# Supplementary material for: Temporal transcriptome and WGCNA analysis unveils divergent drought response strategies in wild and cultivated Solanum varieties
Source: Front Plant Sci. 2025 Jul 30;16:1572619. doi: 10.3389/fpls.2025.1572619 (PMC12344311; doi:10.3389/fpls.2025.1572619)
Supplement: Supplementary file 1 [file DataSheet1.xlsx]

## Sheet: CT-2W+5D
CT-2W+5D DAVID results
From To Species	Gene Name
Solyc02g086180.3	C5-SD Solanum lycopers	icum delta(7)-sterol-C5(6)-desaturase(C5-SD)
Solyc12g006470.2	GABA-TP2 Solanum	lycopersicum gamma aminobutyrate transaminase 2(GABA-TP2)
Solyc12g009930.2	LOC101265706 Solanum	lycopersicum zeatin O-glucosyltransferase(LOC101265706)
Solyc06g062370.3	LOC101264133 Solanum	lycopersicum acid phosphatase 1(LOC101264133)
Solyc10g086500.1	det2 Solanum lycopers	icum steroid 5 alpha reductase DET2(det2)
Solyc12g006050.2	LOC101253972 Solanum	lycopersicum protein NRT1/ PTR FAMILY 6.4(LOC101253972)
Solyc09g061860.3	LOC101263151 Solanum	lycopersicum sterol 3-beta-glucosyltransferase UGT80A2(LOC101263151)
Solyc07g062490.1	LOC101268888 Solanum	lycopersicum epidermis-specific secreted glycoprotein EP1(LOC101268888)
Solyc09g009580.3	LOC101260469 Solanum	lycopersicum fatty acyl-CoA reductase 2, chloroplastic-like(LOC101260469)
Solyc08g080570.3	LOC101266745 Solanum	lycopersicum bifunctional UDP-glucose 4-epimerase and UDP-xylose 4-epimerase 1(LOC101266745)
Solyc03g120020.3	LOC101253069 Solanum	lycopersicum boron transporter 4(LOC101253069)
Solyc02g082260.3	HMGR Solanum lycopers	icum 3-hydroxy-3-methylglutaryl-coenzyme A reductase 1(HMGR)
Solyc07g041920.3	LOC101252200 Solanum	lycopersicum cysteine proteinase 3-like(LOC101252200)
Solyc09g083440.3	LOC101246961 Solanum	lycopersicum wound-induced proteinase inhibitor 1(LOC101246961)
Solyc07g006560.3	LOC101264227 Solanum	lycopersicum ribonuclease S-1-like(LOC101264227)
Solyc12g096770.1	LOC101247305 Solanum	lycopersicum acyltransferase Pun1-like(LOC101247305)
Solyc07g061800.3	LOC101255514 Solanum	lycopersicum uncharacterized LOC101255514(LOC101255514)
Solyc07g043460.3	GAME6 Solanum lycopers	icum GLYCOALKALOID METABOLISM 6(GAME6)
Solyc01g091320.3	SMO3 Solanum lycopers	icum sterol methyl oxidase 3(SMO3)
Solyc05g005920.3	LOC101260433 Solanum	lycopersicum protein NRT1/ PTR FAMILY 1.2(LOC101260433)
Solyc02g086460.3	LOC101259599 Solanum	lycopersicum uncharacterized LOC101259599(LOC101259599)
Solyc05g005960.3	LOC101261620 Solanum	lycopersicum protein NRT1/ PTR FAMILY 1.2(LOC101261620)
Solyc11g021060.2	ARPI Solanum lycopers	icum proteinase inhibitor(ARPI)
Solyc04g005070.3	LOC101258850 Solanum	lycopersicum protein NRT1/ PTR FAMILY 1.2(LOC101258850)
Solyc07g043420.3	gad2 Solanum lycopers	icum 2-oxoglutarate-dependent dioxygenase 2(gad2)
Solyc11g010850.2	dxs2 Solanum lycopers	icum 1-deoxy-D-xylulose 5-phosphate synthase 2(dxs2)
Solyc09g059170.2	LOC101244316 Solanum	lycopersicum anthocyanidin-3-O-glucoside rhamnosyltransferase(LOC101244316)
Solyc05g053400.2	LOC101248301 Solanum	lycopersicum zeatin O-xylosyltransferase-like(LOC101248301)
Solyc06g060760.3	TIP Solanum lycopers	icum TIP protein(TIP)
Solyc02g081340.3	LOC101265881 Solanum	lycopersicum glutathione S-transferase F11(LOC101265881)
Solyc12g006460.2	GAME4 Solanum lycopers	icum GLYCOALKALOID METABOLISM 4(GAME4)
Solyc12g088170.2	LOC100191129 Solanum	lycopersicum anthocyanin acyltransferase(LOC100191129)
Solyc01g079940.3	LOC101253826 Solanum	lycopersicum probable aspartic proteinase GIP2(LOC101253826)
Solyc02g085020.3	DFR Solanum lycopers	icum dihydroflavonol 4-reductase(DFR)
Solyc07g064600.3	CHRD Solanum lycopers	icum constitutive plastid-lipid associated protein(CHRD)
Solyc05g054090.3	LOC101250018 Solanum	lycopersicum induced stolen tip protein TUB8-like(LOC101250018)
Solyc08g080040.3	ANS Solanum lycopers	icum anthocyanidin synthase(ANS)
Solyc08g080630.3	ER1 Solanum lycopers	icum proteinase inhibitor I(ER1)
Solyc08g075210.2	LOC101247356 Solanum	lycopersicum acylsugar acyltransferase 3-like(LOC101247356)
Solyc06g083900.3	LOC101260654 Solanum	lycopersicum transcription factor MYB13-like(LOC101260654)
Solyc09g084450.3	LOC101247557 Solanum	lycopersicum proteinase inhibitor I(LOC101247557)
Solyc07g043490.1	GAME1 Solanum lycopers	icum UDP-galactosyltransferase(GAME1)
Solyc04g008330.1	LOC101258941 Solanum	lycopersicum zeatin O-glucosyltransferase-like(LOC101258941)
Solyc03g123390.3	LOC101251165 Solanum	lycopersicum uncharacterized LOC101251165(LOC101251165)
Solyc09g008670.3	TD2 Solanum lycopers	icum threonine dehydratase biosynthetic, chloroplastic(TD2)
Solyc07g042170.3	LOC101247936 Solanum	lycopersicum protein TIFY 10b-like(LOC101247936)
Solyc05g054320.3	LOC101268576 Solanum	lycopersicum uncharacterized LOC101268576(LOC101268576)
Solyc02g069490.3	LOC101244831 Solanum	lycopersicum sterol side chain reductase 2(LOC101244831)
Solyc09g089505.1	LOC101265368 Solanum	lycopersicum proteinase inhibitor I-B(LOC101265368)
Solyc02g081730.3	HSD2 Solanum lycopers	icum 3beta-hydroxysteroid-dehydrogenase/decarboxylase(HSD2)
Solyc09g082660.3	AnthOMT Solanum lycopers	icum flavonoid 3',5'-methyltransferase(AnthOMT)
Solyc10g009270.3	LOC101267939 Solanum	lycopersicum transcription factor bHLH14-like(LOC101267939)
Solyc09g009040.3	HYD2 Solanum lycopers	icum delta14-sterol reductase(HYD2)
Solyc04g078140.3	LOC101264620 Solanum	lycopersicum uncharacterized LOC101264620(LOC101264620)
Solyc06g005750.3	SMO4 Solanum lycopers	icum 4-methylsterol oxidase(SMO4)
Solyc01g073640.3	yfe37 Solanum lycopers	icum yfe37 protein(yfe37)
Solyc08g008305.1	LOC101258880 Solanum	lycopersicum ethylene-responsive transcription factor ERF061(LOC101258880)
Solyc11g069700.2	LOC101264700 Solanum	lycopersicum elongation factor 1-alpha(LOC101264700)
Solyc06g082980.3	HYD1 Solanum lycopers	icum probable 3-beta-hydroxysteroid-Delta(8),Delta(7)-isomerase(HYD1)
Solyc02g072500.3	LOC101244150 Solanum	lycopersicum nucleobase-ascorbate transporter 2(LOC101244150)
Solyc09g007760.3	PIP2-1 Solanum lycopers	icum aquaporin PIP2-1(PIP2-1)
Solyc09g007260.3	LOC101259280 Solanum	lycopersicum ethylene-responsive transcription factor RAP2-7-like(LOC101259280)
Solyc11g022590.1	LOC544001 Solanum	lycopersicum uncharacterized LOC544001(LOC544001)
Solyc08g080170.3	HMGS1 Solanum lycopers	icum hydroxymethylglutaryl-CoA synthase 1(HMGS1)
Solyc07g043480.1	GAME17 Solanum lycopers	icum UDP-glucosyltransferase(GAME17)
Solyc09g008080.3	LOC101265954 Solanum	lycopersicum uncharacterized LOC101265954(LOC101265954)
Solyc11g011030.2	Prg1 Solanum lycopers	icum Pto-responsive gene 1 protein(Prg1)
Solyc10g052490.2	LOC101265488 Solanum	lycopersicum isoflavone reductase homolog(LOC101265488)
Solyc06g074090.3	DWF5-2 Solanum lycopers	icum 7-dehydrocholesterol reductase(DWF5-2)
Solyc02g063390.3	LOC101251354 Solanum	lycopersicum uncharacterized protein C594.04c(LOC101251354)
Solyc09g072710.3	LOC101247958 Solanum	lycopersicum phospholipid--sterol O-acyltransferase(LOC101247958)
Solyc07g043500.1	GAME18 Solanum lycopers	icum UDP-glucosyltransferase(GAME18)
Solyc07g006570.3	LOC101264531 Solanum	lycopersicum ribonuclease 3-like(LOC101264531)
Solyc04g079125.1	LOC101257365 Solanum	lycopersicum B3 domain-containing protein At5g42700(LOC101257365)
Solyc02g086650.3	LOC101255257 Solanum	lycopersicum phosphoenolpyruvate/phosphate translocator 2, chloroplastic(LOC101255257)
Solyc02g063000.3	LOC101261193 Solanum	lycopersicum anthocyanidin 3-O-glucosyltransferase 5(LOC101261193)

## Sheet: CT-2W+8D
CT-2W+8D DAVID results
From To Species	Gene Name
Solyc03g096290.3	PIP1-7 Solanum lycopersi	cum aquaporin PIP1-7(PIP1-7)
Solyc01g104950.3	LOC543515 Solanum l	ycopersicum beta-D-xylosidase 2(LOC543515)
Solyc06g050800.3	LOC101267241 Solanum l	ycopersicum amino acid transporter AVT6C(LOC101267241)
Solyc04g072310.3	LOC101262106 Solanum l	ycopersicum uncharacterized LOC101262106(LOC101262106)
Solyc05g014120.1	LOC101254202 Solanum l	ycopersicum uncharacterized LOC101254202(LOC101254202)
Solyc09g092110.3	LOC101268227 Solanum l	ycopersicum light-regulated protein 1, chloroplastic(LOC101268227)
Solyc10g084230.2	LOC101249595 Solanum l	ycopersicum uncharacterized LOC101249595(LOC101249595)
Solyc07g005370.3	LOC101262127 Solanum l	ycopersicum uncharacterized LOC101262127(LOC101262127)
Solyc03g120475.1	TIP2-2 Solanum lycopersi	cum tonoplast intrinsic protein 2.2(TIP2-2)
Solyc08g065840.3	LOC101266355 Solanum l	ycopersicum uncharacterized LOC101266355(LOC101266355)
Solyc04g014520.1	LOC101260335 Solanum l	ycopersicum uncharacterized LOC101260335(LOC101260335)
Solyc01g106690.3	LOC101258701 Solanum l	ycopersicum uncharacterized LOC101258701(LOC101258701)
Solyc01g087240.3	LOC101247462 Solanum l	ycopersicum nuclear transcription factor Y subunit A-9(LOC101247462)
Solyc06g050130.3	LOC101257269 Solanum l	ycopersicum alpha-galactosidase 3(LOC101257269)
Solyc08g005610.3	CYP707A2 Solanum l	ycopersicum abscisic acid 8'-hydroxylase CYP707A2(CYP707A2)
Solyc05g014260.3	LOC101252689 Solanum l	ycopersicum two-component response regulator ORR26(LOC101252689)
Solyc09g083440.3	LOC101246961 Solanum l	ycopersicum wound-induced proteinase inhibitor 1(LOC101246961)
Solyc07g061800.3	LOC101255514 Solanum l	ycopersicum uncharacterized LOC101255514(LOC101255514)
Solyc06g066770.1	LOC101245770 Solanum l	ycopersicum F-box/kelch-repeat protein At1g80440-like(LOC101245770)
Solyc11g021060.2	ARPI Solanum lycopersi	cum proteinase inhibitor(ARPI)
Solyc12g008600.2	LOC101262285 Solanum l	ycopersicum uncharacterized LOC101262285(LOC101262285)
Solyc12g056600.3	LOC100750250 Solanum l	ycopersicum short-chain dehydrogenase-reductase(LOC100750250)
Solyc09g059170.2	LOC101244316 Solanum l	ycopersicum anthocyanidin-3-O-glucoside rhamnosyltransferase(LOC101244316)
Solyc06g060760.3	TIP Solanum lycopersi	cum TIP protein(TIP)
Solyc01g105660.3	LOC101260084 Solanum l	ycopersicum 2-oxoglutarate-dependent dioxygenase 19-like(LOC101260084)
Solyc01g109120.3	LOC101258501 Solanum l	ycopersicum protein JINGUBANG(LOC101258501)
Solyc01g079830.3	LOC101251812 Solanum l	ycopersicum uncharacterized LOC101251812(LOC101251812)
Solyc03g096670.3	PP2C-2 Solanum lycopersi	cum protein phosphatase 2C AHG3 homolog(PP2C-2)
Solyc03g111100.1	LOC101267981 Solanum l	ycopersicum uncharacterized LOC101267981(LOC101267981)
Solyc01g086640.2	LOC101260866 Solanum l	ycopersicum O-fucosyltransferase 20-like(LOC101260866)
Solyc04g072895.1	LOC101249070 Solanum l	ycopersicum uncharacterized WD repeat-containing protein C2A9.03(LOC101249070)
Solyc02g090540.3	LOC101248253 Solanum l	ycopersicum uncharacterized LOC101248253(LOC101248253)
Solyc00g050130.1	LOC101261904 Solanum l	ycopersicum zeatin O-glucosyltransferase-like(LOC101261904)
Solyc02g014860.3	LOC101265380 Solanum l	ycopersicum chaperone protein dnaJ C76, chloroplastic(LOC101265380)
Solyc01g087560.3	LOC101252433 Solanum l	ycopersicum cycloartenol-C-24-methyltransferase 1(LOC101252433)
Solyc06g068460.3	WRKY40 Solanum lycopersi	cum WRKY transcription factor 40(WRKY40)
Solyc07g009380.3	XET2 Solanum lycopersi	cum xyloglucan endotransglycosylase LeXET2(XET2)
Solyc10g075070.2	LOC101266080 Solanum l	ycopersicum non-specific lipid-transfer protein 2-like(LOC101266080)
Solyc05g047680.3	CYP78A77 Solanum l	ycopersicum cytochrome P450 78A77(CYP78A77)
Solyc04g077140.3	LOC101246921 Solanum l	ycopersicum uncharacterized LOC101246921(LOC101246921)
Solyc04g007200.3	MKS2b Solanum lycopersi	cum methylketone synthase IIb(MKS2b)
Solyc02g084980.3	GolS2 Solanum lycopersi	cum galactinol synthase(GolS2)
Solyc08g021820.3	IAA29 Solanum lycopersi	cum auxin-responsive protein IAA29(IAA29)
Solyc03g097170.3	LOC101262601 Solanum l	ycopersicum cinnamoyl-CoA reductase-like SNL6(LOC101262601)
Solyc12g011010.2	LOC101261198 Solanum l	ycopersicum protodermal factor 1(LOC101261198)
Solyc09g008670.3	TD2 Solanum lycopersi	cum threonine dehydratase biosynthetic, chloroplastic(TD2)
Solyc01g099910.3	LOC101259675 Solanum l	ycopersicum uncharacterized LOC101259675(LOC101259675)
Solyc03g005320.3	LOC101258036 Solanum l	ycopersicum 3-ketoacyl-CoA synthase 11(LOC101258036)
Solyc04g078140.3	LOC101264620 Solanum l	ycopersicum uncharacterized LOC101264620(LOC101264620)
Solyc05g015800.3	LOC101250692 Solanum l	ycopersicum methanol O-anthraniloyltransferase(LOC101250692)
Solyc10g074540.1	LOC101252337 Solanum l	ycopersicum protein EXORDIUM-like 5(LOC101252337)
Solyc03g080190.3	DMR6-1 Solanum lycopersi	cum protein DMR6-like oxygenase(DMR6-1)
Solyc05g052050.1	PTI4 Solanum lycopersi	cum DNA-binding protein Pti4(PTI4)
Solyc09g064820.1	LOC101250923 Solanum l	ycopersicum EID1-like F-box protein 3(LOC101250923)
Solyc08g008305.1	LOC101258880 Solanum l	ycopersicum ethylene-responsive transcription factor ERF061(LOC101258880)
Solyc07g008240.3	Glb1 Solanum lycopersi	cum non-symbiotic hemoglobin class 1(Glb1)
Solyc04g054990.3	LOC101262509 Solanum l	ycopersicum PLAT domain-containing protein 2(LOC101262509)
Solyc05g012210.3	LOC101266721 Solanum l	ycopersicum ninja-family protein AFP3(LOC101266721)
Solyc05g006510.1	LOC101246345 Solanum l	ycopersicum probable galacturonosyltransferase-like 9(LOC101246345)
Solyc06g053980.3	LOC101258376 Solanum l	ycopersicum chlorophyllase-2(LOC101258376)
Solyc09g007760.3	PIP2-1 Solanum lycopersi	cum aquaporin PIP2-1(PIP2-1)
Solyc06g074260.3	LOC101253793 Solanum l	ycopersicum pollen proteins Ole e I-like(LOC101253793)
Solyc09g092520.3	BR1 Solanum lycopersi	cum xyloglucan endotransglucosylase/hydrolase(BR1)
Solyc01g097510.3	LOC101264558 Solanum l	ycopersicum annexin D3(LOC101264558)
Solyc07g007250.3	mcpi Solanum lycopersi	cum metallocarboxypeptidase inhibitor(mcpi)
Solyc10g075110.2	TSW12 Solanum lycopersi	cum TSW12 protein(TSW12)
Solyc02g091920.3	XTH7 Solanum lycopersi	cum xyloglucan endotransglucosylase-hydrolase XTH7(XTH7)
Solyc06g074800.1	LOC104648015 Solanum l	ycopersicum zinc finger protein ZAT5-like(LOC104648015)
Solyc08g080750.3	LOC101262941 Solanum l	ycopersicum protein LURP-one-related 4-like(LOC101262941)
Solyc12g005310.2	GH3-15 Solanum lycopersi	cum indole-3-acetic acid-amido synthetase GH3.6-like(GH3-15)
Solyc03g006840.3	TRM25 Solanum lycopersi	cum TONNEAU1 recruiting motif 25(TRM25)
Solyc04g006970.3	PEPC1 Solanum lycopersi	cum phosphoenolpyruvate carboxylase(PEPC1)
Solyc02g077420.3	LOC101243853 Solanum l	ycopersicum phospholipase A1-II 1(LOC101243853)
Solyc11g065830.2	LOC101250955 Solanum l	ycopersicum dicarboxylate transporter 1, chloroplastic(LOC101250955)
Solyc01g005590.2	LOC104645726 Solanum l	ycopersicum arabinogalactan protein 13(LOC104645726)
Solyc05g055160.3	LOC101248484 Solanum l	ycopersicum dnaJ protein homolog(LOC101248484)
Solyc11g069960.2	LOC101246212 Solanum l	ycopersicum probable leucine-rich repeat receptor-like protein kinase At1g68400(LOC101246212)
Solyc12g044330.2	LOC101245626 Solanum l	ycopersicum aquaporin TIP2-1(LOC101245626)
Solyc07g006570.3	LOC101264531 Solanum l	ycopersicum ribonuclease 3-like(LOC101264531)
Solyc01g079580.3	LOC101245693 Solanum l	ycopersicum uncharacterized LOC101245693(LOC101245693)
Solyc04g024840.3	LOC101254190 Solanum l	ycopersicum GDSL lipase(LOC101254190)
Solyc04g081900.3	LOC101245840 Solanum l	ycopersicum probable nucleoredoxin 2(LOC101245840)
Solyc03g046270.3	LOC101258234 Solanum l	ycopersicum protein trichome birefringence-like 19(LOC101258234)
Solyc02g092580.3	LOC101257228 Solanum l	ycopersicum peroxidase 51(LOC101257228)
Solyc08g076730.3	LOC101247449 Solanum l	ycopersicum uncharacterized LOC101247449(LOC101247449)
Solyc09g014530.3	LOC101248703 Solanum l	ycopersicum uncharacterized LOC101248703(LOC101248703)
Solyc03g007230.3	LOC101249794 Solanum l	ycopersicum protein phosphatase 2C 51-like(LOC101249794)
Solyc07g042190.3	LOC101247342 Solanum l	ycopersicum FCS-Like Zinc finger 13(LOC101247342)
Solyc01g014320.3	LOC101264850 Solanum l	ycopersicum loganic acid O-methyltransferase(LOC101264850)
Solyc07g062490.1	LOC101268888 Solanum l	ycopersicum epidermis-specific secreted glycoprotein EP1(LOC101268888)
Solyc03g114850.3	LOC101261007 Solanum l	ycopersicum squamosa promoter-binding-like protein(LOC101261007)
Solyc03g120020.3	LOC101253069 Solanum l	ycopersicum boron transporter 4(LOC101253069)
Solyc04g009960.3	LOC101247807 Solanum l	ycopersicum low-specificity L-threonine aldolase 1(LOC101247807)
Solyc07g041920.3	LOC101252200 Solanum l	ycopersicum cysteine proteinase 3-like(LOC101252200)
Solyc10g085310.1	LOC101250944 Solanum l	ycopersicum abscisic acid receptor PYL4(LOC101250944)
Solyc07g032490.3	LOC101268119 Solanum l	ycopersicum protein NRT1/ PTR FAMILY 6.2(LOC101268119)
Solyc10g086250.2	MYB75 Solanum lycopersi	cum transcription factor MYB75(MYB75)
Solyc10g078580.1	LOC101246976 Solanum l	ycopersicum arabinogalactan protein 14(LOC101246976)
Solyc03g013440.3	LOC101264793 Solanum l	ycopersicum amino acid transporter AVT1J-like(LOC101264793)
Solyc11g020040.2	HSP70 Solanum lycopersi	cum heat shock protein 70(HSP70)
Solyc06g068620.3	LOC101254501 Solanum l	ycopersicum uncharacterized LOC101254501(LOC101254501)
Solyc10g005100.3	LOC101260974 Solanum l	ycopersicum plasma membrane-associated cation-binding protein 1(LOC101260974)
Solyc06g007620.3	LOC101251683 Solanum l	ycopersicum uncharacterized LOC101251683(LOC101251683)
Solyc02g086460.3	LOC101259599 Solanum l	ycopersicum uncharacterized LOC101259599(LOC101259599)
Solyc01g102300.3	LOC101267355 Solanum l	ycopersicum transcription factor PIF3(LOC101267355)
Solyc03g096050.3	LOC101260801 Solanum l	ycopersicum jasmonate-induced oxygenase 2(LOC101260801)
Solyc01g005470.3	LOC101250247 Solanum l	ycopersicum protein PLANT CADMIUM RESISTANCE 2(LOC101250247)
Solyc08g078670.2	LOC101254927 Solanum l	ycopersicum probable aspartyl protease At4g16563(LOC101254927)
Solyc09g005660.3	LOC101247551 Solanum l	ycopersicum uncharacterized LOC101247551(LOC101247551)
Solyc12g098900.2	LOC101250584 Solanum l	ycopersicum late embryogenesis abundant protein D-29(LOC101250584)
Solyc05g053760.3	LOC101257564 Solanum l	ycopersicum chaperone protein dnaJ 20, chloroplastic(LOC101257564)
Solyc02g080530.3	LOC101253648 Solanum l	ycopersicum peroxidase 42(LOC101253648)
Solyc01g058720.3	LOC101264550 Solanum l	ycopersicum calcium-binding protein CP1(LOC101264550)
Solyc08g080040.3	ANS Solanum lycopersi	cum anthocyanidin synthase(ANS)
Solyc04g072030.1	LOC101257363 Solanum l	ycopersicum dynamin-related protein 4C(LOC101257363)
Solyc01g112000.3	EXLA1 Solanum lycopersi	cum expansin-like protein precursor(EXLA1)
Solyc03g095650.3	LOC101253759 Solanum l	ycopersicum MLO-like protein 2(LOC101253759)
Solyc07g054470.1	LOC101259953 Solanum l	ycopersicum uncharacterized LOC101259953(LOC101259953)
Solyc04g074410.2	LOC101260427 Solanum l	ycopersicum protein PHOSPHATE-INDUCED 1-like(LOC101260427)
Solyc01g065700.3	LOC101265959 Solanum l	ycopersicum probable protein phosphatase 2C 34(LOC101265959)
Solyc04g025650.3	LOC101260928 Solanum l	ycopersicum monooxygenase 1(LOC101260928)
Solyc05g009500.3	LOC101257261 Solanum l	ycopersicum protein NRT1/ PTR FAMILY 3.1(LOC101257261)
Solyc06g072845.1	LOC101260734 Solanum l	ycopersicum late embryogenesis abundant protein At5g17165(LOC101260734)
Solyc05g014710.3	LOC101262111 Solanum l	ycopersicum remorin 1.4(LOC101262111)
Solyc07g053540.1	LOC101256014 Solanum l	ycopersicum fasciclin-like arabinogalactan protein 9(LOC101256014)
Solyc03g111620.1	LOC101256578 Solanum l	ycopersicum uncharacterized LOC101256578(LOC101256578)
Solyc08g077170.3	LOC101263538 Solanum l	ycopersicum protein NRT1/ PTR FAMILY 7.3(LOC101263538)
Solyc07g043320.3	LOC101256605 Solanum l	ycopersicum COP1-interactive protein 1(LOC101256605)
Solyc01g109690.1	LOC101247471 Solanum l	ycopersicum protein RADIALIS-like 4(LOC101247471)
Solyc03g123410.1	LOC101250583 Solanum l	ycopersicum auxin-binding protein ABP19a(LOC101250583)
Solyc01g006290.3	LOC101261260 Solanum l	ycopersicum lignin-forming anionic peroxidase(LOC101261260)
Solyc01g105310.3	MCA2 Solanum lycopersi	cum metacaspase 2(MCA2)
Solyc03g121000.3	LOC109119895 Solanum l	ycopersicum protein PAF1 homolog(LOC109119895)
Solyc07g040990.3	ABI2 Solanum lycopersi	cum protein phosphatase 2C ABI2(ABI2)
Solyc12g045030.2	LOC101255178 Solanum l	ycopersicum uncharacterized LOC101255178(LOC101255178)
Solyc01g095320.3	LOC101246665 Solanum l	ycopersicum BAG family molecular chaperone regulator 6(LOC101246665)
Solyc03g113270.3	VAHOX1 Solanum lycopersi	cum homeobox-leucine zipper protein HAT5-like(VAHOX1)
Solyc11g010290.2	LOC101263662 Solanum l	ycopersicum dicarboxylate transporter 2.1, chloroplastic-like(LOC101263662)
Solyc01g099980.3	LOC101261459 Solanum l	ycopersicum glycine-rich domain-containing protein 2(LOC101261459)
Solyc12g008660.1	LOC101263489 Solanum l	ycopersicum zinc finger CCCH domain-containing protein 20(LOC101263489)
Solyc01g099560.3	LOC101268235 Solanum l	ycopersicum (+)-neomenthol dehydrogenase-like(LOC101268235)
Solyc02g092110.3	PSK4 Solanum lycopersi	cum phytosulfokines 3(PSK4)
Solyc04g077270.3	LOC101251977 Solanum l	ycopersicum G-type lectin S-receptor-like serine/threonine-protein kinase At4g27290(LOC101251977)
Solyc01g104775.1	LOC101250165 Solanum l	ycopersicum actin(LOC101250165)
Solyc02g084850.3	TAS14 Solanum lycopersi	cum TAS14 peptide (AA 1-130)(TAS14)
Solyc10g075090.2	LE16 Solanum lycopersi	cum non-specific lipid-transfer protein 2(LE16)
Solyc04g008210.2	LOC543511 Solanum l	ycopersicum probable xyloglucan endotransglucosylase/hydrolase protein 27(LOC543511)
Solyc02g083860.3	F3H Solanum lycopersi	cum flavanone 3-dioxygenase(F3H)
Solyc03g096760.1	LOC101268660 Solanum l	ycopersicum protein RESPONSE TO LOW SULFUR 3-like(LOC101268660)
Solyc01g080870.3	LOC101250924 Solanum l	ycopersicum protein NRT1/ PTR FAMILY 7.3(LOC101250924)

## Sheet: CT-2W+11D
CT-2W+11D DAVID results
From To Species	Gene Name
Solyc03g096290.3	PIP1-7 Solanum	lycopersicum	aquaporin PIP1-7(PIP1-7)
Solyc05g056520.3	LOC101266222	Solanum lycope	rsicum uncharacterized LOC101266222(LOC101266222)
Solyc03g025970.3	LOC101246025	Solanum lycope	rsicum methyl-CpG-binding domain-containing protein 13(LOC101246025)
Solyc03g120475.1	TIP2-2 Solanum	lycopersicum	tonoplast intrinsic protein 2.2(TIP2-2)
Solyc04g009860.3	LOC101250009	Solanum lycope	rsicum 1-aminocyclopropane-1-carboxylate oxidase homolog 1(LOC101250009)
Solyc11g012360.2	LOC101257524	Solanum lycope	rsicum tonoplast dicarboxylate transporter-like(LOC101257524)
Solyc08g023440.3	LOC101268298	Solanum lycope	rsicum CSC1-like protein ERD4(LOC101268298)
Solyc01g106690.3	LOC101258701	Solanum lycope	rsicum uncharacterized LOC101258701(LOC101258701)
Solyc06g065970.1	LOC101263716	Solanum lycope	rsicum 14 kDa proline-rich protein DC2.15(LOC101263716)
Solyc06g073260.3	LOC101253094	Solanum lycope	rsicum chloroplast stem-loop binding protein of 41 kDa b, chloroplastic(LOC101253094)
Solyc09g008940.3	LOC101245788	Solanum lycope	rsicum AT-hook motif nuclear-localized protein 7(LOC101245788)
Solyc12g098910.2	LOC101249805	Solanum lycope	rsicum CBL-interacting serine/threonine-protein kinase 1(LOC101249805)
Solyc07g063310.3	LOC101250137	Solanum lycope	rsicum lanC-like protein GCL2(LOC101250137)
Solyc07g062970.3	DIG3 Solanum	lycopersicum	protein phosphatase 2C(DIG3)
Solyc10g079190.2	LOC101253177	Solanum lycope	rsicum zinc finger CCCH domain-containing protein 49-like(LOC101253177)
Solyc06g066770.1	LOC101245770	Solanum lycope	rsicum F-box/kelch-repeat protein At1g80440-like(LOC101245770)
Solyc10g011820.3	LOC101259374	Solanum lycope	rsicum delta(8)-fatty-acid desaturase-like(LOC101259374)
Solyc04g081530.1	DNAJ Solanum	lycopersicum	DNAJ-like protein(DNAJ)
Solyc06g072580.3	LOC101266731	Solanum lycope	rsicum pyruvate dehydrogenase E1 component subunit beta-1, mitochondrial(LOC101266731)
Solyc09g097870.3	LOC101268319	Solanum lycope	rsicum transcription factor bHLH62(LOC101268319)
Solyc09g059170.2	LOC101244316	Solanum lycope	rsicum anthocyanidin-3-O-glucoside rhamnosyltransferase(LOC101244316)
Solyc03g058160.3	LOC101253163	Solanum lycope	rsicum zinc finger protein 8(LOC101253163)
Solyc01g091530.3	LOC101257010	Solanum lycope	rsicum fasciclin-like arabinogalactan protein 10(LOC101257010)
Solyc07g045160.3	LOC101245480	Solanum lycope	rsicum ATP-dependent 6-phosphofructokinase 6(LOC101245480)
Solyc06g084615.1	LOC101245177	Solanum lycope	rsicum uncharacterized protein(LOC101245177)
Solyc01g010700.3	LOC101251498	Solanum lycope	rsicum SNF1-related protein kinase regulatory subunit gamma-1-like(LOC101251498)
Solyc01g089850.3	LOC101251921	Solanum lycope	rsicum cyclin-U4-1(LOC101251921)
Solyc04g005380.3	LOC101268860	Solanum lycope	rsicum ninja-family protein AFP3(LOC101268860)
Solyc12g044310.2	LOC101245334	Solanum lycope	rsicum protein NRT1/ PTR FAMILY 1.2(LOC101245334)
Solyc07g053950.1	LOC104648387	Solanum lycope	rsicum uncharacterized LOC104648387(LOC104648387)
Solyc04g071360.3	LOC101267228	Solanum lycope	rsicum trihelix transcription factor DF1(LOC101267228)
Solyc04g064870.3	LOC101265430	Solanum lycope	rsicum protein early flowering 2-like(LOC101265430)
Solyc05g052040.1	DDTFR10A	Solanum lycope	rsicum ripening regulated protein DDTFR10/A(DDTFR10A)
Solyc01g056850.3	LOC101257698	Solanum lycope	rsicum uncharacterized LOC101257698(LOC101257698)
Solyc01g087560.3	LOC101252433	Solanum lycope	rsicum cycloartenol-C-24-methyltransferase 1(LOC101252433)
Solyc03g062720.3	LOC101263383	Solanum lycope	rsicum photosynthetic NDH subunit of subcomplex B 2, chloroplastic(LOC101263383)
Solyc04g080040.3	LOC101252682	Solanum lycope	rsicum J domain-containing protein required for chloroplast accumulation response 1(LOC101252682)
Solyc01g090970.3	LOC101245586	Solanum lycope	rsicum alpha amylase inhibitor/lipid-transfer/seed storage superfamily protein(LOC101245586)
Solyc01g103360.3	LOC101263550	Solanum lycope	rsicum glucuronoxylan 4-O-methyltransferase 1(LOC101263550)
Solyc11g044910.2	Arf/Xyl1	Solanum lycope	rsicum alpha-L-arabinofuranosidase/beta-xylosidase(Arf/Xyl1)
Solyc05g005010.3	LOC101243783	Solanum lycope	rsicum protein neprosin(LOC101243783)
Solyc04g079970.3	LOC543810	Solanum lycope	rsicum NEDD8-conjugating enzyme Ubc12(LOC543810)
Solyc10g055200.1	LOC101250259	Solanum lycope	rsicum dirigent protein 22(LOC101250259)
Solyc08g076080.3	LOC101263927	Solanum lycope	rsicum probable xyloglucan endotransglucosylase/hydrolase protein 30(LOC101263927)
Solyc12g010380.2	LOC101248270	Solanum lycope	rsicum adenylate kinase 5, chloroplastic(LOC101248270)
Solyc01g067570.3	LOC101268026	Solanum lycope	rsicum uncharacterized LOC101268026(LOC101268026)
Solyc11g010170.2	LOC101261383	Solanum lycope	rsicum lanC-like protein GCL1(LOC101261383)
Solyc01g080910.2	LOC101252815	Solanum lycope	rsicum uncharacterized LOC101252815(LOC101252815)
Solyc08g075280.3	LOC101255324	Solanum lycope	rsicum uncharacterized LOC101255324(LOC101255324)
Solyc07g065840.2	HSC80 Solanum	lycopersicum	heat shock cognate protein 80(HSC80)
Solyc01g112260.3	LOC101258903	Solanum lycope	rsicum uncharacterized LOC101258903(LOC101258903)
Solyc03g078150.3	LOC101267002	Solanum lycope	rsicum amino acid transporter AVT1A(LOC101267002)
Solyc01g106820.3	LOC101260481	Solanum lycope	rsicum probable zinc metallopeptidase EGY3, chloroplastic(LOC101260481)
Solyc05g012210.3	LOC101266721	Solanum lycope	rsicum ninja-family protein AFP3(LOC101266721)
Solyc06g016770.3	LOC101265737	Solanum lycope	rsicum uncharacterized LOC101265737(LOC101265737)
Solyc06g053980.3	LOC101258376	Solanum lycope	rsicum chlorophyllase-2(LOC101258376)
Solyc04g081870.3	exp11 Solanum	lycopersicum	expansin11(exp11)
Solyc05g052750.3	LOC101254095	Solanum lycope	rsicum uncharacterized LOC101254095(LOC101254095)
Solyc09g059270.3	LOC101246374	Solanum lycope	rsicum uncharacterized LOC101246374(LOC101246374)
Solyc08g082930.2	LOC101251021	Solanum lycope	rsicum transcription factor bHLH157(LOC101251021)
Solyc06g034110.3	APS1 Solanum	lycopersicum	acid phosphatase(APS1)
Solyc07g007250.3	mcpi Solanum	lycopersicum	metallocarboxypeptidase inhibitor(mcpi)
Solyc11g011440.1	LOC101262373	Solanum lycope	rsicum aspartic proteinase PCS1(LOC101262373)
Solyc06g071320.3	LOC101245768	Solanum lycope	rsicum uncharacterized LOC101245768(LOC101245768)
Solyc05g011970.3	LOC101260816	Solanum lycope	rsicum cytochrome P450 CYP749A22-like(LOC101260816)
Solyc07g016170.3	LOC101256102	Solanum lycope	rsicum L-arabinokinase-like(LOC101256102)
Solyc01g110190.3	LOC101264563	Solanum lycope	rsicum kinesin-like protein KIN-7D, mitochondrial(LOC101264563)
Solyc12g019550.2	LOC101243677	Solanum lycope	rsicum uncharacterized LOC101243677(LOC101243677)
Solyc09g083010.3	LOC101248783	Solanum lycope	rsicum endonuclease III homolog 1, chloroplastic(LOC101248783)
Solyc04g014510.3	gts1 Solanum	lycopersicum	glutamine synthetase cytosolic isozyme 1-1(gts1)
Solyc03g058970.3	LOC101254878	Solanum lycope	rsicum probable galactinol--sucrose galactosyltransferase 2(LOC101254878)
Solyc10g009550.3	LOC101263251	Solanum lycope	rsicum probable WRKY transcription factor 30(LOC101263251)
Solyc06g052010.2	LOC101259253	Solanum lycope	rsicum protein IQ-DOMAIN 21(LOC101259253)
Solyc01g081480.3	LOC101262956	Solanum lycope	rsicum uncharacterized LOC101262956(LOC101262956)
Solyc04g071480.1	LOC101243886	Solanum lycope	rsicum protein BYPASS1-LIKE(LOC101243886)
Solyc06g050900.3	LOC101268872	Solanum lycope	rsicum protein NRT1/ PTR FAMILY 5.1(LOC101268872)
Solyc09g014280.1	LOC101252712	Solanum lycope	rsicum uncharacterized acetyltransferase At3g50280(LOC101252712)
Solyc01g111830.3	LOC101247376	Solanum lycope	rsicum 24-methylenesterol C-methyltransferase 2(LOC101247376)
Solyc07g006570.3	LOC101264531	Solanum lycope	rsicum ribonuclease 3-like(LOC101264531)
Solyc01g079580.3	LOC101245693	Solanum lycope	rsicum uncharacterized LOC101245693(LOC101245693)
Solyc10g079090.2	LOC101259895	Solanum lycope	rsicum chaperone protein dnaJ 6(LOC101259895)
Solyc08g062960.3	LOC101255223	Solanum lycope	rsicum heat stress transcription factor HsfA2(LOC101255223)
Solyc09g014530.3	LOC101248703	Solanum lycope	rsicum uncharacterized LOC101248703(LOC101248703)
Solyc07g063410.3	JA2L Solanum	lycopersicum	JA2-like(JA2L)
Solyc03g112580.3	LOC101259524	Solanum lycope	rsicum LRR receptor-like serine/threonine-protein kinase RGI3(LOC101259524)
Solyc10g009570.3	LOC101262961	Solanum lycope	rsicum rhodanese-like domain-containing protein 4, chloroplastic(LOC101262961)
Solyc09g090410.3	LOC101258785	Solanum lycope	rsicum large ribosomal subunit protein bL28c(LOC101258785)
Solyc07g053360.3	LOC101259649	Solanum lycope	rsicum seed biotin-containing protein SBP65-like(LOC101259649)
Solyc12g009260.2	LOC101253863	Solanum lycope	rsicum 3-oxoacyl-[acyl-carrier-protein] synthase II, chloroplastic-like(LOC101253863)
Solyc05g054365.1	LOC101267526	Solanum lycope	rsicum probable acyl-CoA dehydrogenase IBR3(LOC101267526)
Solyc10g009110.1	ERF3 Solanum	lycopersicum	ethylene response factor 3(ERF3)
Solyc07g062260.3	LOC101247043	Solanum lycope	rsicum BES1/BZR1 homolog protein 4(LOC101247043)
Solyc05g013450.3	LOC101266418	Solanum lycope	rsicum protein DETOXIFICATION 29-like(LOC101266418)
Solyc08g067970.3	LOC101254717	Solanum lycope	rsicum FCS-Like Zinc finger 10-like(LOC101254717)
Solyc01g067800.3	LOC101264251	Solanum lycope	rsicum uncharacterized LOC101264251(LOC101264251)
Solyc03g095600.1	LOC101253166	Solanum lycope	rsicum protein NETWORKED 4B(LOC101253166)
Solyc04g009960.3	LOC101247807	Solanum lycope	rsicum low-specificity L-threonine aldolase 1(LOC101247807)
Solyc11g010200.2	TFT6 Solanum	lycopersicum	14-3-3 protein 6(TFT6)
Solyc10g055680.1	LOC101243835	Solanum lycope	rsicum 24-methylenesterol C-methyltransferase 2(LOC101243835)
Solyc07g032490.3	LOC101268119	Solanum lycope	rsicum protein NRT1/ PTR FAMILY 6.2(LOC101268119)
Solyc10g086400.2	LOC101262878	Solanum lycope	rsicum THO complex subunit 4A(LOC101262878)
Solyc05g054210.3	PKE1 Solanum	lycopersicum	drought-related protein PKE1(PKE1)
Solyc04g073990.3	AN34 Solanum	lycopersicum	annexin p34(AN34)
Solyc05g051460.3	LOC101257770	Solanum lycope	rsicum homeobox-leucine zipper protein ATHB-6(LOC101257770)
Solyc10g005100.3	LOC101260974	Solanum lycope	rsicum plasma membrane-associated cation-binding protein 1(LOC101260974)
Solyc03g093800.1	LOC101244167	Solanum lycope	rsicum glycine-rich cell wall structural protein 2(LOC101244167)
Solyc11g012930.2	LOC101247182	Solanum lycope	rsicum WAT1-related protein At4g08300(LOC101247182)
Solyc01g110340.3	LOC101245995	Solanum lycope	rsicum endoglucanase 24-like(LOC101245995)
Solyc03g116330.3	LOC101262906	Solanum lycope	rsicum uncharacterized LOC101262906(LOC101262906)
Solyc10g079640.2	LOC101267174	Solanum lycope	rsicum IAA-amino acid hydrolase ILR1-like 6(LOC101267174)
Solyc11g045610.2	LOC101251148	Solanum lycope	rsicum probable serine/threonine-protein kinase At1g09600(LOC101251148)
Solyc08g014440.3	LOC101255717	Solanum lycope	rsicum BTB/POZ and TAZ domain-containing protein 3(LOC101255717)
Solyc12g088170.2	LOC100191129	Solanum lycope	rsicum anthocyanin acyltransferase(LOC100191129)
Solyc02g091840.3	LOC101248733	Solanum lycope	rsicum leucine-rich repeat receptor-like serine/threonine-protein kinase BAM1-like(LOC101248733)
Solyc12g100330.2	CMT2 Solanum	lycopersicum	DNA (cytosine-5)-methyltransferase CMT2(CMT2)
Solyc09g015670.3	LOC101260562	Solanum lycope	rsicum vacuolar-sorting receptor 1-like(LOC101260562)
Solyc04g058150.3	MTA Solanum	lycopersicum	metallothionein II-like protein(MTA)
Solyc02g085020.3	DFR Solanum	lycopersicum	dihydroflavonol 4-reductase(DFR)
Solyc07g041720.1	LOC101254918	Solanum lycope	rsicum auxin-binding protein ABP19a(LOC101254918)
Solyc07g056570.1	NCED1 Solanum	lycopersicum	9-cis-epoxycarotenoid dioxygenase(NCED1)
Solyc02g080530.3	LOC101253648	Solanum lycope	rsicum peroxidase 42(LOC101253648)
Solyc03g059180.3	LOC101256951	Solanum lycope	rsicum uncharacterized LOC101256951(LOC101256951)
Solyc07g064690.1	LOC101245381	Solanum lycope	rsicum uncharacterized LOC101245381(LOC101245381)
Solyc09g089550.3	LOC101258410	Solanum lycope	rsicum uncharacterized LOC101258410(LOC101258410)
Solyc08g077900.3	LOC101247647	Solanum lycope	rsicum expansin-like B1(LOC101247647)
Solyc01g005440.3	LOC100191114	Solanum lycope	rsicum jasmonate ZIM-domain protein 3(LOC100191114)
Solyc06g072845.1	LOC101260734	Solanum lycope	rsicum late embryogenesis abundant protein At5g17165(LOC101260734)
Solyc01g109880.3	ZIP Solanum	lycopersicum	bZIP transcription factor(ZIP)
Solyc07g043320.3	LOC101256605	Solanum lycope	rsicum COP1-interactive protein 1(LOC101256605)
Solyc04g054810.3	LOC101266327	Solanum lycope	rsicum pollen-specific protein C13(LOC101266327)
Solyc06g008210.3	LOC101264126	Solanum lycope	rsicum BRCA1-associated RING domain protein 1(LOC101264126)
Solyc08g076180.3	LOC101244515	Solanum lycope	rsicum uncharacterized LOC101244515(LOC101244515)
Solyc03g123410.1	LOC101250583	Solanum lycope	rsicum auxin-binding protein ABP19a(LOC101250583)
Solyc01g105310.3	MCA2 Solanum	lycopersicum	metacaspase 2(MCA2)
Solyc02g063450.3	LOC101249886	Solanum lycope	rsicum glycine-rich domain-containing protein 2(LOC101249886)
Solyc08g074480.1	LOC101244981	Solanum lycope	rsicum 14 kDa proline-rich protein DC2.15(LOC101244981)
Solyc11g065820.2	LOC101250658	Solanum lycope	rsicum protein DETOXIFICATION 42(LOC101250658)
Solyc02g077970.3	LOC104645830	Solanum lycope	rsicum late embryogenesis abundant protein 1-like(LOC104645830)
Solyc09g009420.1	LOC101264052	Solanum lycope	rsicum uncharacterized LOC101264052(LOC101264052)
Solyc04g007690.3	PIN3 Solanum	lycopersicum	auxin efflux carrier component 3(PIN3)
Solyc06g065380.3	LOC101251099	Solanum lycope	rsicum calcium-dependent protein kinase 11(LOC101251099)
Solyc09g007550.3	LOC101250621	Solanum lycope	rsicum zinc finger protein JACKDAW(LOC101250621)
Solyc09g097850.1	LOC101243640	Solanum lycope	rsicum cysteine proteinase inhibitor B(LOC101243640)
Solyc01g104650.3	LOC101258010	Solanum lycope	rsicum bZIP transcription factor 12(LOC101258010)
Solyc12g056100.2	UBC3 Solanum	lycopersicum	ubiquitin conjugating enzyme(UBC3)
Solyc04g071610.3	ASR1 Solanum	lycopersicum	abscisic stress-ripening protein 1(ASR1)
Solyc03g083060.3	LOC101259818	Solanum lycope	rsicum uncharacterized LOC101259818(LOC101259818)
Solyc12g009650.2	LOC101261588	Solanum lycope	rsicum proline-rich protein(LOC101261588)
Solyc10g079200.2	LOC101262875	Solanum lycope	rsicum mitochondrial carnitine/acylcarnitine carrier-like protein(LOC101262875)
Solyc02g030210.3	LOC101244538	Solanum lycope	rsicum AP2-like ethylene-responsive transcription factor(LOC101244538)
Solyc02g064720.3	LOC101245520	Solanum lycope	rsicum phototropic-responsive NPH3 family protein(LOC101245520)
Solyc04g012120.3	LOC543565	Solanum lycope	rsicum 14-3-3 family protein(LOC543565)
Solyc05g051240.1	LOC101261332	Solanum lycope	rsicum aspartic proteinase PCS1-like(LOC101261332)
Solyc03g113240.3	LOC101245045	Solanum lycope	rsicum uncharacterized LOC101245045(LOC101245045)
Solyc02g065170.3	LOC101263571	Solanum lycope	rsicum L-ascorbate oxidase homolog(LOC101263571)
Solyc07g043240.3	LOC101257682	Solanum lycope	rsicum probable pectinesterase 8(LOC101257682)
Solyc01g104950.3	LOC543515	Solanum lycope	rsicum beta-D-xylosidase 2(LOC543515)
Solyc06g050800.3	LOC101267241	Solanum lycope	rsicum amino acid transporter AVT6C(LOC101267241)
Solyc02g086990.3	LOC101248443	Solanum lycope	rsicum cyclic nucleotide-gated ion channel 18(LOC101248443)
Solyc03g115230.3	LOC101254583	Solanum lycope	rsicum chaperone protein ClpB1(LOC101254583)
Solyc04g072310.3	LOC101262106	Solanum lycope	rsicum uncharacterized LOC101262106(LOC101262106)
Solyc03g019670.3	LOC101248078	Solanum lycope	rsicum non-specific phospholipase C6(LOC101248078)
Solyc12g044920.2	LOC101253757	Solanum lycope	rsicum probable phospholipid-transporting ATPase 4(LOC101253757)
Solyc03g110940.3	LOC101245047	Solanum lycope	rsicum uncharacterized LOC101245047(LOC101245047)
Solyc12g005300.2	LOC101263579	Solanum lycope	rsicum chlorophyllase-2(LOC101263579)
Solyc01g067900.3	LOC101263243	Solanum lycope	rsicum rapid alkalinization factor(LOC101263243)
Solyc05g008200.3	LOC101255884	Solanum lycope	rsicum putative 1-phosphatidylinositol-3-phosphate 5-kinase FAB1C(LOC101255884)
Solyc08g006930.3	LOC101255222	Solanum lycope	rsicum photosystem I reaction center subunit psaK, chloroplastic(LOC101255222)
Solyc07g032740.3	LOC101244012	Solanum lycope	rsicum aspartate aminotransferase, cytoplasmic(LOC101244012)
Solyc07g065860.3	LOC101244788	Solanum lycope	rsicum leucine-rich repeat receptor kinase RGFR3-like protein(LOC101244788)
Solyc08g065140.1	LOC101258680	Solanum lycope	rsicum NDR1/HIN1-like protein 13(LOC101258680)
Solyc09g010940.3	LOC101251913	Solanum lycope	rsicum suppressor of disruption of TFIIS(LOC101251913)
Solyc10g080340.2	LOC101259096	Solanum lycope	rsicum protein DETOXIFICATION 21(LOC101259096)
Solyc12g094700.2	LOC101248000	Solanum lycope	rsicum cysteine protease XCP1-like(LOC101248000)
Solyc12g007070.2	LOC101248645	Solanum lycope	rsicum heat stress transcription factor C-1(LOC101248645)
Solyc08g014340.3	LOC101254617	Solanum lycope	rsicum cysteine synthase, chloroplastic/chromoplastic(LOC101254617)
Solyc07g054730.1	LOC138337560	Solanum lycope	rsicum uncharacterized LOC138337560(LOC138337560)
Solyc04g009540.1	LOC101256669	Solanum lycope	rsicum large ribosomal subunit protein uL10c(LOC101256669)
Solyc11g021060.2	ARPI Solanum	lycopersicum	proteinase inhibitor(ARPI)
Solyc07g065980.3	SIP Solanum	lycopersicum	alkaline alpha-galactosidase seed imbibition protein(SIP)
Solyc03g058950.3	LOC101260910	Solanum lycope	rsicum inositol hexakisphosphate and diphosphoinositol-pentakisphosphate kinase VIP1-like(LOC101260910)
Solyc02g081550.3	ftsH6 Solanum	lycopersicum	FtsH protease(ftsH6)
Solyc12g044280.2	LOC101244751	Solanum lycope	rsicum photosystem I reaction center subunit VI, chloroplastic-like(LOC101244751)
Solyc09g075450.3	LOC101265278	Solanum lycope	rsicum fumarate hydratase 1, mitochondrial(LOC101265278)
Solyc07g006490.3	LOC101262532	Solanum lycope	rsicum uncharacterized LOC101262532(LOC101262532)
Solyc07g042500.3	LOC101258082	Solanum lycope	rsicum uncharacterized LOC101258082(LOC101258082)
Solyc02g086530.3	LOC101257623	Solanum lycope	rsicum galactinol--sucrose galactosyltransferase(LOC101257623)
Solyc03g025710.3	LOC101251856	Solanum lycope	rsicum GCN5-related N-acetyltransferase 10, chloroplastic(LOC101251856)
Solyc04g045660.3	MLH1 Solanum	lycopersicum	MLH1 protein(MLH1)
Solyc04g058110.3	LOC101246129	Solanum lycope	rsicum G-type lectin S-receptor-like serine/threonine-protein kinase At1g11330(LOC101246129)
Solyc09g066150.1	LOC101249297	Solanum lycope	rsicum cytochrome P450 94A1-like(LOC101249297)
Solyc02g084240.3	LOC544142	Solanum lycope	rsicum H1 histone-like protein(LOC544142)
Solyc01g107980.3	LOC101261465	Solanum lycope	rsicum U-box domain-containing protein 26(LOC101261465)
Solyc03g083360.3	LOC101255775	Solanum lycope	rsicum pectin methylesterase(LOC101255775)
Solyc01g096260.3	LOC101261161	Solanum lycope	rsicum protein TILLER ANGLE CONTROL 1-like(LOC101261161)
Solyc03g120810.3	LOC101260217	Solanum lycope	rsicum kinesin-like protein KIN-13B(LOC101260217)
Solyc09g008050.3	LOC101266856	Solanum lycope	rsicum UDP-glycosyltransferase 86A1-like(LOC101266856)
Solyc07g007760.3	DEFL1 Solanum	lycopersicum	defensin-like protein(DEFL1)
Solyc06g053840.3	IAA4 Solanum	lycopersicum	auxin-responsive protein IAA4(IAA4)
Solyc07g041230.3	LOC101249105	Solanum lycope	rsicum protein Brevis radix-like 4(LOC101249105)
Solyc01g099180.3	LOC107648852	Solanum lycope	rsicum linoleate 9S-lipoxygenase-like(LOC107648852)
Solyc04g063240.3	LOC101252980	Solanum lycope	rsicum magnesium dechelatase SGRL, chloroplastic(LOC101252980)
Solyc04g078140.3	LOC101264620	Solanum lycope	rsicum uncharacterized LOC101264620(LOC101264620)
Solyc02g062610.3	LOC101268836	Solanum lycope	rsicum uncharacterized LOC101268836(LOC101268836)
Solyc02g083620.3	LOC101264583	Solanum lycope	rsicum L-ascorbate peroxidase 5(LOC101264583)
Solyc01g110000.3	LOC104645427	Solanum lycope	rsicum beta-galactosidase 3-like(LOC104645427)
Solyc06g005710.3	LOC101257473	Solanum lycope	rsicum pentatricopeptide repeat-containing protein(LOC101257473)
Solyc05g007980.3	LOC101250213	Solanum lycope	rsicum probable sulfate transporter 3.3(LOC101250213)
Solyc07g062530.3	ppc2 Solanum	lycopersicum	phosphoenolpyruvate carboxylase 2(ppc2)
Solyc10g006440.3	LOC101254845	Solanum lycope	rsicum rab GTPase-activating protein 22(LOC101254845)
Solyc01g009080.3	LOC101252420	Solanum lycope	rsicum zeaxanthin epoxidase, chloroplastic(LOC101252420)
Solyc03g006420.3	LOC101259026	Solanum lycope	rsicum origin of replication complex subunit 1A-like(LOC101259026)
Solyc04g011390.1	LOC544080	Solanum lycope	rsicum histone H4(LOC544080)
Solyc01g097510.3	LOC101264558	Solanum lycope	rsicum annexin D3(LOC101264558)
Solyc09g092520.3	BR1 Solanum	lycopersicum	xyloglucan endotransglucosylase/hydrolase(BR1)
Solyc09g009130.3	PSK1 Solanum	lycopersicum	putative phytosulfokine peptide(PSK1)
Solyc08g005960.2	LOC101254713	Solanum lycope	rsicum 14 kDa proline-rich protein DC2.15-like(LOC101254713)
Solyc11g012320.2	LOC101257132	Solanum lycope	rsicum induced stolen tip protein TUB8-like(LOC101257132)
Solyc10g054100.2	LOC101258706	Solanum lycope	rsicum protein DETOXIFICATION 46, chloroplastic-like(LOC101258706)
Solyc12g088190.2	LOC101252966	Solanum lycope	rsicum amino acid permease 6(LOC101252966)
Solyc07g054850.3	LOC101252410	Solanum lycope	rsicum uncharacterized GPI-anchored protein At4g28100(LOC101252410)
Solyc04g006970.3	PEPC1 Solanum	lycopersicum	phosphoenolpyruvate carboxylase(PEPC1)
Solyc08g007970.3	LOC101251402	Solanum lycope	rsicum uncharacterized LOC101251402(LOC101251402)
Solyc06g008510.3	LOC101265931	Solanum lycope	rsicum CDT1-like protein a, chloroplastic(LOC101265931)
Solyc01g108910.3	LOC101255248	Solanum lycope	rsicum CCG-binding protein 1(LOC101255248)
Solyc08g081740.3	LOC101244308	Solanum lycope	rsicum uncharacterized LOC101244308(LOC101244308)
Solyc01g099630.3	XTH1 Solanum	lycopersicum	endo-xyloglucan transferase(XTH1)
Solyc03g113280.3	LOC101244759	Solanum lycope	rsicum uncharacterized LOC101244759(LOC101244759)
Solyc04g081900.3	LOC101245840	Solanum lycope	rsicum probable nucleoredoxin 2(LOC101245840)
Solyc06g069420.3	LOC109120527	Solanum lycope	rsicum uncharacterized LOC109120527(LOC109120527)
Solyc09g015040.1	LOC101267731	Solanum lycope	rsicum uncharacterized LOC101267731(LOC101267731)
Solyc11g009000.2	LOC112940370	Solanum lycope	rsicum uncharacterized LOC112940370(LOC112940370)
Solyc07g042190.3	LOC101247342	Solanum lycope	rsicum FCS-Like Zinc finger 13(LOC101247342)
Solyc03g117800.3	LOC101251368	Solanum lycope	rsicum very-long-chain aldehyde decarbonylase CER3(LOC101251368)
Solyc02g089350.3	LOC101248254	Solanum lycope	rsicum protein GAST1-like(LOC101248254)
Solyc02g071110.3	LOC101261573	Solanum lycope	rsicum probable purine permease 10(LOC101261573)
Solyc03g120020.3	LOC101253069	Solanum lycope	rsicum boron transporter 4(LOC101253069)
Solyc10g011770.3	LOC101260274	Solanum lycope	rsicum protein CURVATURE THYLAKOID 1A, chloroplastic-like(LOC101260274)
Solyc02g093300.3	DNApolalpha	Solanum lycope	rsicum DNA polymerase alpha catalytic subunit(DNApolalpha)
Solyc02g085950.3	RBCS4 Solanum	lycopersicum	ribulose bisphosphate carboxylase small chain 3B, chloroplastic-like(RBCS4)
Solyc01g068130.3	LOC101260262	Solanum lycope	rsicum uncharacterized LOC101260262(LOC101260262)
Solyc10g081300.1	LOC101258317	Solanum lycope	rsicum metacaspase-9(LOC101258317)
Solyc03g096390.3	ProT1 Solanum	lycopersicum	proline transporter 1(ProT1)
Solyc01g101030.3	LOC101261165	Solanum lycope	rsicum FACT complex subunit SPT16-like(LOC101261165)
Solyc06g007240.3	LOC101243790	Solanum lycope	rsicum BAG family molecular chaperone regulator 4(LOC101243790)
Solyc06g068620.3	LOC101254501	Solanum lycope	rsicum uncharacterized LOC101254501(LOC101254501)
Solyc07g066470.3	LOC101257684	Solanum lycope	rsicum porphobilinogen deaminase, chloroplastic(LOC101257684)
Solyc07g006620.3	LOC101266040	Solanum lycope	rsicum probable receptor-like serine/threonine-protein kinase At5g57670(LOC101266040)
Solyc01g102300.3	LOC101267355	Solanum lycope	rsicum transcription factor PIF3(LOC101267355)
Solyc09g089870.3	LOC101248331	Solanum lycope	rsicum transcription factor bHLH104(LOC101248331)
Solyc03g033850.3	LOC101247988	Solanum lycope	rsicum syntaxin-81-like(LOC101247988)
Solyc03g096050.3	LOC101260801	Solanum lycope	rsicum jasmonate-induced oxygenase 2(LOC101260801)
Solyc03g098480.1	LOC138347695	Solanum lycope	rsicum uncharacterized LOC138347695(LOC138347695)
Solyc02g093850.3	LOC101248928	Solanum lycope	rsicum uncharacterized LOC101248928(LOC101248928)
Solyc05g006910.3	LOC101254382	Solanum lycope	rsicum probable AMP deaminase(LOC101254382)
Solyc07g065210.3	TKR Solanum	lycopersicum	kinesin related protein(TKR)
Solyc04g082840.3	cdkB2 Solanum	lycopersicum	B2-type cyclin dependent kinase(cdkB2)
Solyc07g052970.3	LOC101268292	Solanum lycope	rsicum BTB/POZ domain-containing protein At3g22104(LOC101268292)
Solyc12g011140.2	LOC101263581	Solanum lycope	rsicum subtilisin-like protease SBT5.3(LOC101263581)
Solyc04g014530.1	LOC101267105	Solanum lycope	rsicum ethylene-response factor C3-like(LOC101267105)
Solyc08g074495.1	LOC101244696	Solanum lycope	rsicum nucleotide-diphospho-sugar transferase family protein(LOC101244696)
Solyc09g091030.3	BAM1 Solanum	lycopersicum	beta-amylase(BAM1)
Solyc09g009010.3	LOC101244896	Solanum lycope	rsicum glucomannan 4-beta-mannosyltransferase 9-like(LOC101244896)
Solyc04g008820.3	LOC101247008	Solanum lycope	rsicum high mobility group B protein 7(LOC101247008)
Solyc02g082920.3	CHI3 Solanum	lycopersicum	chitinase(CHI3)
Solyc01g086810.2	LOC101263545	Solanum lycope	rsicum disease resistance protein RPM1-like(LOC101263545)
Solyc04g082630.3	LOC101264004	Solanum lycope	rsicum glyceraldehyde-3-phosphate dehydrogenase B, chloroplastic(LOC101264004)
Solyc08g082680.3	LOC101250143	Solanum lycope	rsicum probable E3 ubiquitin-protein ligase RHA4A(LOC101250143)
Solyc12g088760.1	Phyt1 Solanum	lycopersicum	subtilisin-like protease Phyt1(Phyt1)
Solyc11g066390.2	SODCP.2 Solanum	lycopersicum	superoxide dismutase [Cu-Zn], chloroplastic(SODCP.2)
Solyc03g026080.3	LOC101268356	Solanum lycope	rsicum RHOMBOID-like protein 2(LOC101268356)
Solyc02g062710.1	LOC101249525	Solanum lycope	rsicum uncharacterized acetyltransferase At3g50280-like(LOC101249525)
Solyc02g079250.3	LOC101251056	Solanum lycope	rsicum putative 3'(2'),5'-bisphosphate nucleotidase, mitochondrial(LOC101251056)
Solyc04g076820.1	LOC101265728	Solanum lycope	rsicum protein PAL OF QUIRKY(LOC101265728)
Solyc08g076025.1	LOC101257099	Solanum lycope	rsicum uncharacterized LOC101257099(LOC101257099)
Solyc06g075800.1	LOC101253792	Solanum lycope	rsicum probable histone H2B.1(LOC101253792)
Solyc12g042950.2	LOC101263496	Solanum lycope	rsicum plastidic ATP/ADP-transporter(LOC101263496)
Solyc02g062040.3	LOC101253750	Solanum lycope	rsicum NEP1-interacting protein-like 1(LOC101253750)
Solyc10g005960.1	LOC101265484	Solanum lycope	rsicum fasciclin-like arabinogalactan protein 1(LOC101265484)
Solyc05g014370.3	LOC101257469	Solanum lycope	rsicum mitotic spindle checkpoint protein MAD2(LOC101257469)
Solyc06g007580.1	LOC101250804	Solanum lycope	rsicum uncharacterized LOC101250804(LOC101250804)
Solyc12g014490.2	LOC101263791	Solanum lycope	rsicum 65-kDa microtubule-associated protein 1-like(LOC101263791)
Solyc09g072990.3	LOC101268799	Solanum lycope	rsicum uncharacterized LOC101268799(LOC101268799)
Solyc06g068500.3	LOC101256889	Solanum lycope	rsicum chaperone protein dnaJ 8, chloroplastic-like(LOC101256889)
Solyc08g075950.2	LOC101267047	Solanum lycope	rsicum growth-regulating factor 4-like(LOC101267047)
Solyc07g040990.3	ABI2 Solanum	lycopersicum	protein phosphatase 2C ABI2(ABI2)
Solyc04g007110.3	LOC101257359	Solanum lycope	rsicum uncharacterized LOC101257359(LOC101257359)
Solyc01g095320.3	LOC101246665	Solanum lycope	rsicum BAG family molecular chaperone regulator 6(LOC101246665)
Solyc03g079880.3	XSP10 Solanum	lycopersicum	xylem sap protein 10 kDa(XSP10)
Solyc03g111170.3	LOC101266208	Solanum lycope	rsicum 4-coumarate--CoA ligase-like 9(LOC101266208)
Solyc06g072660.3	LOC101264938	Solanum lycope	rsicum DEK domain-containing chromatin-associated protein 1(LOC101264938)
Solyc08g007060.3	LOC101257685	Solanum lycope	rsicum protein NRT1/ PTR FAMILY 7.3(LOC101257685)
Solyc09g074410.3	LOC101262252	Solanum lycope	rsicum zerumbone synthase(LOC101262252)
Solyc03g006880.3	GA20ox1 Solanum	lycopersicum	gibberellin 20-oxidase-1(GA20ox1)
Solyc06g060570.3	LOC101255707	Solanum lycope	rsicum uncharacterized LOC101255707(LOC101255707)
Solyc02g071210.3	COR413IM1	Solanum lycope	rsicum cold-regulated 413 inner membrane protein 1, chloroplastic(COR413IM1)
Solyc01g099840.3	LOC101259198	Solanum lycope	rsicum dormancy-associated protein homolog 3(LOC101259198)
Solyc08g081190.3	PIP1-5 Solanum	lycopersicum	aquaporin PIP1-5(PIP1-5)
Solyc01g096360.3	LOC101263759	Solanum lycope	rsicum Rho GTPase activating protein 2(LOC101263759)
Solyc05g055400.3	CYP77A19	Solanum lycope	rsicum cytochrome P450 7719(CYP77A19)
Solyc02g083860.3	F3H Solanum	lycopersicum	flavanone 3-dioxygenase(F3H)
Solyc05g010180.3	CRTISO-L1	Solanum lycope	rsicum carotenoid isomerase(CRTISO-L1)
Solyc02g014150.3	LOC101259493	Solanum lycope	rsicum photosystem II stability/assembly factor HCF136, chloroplastic(LOC101259493)
Solyc04g078910.3	LOC101260340	Solanum lycope	rsicum thioredoxin-like 4, chloroplastic(LOC101260340)
Solyc08g083060.3	LOC101265663	Solanum lycope	rsicum metal-nicotianamine transporter YSL1(LOC101265663)
Solyc04g077860.3	LOC101259838	Solanum lycope	rsicum alpha/beta-hydrolase DWARF14-like(LOC101259838)
Solyc06g048730.3	LOC101250511	Solanum lycope	rsicum uroporphyrinogen decarboxylase, chloroplastic(LOC101250511)
Solyc10g009030.3	LOC543709	Solanum lycope	rsicum uncharacterized LOC543709(LOC543709)
Solyc01g005520.3	LOC101254513	Solanum lycope	rsicum protein MET1, chloroplastic(LOC101254513)
Solyc09g007270.3	LOC101258987	Solanum lycope	rsicum L-ascorbate peroxidase 2, cytosolic(LOC101258987)
Solyc12g006240.2	LOC101257930	Solanum lycope	rsicum zinc finger protein CONSTANS-LIKE 9-like(LOC101257930)
Solyc08g082170.3	LOC101258581	Solanum lycope	rsicum probable polygalacturonase(LOC101258581)
Solyc03g115370.3	LOC101256961	Solanum lycope	rsicum diacylglycerol kinase 1-like(LOC101256961)
Solyc03g083440.3	LOC101254281	Solanum lycope	rsicum glutamate synthase 1 [NADH], chloroplastic(LOC101254281)
Solyc10g084840.2	LOC101263653	Solanum lycope	rsicum thaumatin-like protein(LOC101263653)
Solyc03g093140.3	LOC101259222	Solanum lycope	rsicum putative glycerol-3-phosphate transporter 1(LOC101259222)
Solyc04g015030.3	LOC101257650	Solanum lycope	rsicum heavy metal-associated isoprenylated plant protein 7-like(LOC101257650)
Solyc05g006920.3	LOC101254689	Solanum lycope	rsicum protein NRT1/ PTR FAMILY 2.13(LOC101254689)
Solyc07g005370.3	LOC101262127	Solanum lycope	rsicum uncharacterized LOC101262127(LOC101262127)
Solyc01g058270.3	LOC101268423	Solanum lycope	rsicum protein REDUCED WALL ACETYLATION 2(LOC101268423)
Solyc01g067750.3	LOC543548	Solanum lycope	rsicum dehydroquinate dehydratase/shikimate:NADP oxidoreductase(LOC543548)
Solyc01g006900.3	LOC101249001	Solanum lycope	rsicum uncharacterized LOC101249001(LOC101249001)
Solyc04g074050.3	LOC101266718	Solanum lycope	rsicum MDIS1-interacting receptor like kinase 2-like(LOC101266718)
Solyc10g074790.2	LOC101257817	Solanum lycope	rsicum protein PIN-LIKES 6(LOC101257817)
Solyc06g050130.3	LOC101257269	Solanum lycope	rsicum alpha-galactosidase 3(LOC101257269)
Solyc09g097820.3	LOC101244529	Solanum lycope	rsicum RNA helicase family protein(LOC101244529)
Solyc01g090560.3	ERF-H4 Solanum	lycopersicum	ethylene response factor H.4(ERF-H4)
Solyc02g078810.3	LOC101260987	Solanum lycope	rsicum uncharacterized LOC101260987(LOC101260987)
Solyc09g083290.3	LOC101055547	Solanum lycope	rsicum IAA14(LOC101055547)
Solyc11g008910.2	LOC101256442	Solanum lycope	rsicum uncharacterized LOC101256442(LOC101256442)
Solyc10g085870.1	LOC101261675	Solanum lycope	rsicum UDP-glycosyltransferase 73C4-like(LOC101261675)
Solyc03g117210.3	LOC101264808	Solanum lycope	rsicum uncharacterized LOC101264808(LOC101264808)
Solyc11g069290.2	LOC101254971	Solanum lycope	rsicum probable pyridoxal 5'-phosphate synthase subunit PDX2(LOC101254971)
Solyc11g066080.1	LOC101256552	Solanum lycope	rsicum uncharacterized LOC101256552(LOC101256552)
Solyc12g005910.2	LOC101250189	Solanum lycope	rsicum uncharacterized LOC101250189(LOC101250189)
Solyc08g008210.3	LOC543663	Solanum lycope	rsicum V-type proton ATPase subunit E(LOC543663)
Solyc02g071580.3	LOC101252948	Solanum lycope	rsicum subtilisin-like protease SBT5.6(LOC101252948)
Solyc07g053890.3	LOC101246264	Solanum lycope	rsicum wax ester synthase/diacylglycerol acyltransferase 4(LOC101246264)
Solyc12g056600.3	LOC100750250	Solanum lycope	rsicum short-chain dehydrogenase-reductase(LOC100750250)
Solyc09g091510.3	CHS1 Solanum	lycopersicum	chalcone synthase(CHS1)
Solyc06g074820.3	LOC778315	Solanum lycope	rsicum aquaporin-like(LOC778315)
Solyc04g007630.2	LOC101263695	Solanum lycope	rsicum heavy metal-associated isoprenylated plant protein 20-like(LOC101263695)
Solyc04g063210.3	LOC101252173	Solanum lycope	rsicum probable caffeoyl-CoA O-methyltransferase At4g26220(LOC101252173)
Solyc02g084380.3	LOC101252347	Solanum lycope	rsicum uncharacterized LOC101252347(LOC101252347)
Solyc03g083560.1	LOC101250380	Solanum lycope	rsicum protein EXORDIUM-like 3(LOC101250380)
Solyc07g053430.3	LOC101258672	Solanum lycope	rsicum PLASMODESMATA CALLOSE-BINDING PROTEIN 5(LOC101258672)
Solyc02g072150.3	LOC101245612	Solanum lycope	rsicum probable alpha,alpha-trehalose-phosphate synthase [UDP-forming] 7(LOC101245612)
Solyc02g065190.3	LOC101262985	Solanum lycope	rsicum geraniol 8-hydroxylase(LOC101262985)
Solyc06g082810.3	LOC101264943	Solanum lycope	rsicum oligoribonuclease(LOC101264943)
Solyc07g006630.3	LOC100191137	Solanum lycope	rsicum CONSTANS-like protein(LOC100191137)
Solyc05g024260.3	LOC101255592	Solanum lycope	rsicum bidirectional sugar transporter N3(LOC101255592)
Solyc12g011010.2	LOC101261198	Solanum lycope	rsicum protodermal factor 1(LOC101261198)
Solyc03g121880.3	PP2C-1 Solanum	lycopersicum	protein phosphatase 2C ABI2 homolog(PP2C-1)
Solyc10g054570.2	LOC543525	Solanum lycope	rsicum vacuolar proton ATPase proteolipid subunit(LOC543525)
Solyc08g081480.3	LOC101247546	Solanum lycope	rsicum probable polygalacturonase(LOC101247546)
Solyc00g024150.3	LOC101265812	Solanum lycope	rsicum probable pterin-4-alpha-carbinolamine dehydratase, chloroplastic(LOC101265812)
Solyc04g076010.3	LOC101247909	Solanum lycope	rsicum uncharacterized LOC101247909(LOC101247909)
Solyc07g017610.3	LOC101261722	Solanum lycope	rsicum alpha-aminoadipic semialdehyde synthase(LOC101261722)
Solyc01g079410.3	LOC101266754	Solanum lycope	rsicum uncharacterized LOC101266754(LOC101266754)
Solyc03g096460.3	LOC543932	Solanum lycope	rsicum wound/stress protein(LOC543932)
Solyc03g034010.3	LOC101252663	Solanum lycope	rsicum U-box domain-containing protein 5-like(LOC101252663)
Solyc03g025670.3	LOC101252465	Solanum lycope	rsicum uncharacterized LOC101252465(LOC101252465)
Solyc08g013670.3	LOC101268297	Solanum lycope	rsicum photosystem I reaction center subunit(LOC101268297)
Solyc05g012480.3	LOC101247218	Solanum lycope	rsicum probable mitochondrial-processing peptidase subunit beta, mitochondrial(LOC101247218)
Solyc09g064820.1	LOC101250923	Solanum lycope	rsicum EID1-like F-box protein 3(LOC101250923)
Solyc06g051750.3	CYP90A5 Solanum	lycopersicum	cytochrome P450 90A5(CYP90A5)
Solyc01g010180.3	LOC101260464	Solanum lycope	rsicum uncharacterized LOC101260464(LOC101260464)
Solyc04g081590.3	CLV1 Solanum	lycopersicum	receptor protein kinase CLAVATA1(CLV1)
Solyc01g100110.3	LOC101264465	Solanum lycope	rsicum probable protein phosphatase 2C 5(LOC101264465)
Solyc01g087850.2	sbt3 Solanum	lycopersicum	subtilisin-like protease(sbt3)
Solyc03g097370.3	LOC101246606	Solanum lycope	rsicum DNA polymerase alpha-associated DNA helicase A(LOC101246606)
Solyc03g095310.3	LOC101249999	Solanum lycope	rsicum cytochrome P450 714A1-like(LOC101249999)
Solyc11g022590.1	LOC544001	Solanum lycope	rsicum uncharacterized LOC544001(LOC544001)
Solyc08g076470.3	GPAT Solanum	lycopersicum	glycerol-3-phosphate acyltransferase(GPAT)
Solyc04g072700.3	LOC101261619	Solanum lycope	rsicum heavy metal-associated isoprenylated plant protein 24(LOC101261619)
Solyc02g089540.3	CO1 Solanum	lycopersicum	CONSTANS 1(CO1)
Solyc01g103200.3	LOC101256230	Solanum lycope	rsicum uncharacterized LOC101256230(LOC101256230)
Solyc02g090310.1	LOC101253547	Solanum lycope	rsicum dof zinc finger protein DOF1.7(LOC101253547)
Solyc06g060640.1	LOC101254214	Solanum lycope	rsicum 14 kDa proline-rich protein DC2.15(LOC101254214)
Solyc03g006140.3	LOC101251446	Solanum lycope	rsicum neutral ceramidase 1(LOC101251446)
Solyc07g055840.3	LOC101258079	Solanum lycope	rsicum citrate synthase 3, peroxisomal-like(LOC101258079)
Solyc06g076660.3	pcna Solanum	lycopersicum	proliferating cell nuclear antigen(pcna)
Solyc09g059240.3	SlCYP82U1	Solanum lycope	rsicum cytochrome P450 82U1(SlCYP82U1)
Solyc06g054270.3	STP11 Solanum	lycopersicum	sugar transport protein 8-like(STP11)
Solyc05g007150.3	LOC101252106	Solanum lycope	rsicum UDP-galactose/UDP-glucose transporter 3(LOC101252106)
Solyc01g103760.3	LOC101246186	Solanum lycope	rsicum probable magnesium transporter NIPA4(LOC101246186)
Solyc07g044980.3	NML2 Solanum	lycopersicum	NIM1-like protein 2(NML2)
Solyc10g080500.2	Tom52 Solanum	lycopersicum	actin(Tom52)
Solyc03g005570.3	LOC101262488	Solanum lycope	rsicum transcription factor MYB14(LOC101262488)
Solyc09g009580.3	LOC101260469	Solanum lycope	rsicum fatty acyl-CoA reductase 2, chloroplastic-like(LOC101260469)
Solyc05g024010.3	LOC101254090	Solanum lycope	rsicum zinc finger protein CONSTANS-LIKE 14-like(LOC101254090)
Solyc03g121540.3	TBG3 Solanum	lycopersicum	beta-galactosidase(TBG3)
Solyc08g075120.3	LOC101256509	Solanum lycope	rsicum rop guanine nucleotide exchange factor 14(LOC101256509)
Solyc03g116270.3	LOC101244471	Solanum lycope	rsicum flavonol synthase/flavanone 3-hydroxylase(LOC101244471)
Solyc01g099590.3	gst Solanum	lycopersicum	glutathione-S-transferase(gst)
Solyc03g078650.3	LOC101260516	Solanum lycope	rsicum uncharacterized LOC101260516(LOC101260516)
Solyc04g051660.3	LOC101259237	Solanum lycope	rsicum protein SLOW GREEN 1, chloroplastic(LOC101259237)
Solyc05g053490.3	LOC101262722	Solanum lycope	rsicum beta-glucuronosyltransferase GlcAT14B-like(LOC101262722)
Solyc01g088050.3	LOC101262454	Solanum lycope	rsicum serine/threonine-protein kinase-like protein At3g51990(LOC101262454)
Solyc08g066420.1	LOC101250037	Solanum lycope	rsicum lachrymatory-factor synthase(LOC101250037)
Solyc01g104470.3	LOC101262055	Solanum lycope	rsicum uncharacterized LOC101262055(LOC101262055)
Solyc09g010000.3	LOC101249199	Solanum lycope	rsicum 1-aminocyclopropane-1-carboxylate oxidase homolog 1(LOC101249199)
Solyc01g079150.3	LOC101260863	Solanum lycope	rsicum boron transporter 1(LOC101260863)
Solyc03g013440.3	LOC101264793	Solanum lycope	rsicum amino acid transporter AVT1J-like(LOC101264793)
Solyc11g020040.2	HSP70 Solanum	lycopersicum	heat shock protein 70(HSP70)
Solyc01g088660.3	LOC101248137	Solanum lycope	rsicum uncharacterized LOC101248137(LOC101248137)
Solyc06g064550.3	LOC101258465	Solanum lycope	rsicum bifunctional aspartokinase/homoserine dehydrogenase 1, chloroplastic(LOC101258465)
Solyc01g010770.3	LOC101250039	Solanum lycope	rsicum hypersensitive-induced response protein 1(LOC101250039)
Solyc08g079100.3	YABBY1b Solanum	lycopersicum	axial regulator YABBY1b(YABBY1b)
Solyc02g063010.3	LOC101260897	Solanum lycope	rsicum BES1/BZR1 homolog protein 2(LOC101260897)
Solyc06g074720.3	LOC101245260	Solanum lycope	rsicum uncharacterized RNA-binding protein C1827.05c(LOC101245260)
Solyc05g043330.3	LOC101250696	Solanum lycope	rsicum GDSL esterase/lipase At2g04570(LOC101250696)
Solyc12g096070.2	LOC101263989	Solanum lycope	rsicum growth-regulating factor 4(LOC101263989)
Solyc01g079870.3	CIP2b Solanum	lycopersicum	CONSTANS interacting protein 2b(CIP2b)
Solyc06g048820.1	LOC101251891	Solanum lycope	rsicum wound-induced protein 1(LOC101251891)
Solyc10g055630.2	PIP2-9 Solanum	lycopersicum	aquaporin PIP2-9(PIP2-9)
Solyc08g007430.2	LOC101265846	Solanum lycope	rsicum protein NRT1/ PTR FAMILY 6.3(LOC101265846)
Solyc06g062460.3	LOC101262125	Solanum lycope	rsicum transcription factor bHLH87-like(LOC101262125)
Solyc03g006020.3	LOC101247986	Solanum lycope	rsicum uncharacterized LOC101247986(LOC101247986)
Solyc06g065670.3	ABCG42 Solanum	lycopersicum	ABC transporter G family member 42(ABCG42)
Solyc01g110130.3	LOC101264867	Solanum lycope	rsicum DNA replication licensing factor MCM4(LOC101264867)
Solyc01g073770.2	LOC104647952	Solanum lycope	rsicum uncharacterized LOC104647952(LOC104647952)
Solyc02g066920.3	LOC101249885	Solanum lycope	rsicum protein CHLORORESPIRATORY REDUCTION 7, chloroplastic(LOC101249885)
Solyc09g009810.1	LOC101255524	Solanum lycope	rsicum uncharacterized LOC101255524(LOC101255524)
Solyc01g112000.3	EXLA1 Solanum	lycopersicum	expansin-like protein precursor(EXLA1)
Solyc03g095650.3	LOC101253759	Solanum lycope	rsicum MLO-like protein 2(LOC101253759)
Solyc06g007440.3	LOC101247723	Solanum lycope	rsicum CBL-interacting serine/threonine-protein kinase 11(LOC101247723)
Solyc01g058170.3	LOC101259364	Solanum lycope	rsicum protein AGENET DOMAIN (AGD)-CONTAINING P1-like(LOC101259364)
Solyc04g071660.3	LOC101253281	Solanum lycope	rsicum uncharacterized LOC101253281(LOC101253281)
Solyc03g116150.3	LOC101258350	Solanum lycope	rsicum probable methyltransferase PMT2(LOC101258350)
Solyc06g062580.3	LOC101258163	Solanum lycope	rsicum beta-galactosidase-like(LOC101258163)
Solyc10g054820.2	LOC101251423	Solanum lycope	rsicum uncharacterized LOC101251423(LOC101251423)
Solyc11g013010.2	LOC101249136	Solanum lycope	rsicum uncharacterized LOC101249136(LOC101249136)
Solyc07g008560.3	LOC101255806	Solanum lycope	rsicum probable inactive purple acid phosphatase 27(LOC101255806)
Solyc12g009200.2	LOC101252151	Solanum lycope	rsicum photosystem I chlorophyll a/b-binding protein 6, chloroplastic(LOC101252151)
Solyc01g007810.1	OFP3 Solanum	lycopersicum	OVATE family protein OFP3(OFP3)
Solyc09g074270.3	GID1b-1 Solanum	lycopersicum	gibberellin receptor GID1b-1(GID1b-1)
Solyc11g073160.2	LOC101263281	Solanum lycope	rsicum monofunctional riboflavin biosynthesis protein RIBA 3, chloroplastic(LOC101263281)
Solyc05g005280.3	LOC101248971	Solanum lycope	rsicum probable inactive poly [ADP-ribose] polymerase SRO2(LOC101248971)
Solyc12g088460.2	LOC101258347	Solanum lycope	rsicum cytochrome P450 81Q32(LOC101258347)
Solyc11g005340.2	LOC101262470	Solanum lycope	rsicum fibrillin-5, chloroplastic(LOC101262470)
Solyc11g011260.1	GAI Solanum	lycopersicum	DELLA protein GAI(GAI)
Solyc08g079090.3	LOC101247352	Solanum lycope	rsicum monocopper oxidase-like protein SKU5(LOC101247352)
Solyc01g108330.2	LOC101244813	Solanum lycope	rsicum uncharacterized LOC101244813(LOC101244813)
Solyc04g082030.1	ODC Solanum	lycopersicum	ornithine decarboxylase(ODC)
Solyc06g060880.3	LOC101248786	Solanum lycope	rsicum monooxygenase 2(LOC101248786)
Solyc12g014130.2	LOC101257635	Solanum lycope	rsicum SUN family protein SUN33(LOC101257635)
Solyc01g109040.3	LOC101256427	Solanum lycope	rsicum uncharacterized LOC101256427(LOC101256427)
Solyc01g109610.3	LOC101260086	Solanum lycope	rsicum uncharacterized protein At1g01500-like(LOC101260086)
Solyc05g006660.3	LOC101249264	Solanum lycope	rsicum uncharacterized LOC101249264(LOC101249264)
Solyc03g121420.3	LOC101246036	Solanum lycope	rsicum inorganic pyrophosphatase 1-like(LOC101246036)
Solyc08g062220.3	LOC101247047	Solanum lycope	rsicum UDP-glycosyltransferase 74F2(LOC101247047)
Solyc02g090180.3	LOC101256840	Solanum lycope	rsicum uncharacterized LOC101256840(LOC101256840)
Solyc03g115050.3	LOC101255870	Solanum lycope	rsicum replication protein A 70 kDa DNA-binding subunit B(LOC101255870)
Solyc01g080280.3	GS2 Solanum	lycopersicum	glutamine synthetase(GS2)
Solyc01g103100.3	LOC101257901	Solanum lycope	rsicum NADPH-dependent pterin aldehyde reductase(LOC101257901)
Solyc09g010220.3	LOC101244702	Solanum lycope	rsicum uncharacterized LOC101244702(LOC101244702)
Solyc06g067980.3	LOC101265833	Solanum lycope	rsicum uncharacterized LOC101265833(LOC101265833)
Solyc04g054190.3	LOC101248189	Solanum lycope	rsicum protein ACTIVITY OF BC1 COMPLEX KINASE 8, chloroplastic(LOC101248189)
Solyc10g074920.2	LOC101261972	Solanum lycope	rsicum mannan endo-1,4-beta-mannosidase 6(LOC101261972)
Solyc04g005090.3	LOC101258059	Solanum lycope	rsicum protein COFACTOR ASSEMBLY OF COMPLEX C SUBUNIT B CCB4, chloroplastic(LOC101258059)
Solyc01g067510.3	LOC101243821	Solanum lycope	rsicum proline-rich receptor-like protein kinase PERK3(LOC101243821)
Solyc07g045350.3	ACAT3 Solanum	lycopersicum	acetyl-CoA C-acetyltranferase 3(ACAT3)
Solyc03g005470.3	LOC101261585	Solanum lycope	rsicum uncharacterized LOC101261585(LOC101261585)
Solyc10g009280.3	LOC101267451	Solanum lycope	rsicum GRF1-interacting factor 3(LOC101267451)
Solyc06g074110.3	LOC101264638	Solanum lycope	rsicum transcription factor LHW(LOC101264638)
Solyc11g072840.1	LOC544080	Solanum lycope	rsicum histone H4(LOC544080)
Solyc09g014350.3	GPAT6 Solanum	lycopersicum	glycerol-3-phosphate 2-O-acyltransferase 6(GPAT6)
Solyc03g114120.3	LOC101250978	Solanum lycope	rsicum protein NUCLEAR FUSION DEFECTIVE 2(LOC101250978)
Solyc11g011760.2	LOC101246202	Solanum lycope	rsicum uncharacterized LOC101246202(LOC101246202)
Solyc01g081440.3	LOC101261157	Solanum lycope	rsicum uncharacterized LOC101261157(LOC101261157)
Solyc01g108670.3	LOC101264472	Solanum lycope	rsicum kinesin-like protein KIN-12D(LOC101264472)
Solyc01g006430.3	LOC101259966	Solanum lycope	rsicum delta(12)-fatty-acid desaturase(LOC101259966)
Solyc08g081950.3	LOC101265051	Solanum lycope	rsicum ubiquitin-conjugating enzyme E2 10(LOC101265051)
Solyc07g054580.3	GH3-8 Solanum	lycopersicum	protein GRETCHEN HAGEN 3-8(GH3-8)
Solyc12g015630.2	LOC101246694	Solanum lycope	rsicum uncharacterized LOC101246694(LOC101246694)
Solyc11g005560.2	LOC101265982	Solanum lycope	rsicum cellulose synthase A catalytic subunit 5 [UDP-forming](LOC101265982)
Solyc03g007775.1	LOC101261587	Solanum lycope	rsicum uncharacterized LOC101261587(LOC101261587)
Solyc10g078770.2	LE25 Solanum	lycopersicum	Protein LE25(LE25)
Solyc02g030450.3	LOC101245707	Solanum lycope	rsicum protein ROOT HAIR DEFECTIVE 3 homolog 2-like(LOC101245707)
Solyc10g086580.2	LOC101249777	Solanum lycope	rsicum ribulose bisphosphate carboxylase/oxygenase activase, chloroplastic(LOC101249777)
Solyc04g050730.3	LOC101244365	Solanum lycope	rsicum GDSL-motif esterase/acyltransferase/lipase(LOC101244365)
Solyc02g079170.3	LOC101252838	Solanum lycope	rsicum external alternative NAD(P)H-ubiquinone oxidoreductase B2, mitochondrial(LOC101252838)
Solyc04g082010.1	PETE Solanum	lycopersicum	plastocyanin, chloroplastic(PETE)
Solyc02g087330.3	LOC101265497	Solanum lycope	rsicum uncharacterized LOC101265497(LOC101265497)
Solyc06g074670.3	LOC101244155	Solanum lycope	rsicum UDP-D-apiose/UDP-D-xylose synthase 2(LOC101244155)
Solyc07g063970.3	LOC101261138	Solanum lycope	rsicum uncharacterized LOC101261138(LOC101261138)
Solyc01g087240.3	LOC101247462	Solanum lycope	rsicum nuclear transcription factor Y subunit A-9(LOC101247462)
Solyc01g097460.3	LOC101264255	Solanum lycope	rsicum probable ribose-5-phosphate isomerase 3, chloroplastic(LOC101264255)
Solyc05g055340.3	LOC101262920	Solanum lycope	rsicum uncharacterized LOC101262920(LOC101262920)
Solyc08g005610.3	CYP707A2	Solanum lycope	rsicum abscisic acid 8'-hydroxylase CYP707A2(CYP707A2)
Solyc01g007260.3	LOC101261145	Solanum lycope	rsicum protein SMAX1-LIKE 3(LOC101261145)
Solyc09g083440.3	LOC101246961	Solanum lycope	rsicum wound-induced proteinase inhibitor 1(LOC101246961)
Solyc02g065000.1	LOC101266296	Solanum lycope	rsicum calmodulin-like protein 30(LOC101266296)
Solyc12g009880.1	LOC101264293	Solanum lycope	rsicum uncharacterized LOC101264293(LOC101264293)
Solyc10g008490.3	LOC101259375	Solanum lycope	rsicum probable protein phosphatase 2C 52(LOC101259375)
Solyc07g066430.3	LOC101259460	Solanum lycope	rsicum uncharacterized LOC101259460(LOC101259460)
Solyc02g093935.1	LOC101264090	Solanum lycope	rsicum sister chromatid cohesion 1 protein 2(LOC101264090)
Solyc12g040790.2	LOC101247110	Solanum lycope	rsicum phosphoethanolamine N-methyltransferase 2(LOC101247110)
Solyc03g096780.1	LOC101243970	Solanum lycope	rsicum protein RESPONSE TO LOW SULFUR 2-like(LOC101243970)
Solyc06g054570.1	LOC101267713	Solanum lycope	rsicum monothiol glutaredoxin-S4-like(LOC101267713)
Solyc11g056650.2	LOC101263275	Solanum lycope	rsicum transcription factor bHLH81(LOC101263275)
Solyc02g093890.1	LOC104645665	Solanum lycope	rsicum uncharacterized LOC104645665(LOC104645665)
Solyc01g081390.3	LOC101259783	Solanum lycope	rsicum xylulose 5-phosphate/phosphate translocator, chloroplastic(LOC101259783)
Solyc08g013940.3	LOC101247640	Solanum lycope	rsicum serine/threonine-protein kinase RUNKEL(LOC101247640)
Solyc08g079200.1	LOC101244795	Solanum lycope	rsicum 14 kDa proline-rich protein DC2.15-like(LOC101244795)
Solyc01g109120.3	LOC101258501	Solanum lycope	rsicum protein JINGUBANG(LOC101258501)
Solyc03g111100.1	LOC101267981	Solanum lycope	rsicum uncharacterized LOC101267981(LOC101267981)
Solyc02g084410.3	LOC101251435	Solanum lycope	rsicum glyoxylase I 4(LOC101251435)
Solyc08g083350.3	LOC101259181	Solanum lycope	rsicum uncharacterized LOC101259181(LOC101259181)
Solyc10g078590.2	LOC101247272	Solanum lycope	rsicum uncharacterized LOC101247272(LOC101247272)
Solyc12g089220.2	LOC101247196	Solanum lycope	rsicum bifunctional nuclease 1(LOC101247196)
Solyc05g051850.3	LOC543809	Solanum lycope	rsicum inositol-3-phosphate synthase(LOC543809)
Solyc06g060620.3	LOC101254502	Solanum lycope	rsicum protein NRT1/ PTR FAMILY 6.3(LOC101254502)
Solyc03g006710.1	LOC101265802	Solanum lycope	rsicum calcium-binding protein KRP1-like(LOC101265802)
Solyc04g015520.3	LOC101248091	Solanum lycope	rsicum remorin 4.2-like(LOC101248091)
Solyc12g011280.2	LOC101265617	Solanum lycope	rsicum chlorophyll a-b binding protein 8, chloroplastic-like(LOC101265617)
Solyc09g008670.3	TD2 Solanum	lycopersicum	threonine dehydratase biosynthetic, chloroplastic(TD2)
Solyc11g069450.1	LOC101259309	Solanum lycope	rsicum protein S40-4(LOC101259309)
Solyc06g008820.3	NHX1 Solanum	lycopersicum	Na+/H+ antiporter(NHX1)
Solyc09g089505.1	LOC101265368	Solanum lycope	rsicum proteinase inhibitor I-B(LOC101265368)
Solyc11g011020.2	LOC101254257	Solanum lycope	rsicum probable inactive receptor kinase At1g48480(LOC101254257)
Solyc08g061240.2	LOC101262640	Solanum lycope	rsicum uncharacterized LOC101262640(LOC101262640)
Solyc04g014480.3	LOC101268271	Solanum lycope	rsicum 15.7 kDa heat shock protein, peroxisomal(LOC101268271)
Solyc02g079290.3	SP2G Solanum	lycopersicum	protein SELF PRUNING 2G(SP2G)
Solyc03g080190.3	DMR6-1 Solanum	lycopersicum	protein DMR6-like oxygenase(DMR6-1)
Solyc06g069730.3	CAB12 Solanum	lycopersicum	chlorophyll a-b binding protein Cab12(CAB12)
Solyc03g006360.3	LOC101257929	Solanum lycope	rsicum dormancy-associated protein 1(LOC101257929)
Solyc02g092215.1	LOC101265691	Solanum lycope	rsicum putative glycosyltransferase 7(LOC101265691)
Solyc04g080460.3	SFP4 Solanum	lycopersicum	sugar transporter ERD6-like 6(SFP4)
Solyc06g068450.2	LOC101258074	Solanum lycope	rsicum CBL-interacting serine/threonine-protein kinase 25(LOC101258074)
Solyc09g007760.3	PIP2-1 Solanum	lycopersicum	aquaporin PIP2-1(PIP2-1)
Solyc11g071640.2	LOC101256554	Solanum lycope	rsicum uncharacterized LOC101256554(LOC101256554)
Solyc12g056980.1	ERF-H11 Solanum	lycopersicum	ethylene response factor H.11(ERF-H11)
Solyc02g085100.3	LOC101263563	Solanum lycope	rsicum putative glucose-6-phosphate 1-epimerase(LOC101263563)
Solyc08g082620.3	LOC101251311	Solanum lycope	rsicum 3-oxoacyl-[acyl-carrier-protein] synthase I, chloroplastic(LOC101251311)
Solyc10g075110.2	TSW12 Solanum	lycopersicum	TSW12 protein(TSW12)
Solyc06g005310.3	LOC101250412	Solanum lycope	rsicum transcription factor MYB48-like(LOC101250412)
Solyc09g075750.1	LOC101258780	Solanum lycope	rsicum probable membrane-associated kinase regulator 1(LOC101258780)
Solyc03g063560.3	LOC101246028	Solanum lycope	rsicum ferredoxin-dependent glutamate synthase, chloroplastic(LOC101246028)
Solyc02g086820.3	ca2 Solanum	lycopersicum	carbonic anhydrase(ca2)
Solyc06g083520.3	LOC101245772	Solanum lycope	rsicum guanine nucleotide-binding protein-like NSN1(LOC101245772)
Solyc04g005420.3	LOC101252475	Solanum lycope	rsicum PLASMODESMATA CALLOSE-BINDING PROTEIN 3(LOC101252475)
Solyc12g044330.2	LOC101245626	Solanum lycope	rsicum aquaporin TIP2-1(LOC101245626)
Solyc12g009580.2	YABBY5b Solanum	lycopersicum	axial regulator YABBY5b(YABBY5b)
Solyc12g008510.2	HXK3 Solanum	lycopersicum	hexokinase(HXK3)
Solyc07g008440.3	LOC101252698	Solanum lycope	rsicum purine permease 3-like(LOC101252698)
Solyc09g009830.3	LOC101254722	Solanum lycope	rsicum alpha carbonic anhydrase 1, chloroplastic(LOC101254722)
Solyc06g082950.3	LOC101265249	Solanum lycope	rsicum photosystem I reaction center subunit XI, chloroplastic(LOC101265249)
Solyc06g065650.3	LOC101244194	Solanum lycope	rsicum protein TIFY 8(LOC101244194)
Solyc03g019950.3	LOC101254569	Solanum lycope	rsicum uncharacterized LOC101254569(LOC101254569)
Solyc01g095150.3	LEA14 Solanum	lycopersicum	late embryogenesis (Lea)-like protein(LEA14)
Solyc02g082070.3	LOC101247777	Solanum lycope	rsicum premnaspirodiene oxygenase(LOC101247777)
Solyc08g077990.3	LOC101255123	Solanum lycope	rsicum uncharacterized LOC101255123(LOC101255123)
Solyc11g006250.2	CD1 Solanum	lycopersicum	GDSL esterase/lipase(CD1)
Solyc02g091930.3	LOC101246982	Solanum lycope	rsicum homeobox-leucine zipper protein HAT22(LOC101246982)
Solyc07g018300.3	RPA32a Solanum	lycopersicum	replication protein A(RPA32a)
Solyc04g078860.3	LOC101253084	Solanum lycope	rsicum glutamate receptor 2.9(LOC101253084)
Solyc01g109340.3	LOC101262966	Solanum lycope	rsicum uncharacterized LOC101262966(LOC101262966)
Solyc02g063150.3	rbcS1 Solanum	lycopersicum	ribulose bisphosphate carboxylase small chain 1, chloroplastic(rbcS1)
Solyc08g029090.3	LOC101264140	Solanum lycope	rsicum B3 domain-containing protein Os01g0905400(LOC101264140)
Solyc10g012430.3	LOC101252725	Solanum lycope	rsicum signal peptide peptidase-like 4(LOC101252725)
Solyc08g077210.3	5PT1 Solanum	lycopersicum	inositol-1,4,5-triphosphate-5-phosphatase(5PT1)
Solyc09g011690.3	LOC101263742	Solanum lycope	rsicum uncharacterized LOC101263742(LOC101263742)
Solyc05g008380.3	LOC101260434	Solanum lycope	rsicum uncharacterized LOC101260434(LOC101260434)
Solyc02g089640.3	LOC101267858	Solanum lycope	rsicum cellulose-synthase-like(LOC101267858)
Solyc01g102580.3	Cel3 Solanum	lycopersicum	endo-1,4-beta-glucanase(Cel3)
Solyc01g109810.2	LOC101244426	Solanum lycope	rsicum uncharacterized LOC101244426(LOC101244426)
Solyc05g052980.3	LOC101248778	Solanum lycope	rsicum protein phosphatase 2C 37(LOC101248778)
Solyc01g098390.3	GID1ac Solanum	lycopersicum	gibberellin receptor GID1ac(GID1ac)
Solyc02g077330.3	LOC101244636	Solanum lycope	rsicum GDSL-like lipase/acylhydrolase superfamily protein(LOC101244636)
Solyc01g080260.3	LOC101247158	Solanum lycope	rsicum uncharacterized LOC101247158(LOC101247158)
Solyc04g014910.3	LOC101258848	Solanum lycope	rsicum uncharacterized LOC101258848(LOC101258848)
Solyc02g030230.3	LOC101244819	Solanum lycope	rsicum UDP-arabinose 4-epimerase 1(LOC101244819)
Solyc10g038130.2	LOC101257906	Solanum lycope	rsicum pectin acetylesterase 3-like(LOC101257906)
Solyc12g100120.2	LOC101244563	Solanum lycope	rsicum uncharacterized LOC101244563(LOC101244563)
Solyc01g103960.3	LOC101260976	Solanum lycope	rsicum ATP-dependent DNA helicase Q-like 4A(LOC101260976)
Solyc03g031800.3	SlXTH15 Solanum	lycopersicum	probable xyloglucan endotransglucosylase/hydrolase(SlXTH15)
Solyc02g087870.3	MDR1 Solanum	lycopersicum	ABC transporter B family member 4(MDR1)
Solyc04g005860.3	LOC101252276	Solanum lycope	rsicum uncharacterized LOC101252276(LOC101252276)
Solyc10g008720.3	LOC101256225	Solanum lycope	rsicum GDSL esterase/lipase At1g28610(LOC101256225)
Solyc09g075180.3	LOC101245200	Solanum lycope	rsicum cryptochrome DASH family protein(LOC101245200)
Solyc02g078040.3	LOC101253856	Solanum lycope	rsicum non-classical arabinogalactan protein 30(LOC101253856)
Solyc10g048030.2	LOC101262669	Solanum lycope	rsicum kirola(LOC101262669)
Solyc09g090557.1	LOC101262255	Solanum lycope	rsicum protein PROTON GRADIENT REGULATION 5, chloroplastic(LOC101262255)
Solyc07g049350.3	LOC101243727	Solanum lycope	rsicum uncharacterized LOC101243727(LOC101243727)
Solyc07g056650.3	LOC101266650	Solanum lycope	rsicum interactor of constitutive active ROPs 4(LOC101266650)
Solyc01g098400.3	LOC101253938	Solanum lycope	rsicum histidine-containing phosphotransfer protein 1(LOC101253938)
Solyc05g051425.1	LOC101258068	Solanum lycope	rsicum uncharacterized LOC101258068(LOC101258068)
Solyc06g049040.3	LOC101255499	Solanum lycope	rsicum transcription factor RF2b-like(LOC101255499)
Solyc06g060520.1	LOC101256890	Solanum lycope	rsicum uncharacterized LOC101256890(LOC101256890)
Solyc11g072030.2	LOC101264489	Solanum lycope	rsicum non-specific lipid transfer protein GPI-anchored 2-like(LOC101264489)
Solyc09g065180.3	LOC544217	Solanum lycope	rsicum mRNA binding protein precursor(LOC544217)
Solyc04g015620.3	LOC101245049	Solanum lycope	rsicum protein TEEBE(LOC101245049)
Solyc12g010820.2	LOC101252059	Solanum lycope	rsicum seed biotin-containing protein SBP65-like(LOC101252059)
Solyc01g110370.3	LOC101264380	Solanum lycope	rsicum B-box zinc finger protein 19(LOC101264380)
Solyc03g121000.3	LOC109119895	Solanum lycope	rsicum protein PAF1 homolog(LOC109119895)
Solyc03g082610.1	LOC104646389	Solanum lycope	rsicum protein S40-7(LOC104646389)
Solyc11g005190.2	LOC101259391	Solanum lycope	rsicum COP1-like protein(LOC101259391)
Solyc03g114930.3	LOC101259227	Solanum lycope	rsicum psbP-like protein 1, chloroplastic(LOC101259227)
Solyc09g091650.3	LOC101259579	Solanum lycope	rsicum uncharacterized LOC101259579(LOC101259579)
Solyc10g049970.2	LOC101254542	Solanum lycope	rsicum cyclase-like protein 1(LOC101254542)
Solyc08g006070.3	LOC101258172	Solanum lycope	rsicum AIG2-like protein D(LOC101258172)
Solyc09g091430.3	LOC101254639	Solanum lycope	rsicum probable pectate lyase 8(LOC101254639)
Solyc01g079790.3	agpL3 Solanum	lycopersicum	ADP-glucose pyrophosphorylase large subunit(agpL3)
Solyc09g008350.3	LOC101258588	Solanum lycope	rsicum ACT domain-containing protein ACR10(LOC101258588)
Solyc03g031920.3	LOC101259125	Solanum lycope	rsicum probable metal-nicotianamine transporter YSL7(LOC101259125)
Solyc03g007760.3	LOC101260609	Solanum lycope	rsicum uncharacterized LOC101260609(LOC101260609)
Solyc05g056050.3	LOC101253380	Solanum lycope	rsicum chlorophyll a-b binding protein 6A, chloroplastic(LOC101253380)
Solyc09g089580.3	ACO3 Solanum	lycopersicum	1-aminocyclopropane-1-carboxylate oxidase homolog(ACO3)
Solyc08g065220.3	LOC101260070	Solanum lycope	rsicum glycine dehydrogenase (decarboxylating), mitochondrial(LOC101260070)
Solyc07g065600.3	LOC104648544	Solanum lycope	rsicum uncharacterized LOC104648544(LOC104648544)
Solyc04g076870.3	LOC101266935	Solanum lycope	rsicum glutamyl-tRNA reductase 1, chloroplastic(LOC101266935)
Solyc08g066940.3	LOC101260662	Solanum lycope	rsicum protein NRT1/ PTR FAMILY 1.2(LOC101260662)
Solyc07g014680.3	HKT1;2 Solanum	lycopersicum	sodium transporter HKT1;2(HKT1;2)
Solyc08g078020.1	LOC778328	Solanum lycope	rsicum methionine rich arabinogalactan(LOC778328)
Solyc12g010590.2	LOC101252750	Solanum lycope	rsicum wax ester synthase/diacylglycerol acyltransferase 4-like(LOC101252750)
Solyc03g111120.3	LOC101267395	Solanum lycope	rsicum malate synthase, glyoxysomal(LOC101267395)
Solyc03g097050.3	LOC101247596	Solanum lycope	rsicum cellulose synthase-like protein D3(LOC101247596)
Solyc03g117850.3	LOC101250491	Solanum lycope	rsicum ribulose bisphosphate carboxylase/oxygenase activase, chloroplastic(LOC101250491)
Solyc01g100490.3	CHLN Solanum	lycopersicum	nicotianamine synthase-like(CHLN)
Solyc08g005580.3	ABCG21 Solanum	lycopersicum	ABC transporter G family member 21(ABCG21)
Solyc02g084850.3	TAS14 Solanum	lycopersicum	TAS14 peptide (AA 1-130)(TAS14)
Solyc09g015650.3	LOC101261442	Solanum lycope	rsicum protein FATTY ACID EXPORT 3, chloroplastic(LOC101261442)
Solyc10g054840.2	XIP1-1-beta	Solanum lycope	rsicum X intrinsic protein(XIP1-1-beta)
Solyc02g083130.3	LOC101250180	Solanum lycope	rsicum uncharacterized LOC101250180(LOC101250180)
Solyc12g013620.2	JA2 Solanum	lycopersicum	jasmonic acid 2(JA2)
Solyc04g009030.3	LOC101266713	Solanum lycope	rsicum glyceraldehyde-3-phosphate dehydrogenase A, chloroplastic(LOC101266713)
Solyc08g083230.2	LOC101249846	Solanum lycope	rsicum growth-regulating factor 8-like(LOC101249846)
Solyc10g005080.3	LOC101261662	Solanum lycope	rsicum protein LATE ELONGATED HYPOCOTYL(LOC101261662)
Solyc08g066030.3	LOC101244793	Solanum lycope	rsicum uncharacterized LOC101244793(LOC101244793)
Solyc09g009510.3	LOC101261148	Solanum lycope	rsicum uncharacterized LOC101261148(LOC101261148)
Solyc11g012130.2	LOC101253552	Solanum lycope	rsicum mavicyanin-like(LOC101253552)
Solyc08g081890.3	ABCC7 Solanum	lycopersicum	ABC transporter C family member 7(ABCC7)
Solyc05g009370.3	LOC101255295	Solanum lycope	rsicum large ribosomal subunit protein uL15c(LOC101255295)
Solyc02g087880.3	LOC101255154	Solanum lycope	rsicum tubulin alpha chain-like(LOC101255154)
Solyc09g014860.3	LOC101245282	Solanum lycope	rsicum protein LURP-one-related 10(LOC101245282)
Solyc04g014520.1	LOC101260335	Solanum lycope	rsicum uncharacterized LOC101260335(LOC101260335)
Solyc02g082260.3	HMGR Solanum	lycopersicum	3-hydroxy-3-methylglutaryl-coenzyme A reductase 1(HMGR)
Solyc06g068950.3	LOC101246730	Solanum lycope	rsicum phosphoethanolamine N-methyltransferase(LOC101246730)
Solyc06g066540.1	ERF-H7 Solanum	lycopersicum	ethylene response factor H.7(ERF-H7)
Solyc12g087830.2	LOC101247413	Solanum lycope	rsicum MADS-box transcription factor(LOC101247413)
Solyc03g118410.3	LOC543929	Solanum lycope	rsicum acyl carrier protein(LOC543929)
Solyc10g054870.2	LOC101250846	Solanum lycope	rsicum triosephosphate isomerase, chloroplastic(LOC101250846)
Solyc05g014260.3	LOC101252689	Solanum lycope	rsicum two-component response regulator ORR26(LOC101252689)
Solyc08g078950.3	LOC101249671	Solanum lycope	rsicum protein NRT1/ PTR FAMILY 6.3(LOC101249671)
Solyc01g079110.3	LOC101260571	Solanum lycope	rsicum histone H3.2-like(LOC101260571)
Solyc10g084320.2	LOC101252447	Solanum lycope	rsicum subtilisin-like protease SBT3(LOC101252447)
Solyc02g069500.1	LOC101244251	Solanum lycope	rsicum pentatricopeptide repeat-containing protein(LOC101244251)
Solyc06g084460.3	LOC101247833	Solanum lycope	rsicum bifunctional 3-dehydroquinate dehydratase/shikimate dehydrogenase, chloroplastic(LOC101247833)
Solyc04g079960.1	GGPS2 Solanum	lycopersicum	geranylgeranyl pyrophosphate synthase 2(GGPS2)
Solyc05g013810.3	LOC101248575	Solanum lycope	rsicum glycosyl hydrolase 5 family protein(LOC101248575)
Solyc03g111310.3	LOC101262200	Solanum lycope	rsicum SNF1-related protein kinase regulatory subunit gamma-1(LOC101262200)
Solyc02g081340.3	LOC101265881	Solanum lycope	rsicum glutathione S-transferase F11(LOC101265881)
Solyc01g105660.3	LOC101260084	Solanum lycope	rsicum 2-oxoglutarate-dependent dioxygenase 19-like(LOC101260084)
Solyc08g079280.3	CYP706C2	Solanum lycope	rsicum cytochrome P450 706C2(CYP706C2)
Solyc03g044220.1	LOC101246998	Solanum lycope	rsicum F-box protein SKIP2-like(LOC101246998)
Solyc04g072895.1	LOC101249070	Solanum lycope	rsicum uncharacterized WD repeat-containing protein C2A9.03(LOC101249070)
Solyc05g024430.3	LOC101257372	Solanum lycope	rsicum uncharacterized LOC101257372(LOC101257372)
Solyc05g054680.1	LOC101266518	Solanum lycope	rsicum receptor-like protein kinase THESEUS 1(LOC101266518)
Solyc04g011430.3	LOC101262710	Solanum lycope	rsicum ubiquitin-conjugating enzyme E2 7(LOC101262710)
Solyc03g114390.1	LOC101244472	Solanum lycope	rsicum protein MIZU-KUSSEI 1(LOC101244472)
Solyc10g075070.2	LOC101266080	Solanum lycope	rsicum non-specific lipid-transfer protein 2-like(LOC101266080)
Solyc03g115540.2	LOC101263505	Solanum lycope	rsicum transcription factor UNE10(LOC101263505)
Solyc09g092260.3	LOC101245400	Solanum lycope	rsicum chaperone protein dnaJ 20(LOC101245400)
Solyc01g090740.3	LOC101266759	Solanum lycope	rsicum protein PARALOG OF AIPP2(LOC101266759)
Solyc02g088090.1	LOC101251639	Solanum lycope	rsicum probable calcium-binding protein CML45(LOC101251639)
Solyc04g076990.3	LOC101243702	Solanum lycope	rsicum receptor-like protein kinase 7(LOC101243702)
Solyc06g083070.3	LOC101257576	Solanum lycope	rsicum fimbrin-2(LOC101257576)
Solyc06g075220.1	LOC101261419	Solanum lycope	rsicum fasciclin-like arabinogalactan protein 11(LOC101261419)
Solyc01g087800.2	LOC101257301	Solanum lycope	rsicum subtilisin-like protease SBT3(LOC101257301)
Solyc11g008260.2	LOC101266086	Solanum lycope	rsicum probable cysteine protease RD19D(LOC101266086)
Solyc06g005230.2	LOC101248487	Solanum lycope	rsicum receptor-like protein kinase HERK 1(LOC101248487)
Solyc08g065820.2	LOC101244102	Solanum lycope	rsicum lysine-specific demethylase JMJ25-like(LOC101244102)
Solyc09g082660.3	AnthOMT Solanum	lycopersicum	flavonoid 3',5'-methyltransferase(AnthOMT)
Solyc12g010860.2	tft8 Solanum	lycopersicum	14-3-3 protein 8(tft8)
Solyc02g080540.1	LOC101253342	Solanum lycope	rsicum ATP synthase gamma chain, chloroplastic(LOC101253342)
Solyc07g064560.3	LOC101249564	Solanum lycope	rsicum protein METABOLIC NETWORK MODULATOR 1(LOC101249564)
Solyc12g088750.2	LOC101262703	Solanum lycope	rsicum probable serine/threonine-protein kinase At1g01540(LOC101262703)
Solyc04g049360.3	LOC543912	Solanum lycope	rsicum aminodeoxychorismate synthase/glutamine amidotransferase(LOC543912)
Solyc08g014430.3	LOC101249109	Solanum lycope	rsicum formin-like protein 2(LOC101249109)
Solyc12g038160.2	LOC101266611	Solanum lycope	rsicum uncharacterized LOC101266611(LOC101266611)
Solyc06g082980.3	HYD1 Solanum	lycopersicum	probable 3-beta-hydroxysteroid-Delta(8),Delta(7)-isomerase(HYD1)
Solyc02g088100.3	EXP5 Solanum	lycopersicum	expansin(EXP5)
Solyc12g095810.2	LOC101245241	Solanum lycope	rsicum protein NRT1/ PTR FAMILY 1.2(LOC101245241)
Solyc07g006680.1	LOC101266953	Solanum lycope	rsicum stemmadenine O-acetyltransferase(LOC101266953)
Solyc08g080750.3	LOC101262941	Solanum lycope	rsicum protein LURP-one-related 4-like(LOC101262941)
Solyc09g091580.3	LOC101257407	Solanum lycope	rsicum uncharacterized LOC101257407(LOC101257407)
Solyc11g008630.2	LOC101249696	Solanum lycope	rsicum acyltransferase GLAUCE(LOC101249696)
Solyc07g062270.3	GGH1 Solanum	lycopersicum	gamma-glutamylhydrolase 1(GGH1)
Solyc07g052700.3	LOC101247039	Solanum lycope	rsicum uncharacterized LOC101247039(LOC101247039)
Solyc06g076020.3	Hsc70.1 Solanum	lycopersicum	heat shock protein cognate 70(Hsc70.1)
Solyc01g108630.3	nii1 Solanum	lycopersicum	nitrite reductase(nii1)
Solyc02g087190.1	LOC101244246	Solanum lycope	rsicum peroxidase 63(LOC101244246)
Solyc07g056240.3	LOC101250133	Solanum lycope	rsicum uncharacterized LOC101250133(LOC101250133)
Solyc06g064940.3	LOC101263525	Solanum lycope	rsicum patellin-3-like(LOC101263525)
Solyc01g058320.3	LOC101267838	Solanum lycope	rsicum uncharacterized LOC101267838(LOC101267838)
Solyc07g005440.1	LOC101264440	Solanum lycope	rsicum CBL-interacting serine/threonine-protein kinase 6(LOC101264440)
Solyc07g049160.3	LOC113002617	Solanum lycope	rsicum putative dsRNA-specific ribonuclease(LOC113002617)
Solyc11g012690.2	LOC101264884	Solanum lycope	rsicum heavy metal-associated isoprenylated plant protein 7-like(LOC101264884)
Solyc02g020940.3	LOC101253541	Solanum lycope	rsicum glyceraldehyde-3-phosphate dehydrogenase A, chloroplastic-like(LOC101253541)
Solyc12g005630.2	LOC101243864	Solanum lycope	rsicum cytochrome b6-f complex iron-sulfur subunit, chloroplastic(LOC101243864)
Solyc06g068850.3	LOC104648045	Solanum lycope	rsicum uncharacterized LOC104648045(LOC104648045)
Solyc07g040680.3	LOC101266046	Solanum lycope	rsicum heat stress transcription factor A-7a-like(LOC101266046)
Solyc03g007230.3	LOC101249794	Solanum lycope	rsicum protein phosphatase 2C 51-like(LOC101249794)
Solyc09g014300.3	LOC101252422	Solanum lycope	rsicum sulfoquinovosyl transferase SQD2(LOC101252422)
Solyc09g090290.3	LOC101262563	Solanum lycope	rsicum probable GPI-anchored adhesin-like protein PGA55(LOC101262563)
Solyc12g098890.2	LOC101250874	Solanum lycope	rsicum 50S ribosomal protein L18, chloroplastic(LOC101250874)
Solyc02g082510.1	LOC101261384	Solanum lycope	rsicum transmembrane amino acid transporter family protein(LOC101261384)
Solyc12g098570.2	LOC101257454	Solanum lycope	rsicum receptor-like kinase TMK4(LOC101257454)
Solyc04g051280.3	LOC101264922	Solanum lycope	rsicum DEK domain-containing chromatin-associated protein 4-like(LOC101264922)
Solyc06g072130.3	LOC101250514	Solanum lycope	rsicum probable aquaporin TIP3-2(LOC101250514)
Solyc10g080670.2	LOC101267365	Solanum lycope	rsicum uncharacterized LOC101267365(LOC101267365)
Solyc06g007620.3	LOC101251683	Solanum lycope	rsicum uncharacterized LOC101251683(LOC101251683)
Solyc02g092550.3	LOC101258116	Solanum lycope	rsicum LOB domain-containing protein 37(LOC101258116)
Solyc06g060140.3	LOC101264334	Solanum lycope	rsicum kinesin-like protein KIN-7C, mitochondrial(LOC101264334)
Solyc12g098900.2	LOC101250584	Solanum lycope	rsicum late embryogenesis abundant protein D-29(LOC101250584)
Solyc04g054370.1	LOC101246418	Solanum lycope	rsicum probable E3 ubiquitin-protein ligase XERICO(LOC101246418)
Solyc01g111145.1	LOC101254950	Solanum lycope	rsicum proline-rich protein 4-like(LOC101254950)
Solyc06g010033.1	LOC101251796	Solanum lycope	rsicum MLO-like protein 11(LOC101251796)
Solyc03g123860.3	PORK1 Solanum	lycopersicum	receptor-like kinase PORK1(PORK1)
Solyc04g072030.1	LOC101257363	Solanum lycope	rsicum dynamin-related protein 4C(LOC101257363)
Solyc02g090580.3	LOC101247483	Solanum lycope	rsicum uncharacterized LOC101247483(LOC101247483)
Solyc02g085590.3	LOC101256744	Solanum lycope	rsicum vicilin-like seed storage protein At2g18540(LOC101256744)
Solyc12g013710.2	LOC101248079	Solanum lycope	rsicum protochlorophyllide reductase(LOC101248079)
Solyc02g080640.3	LOC544267	Solanum lycope	rsicum adenylyl-sulfate reductase(LOC544267)
Solyc10g082030.2	2-CP1 Solanum	lycopersicum	2-Cys peroxiredoxin 1(2-CP1)
Solyc09g065100.2	LOC101254527	Solanum lycope	rsicum bHLH transcription factor AH(LOC101254527)
Solyc10g005210.3	LOC101258999	Solanum lycope	rsicum uncharacterized LOC101258999(LOC101258999)
Solyc01g066680.3	LOC101257210	Solanum lycope	rsicum phylloplanin(LOC101257210)
Solyc06g071920.3	LOC101255800	Solanum lycope	rsicum glyceraldehyde-3-phosphate dehydrogenase, cytosolic(LOC101255800)
Solyc01g102330.3	LOC101267940	Solanum lycope	rsicum probable carbohydrate esterase At4g34215(LOC101267940)
Solyc02g067180.3	CGS Solanum	lycopersicum	cystathionine gamma synthase(CGS)
Solyc11g020820.2	LOC101253343	Solanum lycope	rsicum uncharacterized LOC101253343(LOC101253343)
Solyc06g083170.3	LOC101263721	Solanum lycope	rsicum basic helix-loop-helix (bHLH) DNA-binding superfamily protein(LOC101263721)
Solyc01g096450.3	LOC101266976	Solanum lycope	rsicum aspartyl protease AED3(LOC101266976)
Solyc01g099810.3	LOC101257012	Solanum lycope	rsicum serine/arginine-rich splicing factor SR30(LOC101257012)
Solyc08g076520.3	LOC101268496	Solanum lycope	rsicum uncharacterized LOC101268496(LOC101268496)
Solyc12g099500.2	LOC109119113	Solanum lycope	rsicum uncharacterized LOC109119113(LOC109119113)
Solyc04g078940.3	dem Solanum	lycopersicum	dem protein(dem)
Solyc11g012700.2	LOC101265194	Solanum lycope	rsicum oligopeptide transporter 3(LOC101265194)
Solyc02g079220.3	ht1 Solanum	lycopersicum	hexose transporter 1(ht1)
Solyc02g088560.3	LOC101266887	Solanum lycope	rsicum cyclic nucleotide-gated ion channel 2(LOC101266887)
Solyc07g064240.3	LOC101268204	Solanum lycope	rsicum early nodulin-like protein 9(LOC101268204)
Solyc09g014520.3	LOC101249002	Solanum lycope	rsicum chlorophyll a-b binding protein CP29.1, chloroplastic(LOC101249002)
Solyc05g005000.3	LOC101268569	Solanum lycope	rsicum uncharacterized LOC101268569(LOC101268569)
Solyc09g065880.3	LOC101267447	Solanum lycope	rsicum F-box/LRR-repeat protein 17(LOC101267447)
Solyc08g079430.3	cuAO Solanum	lycopersicum	amine oxidase, copper containing(cuAO)
Solyc11g042630.2	LOC101267284	Solanum lycope	rsicum uncharacterized LOC101267284(LOC101267284)
Solyc03g116100.3	LOC101267793	Solanum lycope	rsicum myb-related protein 306(LOC101267793)
Solyc03g083960.3	LOC101246803	Solanum lycope	rsicum trehalose-phosphate phosphatase A(LOC101246803)
Solyc12g009600.2	LOC101259513	Solanum lycope	rsicum thylakoid lumenal 16.5 kDa protein, chloroplastic(LOC101259513)
Solyc07g065120.3	LOC101262834	Solanum lycope	rsicum glycerophosphodiester phosphodiesterase GDPDL4(LOC101262834)
Solyc06g072350.3	LOC101245554	Solanum lycope	rsicum CASP-like protein 4D1(LOC101245554)
Solyc02g086860.3	LOC101250071	Solanum lycope	rsicum CASP-like protein 4A3(LOC101250071)
Solyc09g083380.3	LOC101245495	Solanum lycope	rsicum histone H1-like(LOC101245495)
Solyc07g054490.3	LOC101259455	Solanum lycope	rsicum secretory carrier-associated membrane protein 1(LOC101259455)
Solyc04g054740.3	IPS Solanum	lycopersicum	inositol-3-phosphate synthase(IPS)
Solyc02g089680.3	LOC101267076	Solanum lycope	rsicum protein trichome birefringence-like 19(LOC101267076)
Solyc04g079300.3	LOC101261408	Solanum lycope	rsicum uncharacterized LOC101261408(LOC101261408)
Solyc04g063350.3	LOC101254378	Solanum lycope	rsicum 2-oxoisovalerate dehydrogenase subunit alpha 1, mitochondrial(LOC101254378)
Solyc02g071090.3	LOC101262171	Solanum lycope	rsicum probable purine permease 10(LOC101262171)
Solyc12g096870.1	LOC101245532	Solanum lycope	rsicum gallate 1-beta-glucosyltransferase 84A24-like(LOC101245532)
Solyc01g102310.3	LOC101267652	Solanum lycope	rsicum uncharacterized LOC101267652(LOC101267652)
Solyc01g081570.3	LOC101264758	Solanum lycope	rsicum protein neprosin(LOC101264758)
Solyc01g097520.3	LOC101264862	Solanum lycope	rsicum annexin D4(LOC101264862)
Solyc01g066457.1	LOC101259283	Solanum lycope	rsicum uncharacterized LOC101259283(LOC101259283)
Solyc08g065840.3	LOC101266355	Solanum lycope	rsicum uncharacterized LOC101266355(LOC101266355)
Solyc08g068290.3	LOC101258883	Solanum lycope	rsicum sulfite exporter TauE/SafE family protein 3-like(LOC101258883)
Solyc11g071470.1	LOC101253556	Solanum lycope	rsicum agmatine hydroxycinnamoyltransferase 1(LOC101253556)
Solyc09g015170.3	LOC101265951	Solanum lycope	rsicum probably inactive leucine-rich repeat receptor-like protein kinase IMK2(LOC101265951)
Solyc05g052600.3	SBPase Solanum	lycopersicum	chloroplast sedoheptulose-1,7-bisphosphatase(SBPase)
Solyc02g082930.3	CHI17 Solanum	lycopersicum	chitinase(CHI17)
Solyc09g007240.3	LOC101259872	Solanum lycope	rsicum uncharacterized LOC101259872(LOC101259872)
Solyc04g016260.3	LOC101262099	Solanum lycope	rsicum putative calcium-transporting ATPase 11, plasma membrane-type(LOC101262099)
Solyc07g061800.3	LOC101255514	Solanum lycope	rsicum uncharacterized LOC101255514(LOC101255514)
Solyc07g065340.1	LOC101257583	Solanum lycope	rsicum serine acetyltransferase 1, chloroplastic-like(LOC101257583)
Solyc06g006110.3	LOC101265339	Solanum lycope	rsicum vacuolar cation/proton exchanger 3-like(LOC101265339)
Solyc08g067030.3	LOC101262737	Solanum lycope	rsicum BIIDXI-like protein At5g11420(LOC101262737)
Solyc09g055940.3	LOC101255826	Solanum lycope	rsicum probable sodium/metabolite cotransporter BASS3, chloroplastic(LOC101255826)
Solyc06g053480.3	LOC101246830	Solanum lycope	rsicum stearoyl-[acyl-carrier-protein] 9-desaturase, chloroplastic(LOC101246830)
Solyc06g071280.3	EDS1 Solanum	lycopersicum	protein EDS1(EDS1)
Solyc02g079930.3	PSR Solanum	lycopersicum	phosphosulfolactate synthase-related protein(PSR)
Solyc06g070900.3	TCP17 Solanum	lycopersicum	TCP transcription factor 17(TCP17)
Solyc03g007800.3	LOC101258729	Solanum lycope	rsicum uncharacterized LOC101258729(LOC101258729)
Solyc00g156980.3	LOC101255874	Solanum lycope	rsicum protein HOTHEAD(LOC101255874)
Solyc10g007290.3	PEPC4 Solanum	lycopersicum	phosphoenolpyruvate carboxylase(PEPC4)
Solyc11g044310.2	LOC101246987	Solanum lycope	rsicum proline iminopeptidase(LOC101246987)
Solyc04g071800.3	CYP92B7 Solanum	lycopersicum	cytochrome P450 92B7(CYP92B7)
Solyc08g076860.3	LOC101260164	Solanum lycope	rsicum protein RGF1 INDUCIBLE TRANSCRIPTION FACTOR 1(LOC101260164)
Solyc05g007510.3	RdRP Solanum	lycopersicum	RNA-directed RNA polymerase(RdRP)
Solyc00g050130.1	LOC101261904	Solanum lycope	rsicum zeatin O-glucosyltransferase-like(LOC101261904)
Solyc11g040120.2	LOC101260396	Solanum lycope	rsicum DNA replication licensing factor MCM2(LOC101260396)
Solyc07g007120.3	T12 Solanum	lycopersicum	homeobox protein knotted-1-like LET12(T12)
Solyc06g009140.3	LOC101259340	Solanum lycope	rsicum protein SENESCENCE-ASSOCIATED GENE 21, mitochondrial(LOC101259340)
Solyc05g018760.2	LOC101248391	Solanum lycope	rsicum probable E3 ubiquitin-protein ligase XERICO(LOC101248391)
Solyc03g119990.3	LOC101253985	Solanum lycope	rsicum uncharacterized LOC101253985(LOC101253985)
Solyc02g086880.3	fdh Solanum	lycopersicum	formate dehydrogenase(fdh)
Solyc02g092790.3	AGP-1 Solanum	lycopersicum	Arabinogalactan 1(AGP-1)
Solyc09g007480.3	LOC101252623	Solanum lycope	rsicum uncharacterized LOC101252623(LOC101252623)
Solyc05g052470.3	LOC101260346	Solanum lycope	rsicum ferritin-2, chloroplastic(LOC101260346)
Solyc01g006300.3	CEVI-1 Solanum	lycopersicum	peroxidase(CEVI-1)
Solyc04g055200.3	LOC101259236	Solanum lycope	rsicum asparagine synthetase [glutamine-hydrolyzing] 2(LOC101259236)
Solyc07g056040.3	LOC101254218	Solanum lycope	rsicum CASP-like protein 2A1(LOC101254218)
Solyc06g084320.1	LOC101251195	Solanum lycope	rsicum EID1-like F-box protein 3(LOC101251195)
Solyc03g114070.3	LOC101252165	Solanum lycope	rsicum rac-like GTP-binding protein 3(LOC101252165)
Solyc07g043130.3	LOC101259171	Solanum lycope	rsicum root phototropism protein 2(LOC101259171)
Solyc10g086650.1	LOC101268530	Solanum lycope	rsicum aldehyde oxidase GLOX(LOC101268530)
Solyc03g116730.3	LOC101250586	Solanum lycope	rsicum palmitoyl-monogalactosyldiacylglycerol delta-7 desaturase, chloroplastic(LOC101250586)
Solyc01g104490.3	LOC101263947	Solanum lycope	rsicum separase(LOC101263947)
Solyc10g074540.1	LOC101252337	Solanum lycope	rsicum protein EXORDIUM-like 5(LOC101252337)
Solyc10g076300.2	LOC101244045	Solanum lycope	rsicum CASP-like protein 4B1(LOC101244045)
Solyc11g020670.1	TCP12 Solanum	lycopersicum	TCP transcription factor 12(TCP12)
Solyc01g109650.3	LOC101267167	Solanum lycope	rsicum probable LRR receptor-like serine/threonine-protein kinase At2g16250(LOC101267167)
Solyc02g092040.1	LOC101244919	Solanum lycope	rsicum receptor-like protein 44(LOC101244919)
Solyc02g092230.3	LOC101265385	Solanum lycope	rsicum heptahelical transmembrane protein 4-like(LOC101265385)
Solyc03g118850.3	LOC101245242	Solanum lycope	rsicum uncharacterized LOC101245242(LOC101245242)
Solyc02g063520.3	LOC101249144	Solanum lycope	rsicum homeobox-leucine zipper protein HAT22(LOC101249144)
Solyc10g085020.2	LOC101253952	Solanum lycope	rsicum tubulin beta-2 chain(LOC101253952)
Solyc06g066640.3	LOC101248983	Solanum lycope	rsicum photosystem I reaction center subunit VI-1, chloroplastic-like(LOC101248983)
Solyc02g092570.1	GRAS26 Solanum	lycopersicum	GRAS transcription factor GRAS26(GRAS26)
Solyc12g014480.2	LOC101246405	Solanum lycope	rsicum uncharacterized LOC101246405(LOC101246405)
Solyc04g011510.3	LOC101260332	Solanum lycope	rsicum triosephosphate isomerase, cytosolic(LOC101260332)
Solyc07g054370.3	LOC104648385	Solanum lycope	rsicum FBD-associated F-box protein At2g26860-like(LOC104648385)
Solyc11g069430.2	PIP2-6 Solanum	lycopersicum	aquaporin PIP2-6(PIP2-6)
Solyc10g085610.2	LOC101259598	Solanum lycope	rsicum IQ domain-containing protein IQM3-like(LOC101259598)
Solyc06g074090.3	DWF5-2 Solanum	lycopersicum	7-dehydrocholesterol reductase(DWF5-2)
Solyc01g005590.2	LOC104645726	Solanum lycope	rsicum arabinogalactan protein 13(LOC104645726)
Solyc05g055160.3	LOC101248484	Solanum lycope	rsicum dnaJ protein homolog(LOC101248484)
Solyc05g009820.3	LOC101265331	Solanum lycope	rsicum probable galacturonosyltransferase-like 3(LOC101265331)
Solyc01g099290.3	LOC101246183	Solanum lycope	rsicum cullin-1(LOC101246183)
Solyc03g005260.3	LOC101256557	Solanum lycope	rsicum ATP sulfurylase 1, chloroplastic(LOC101256557)
Solyc10g009240.3	LOC101268230	Solanum lycope	rsicum 3-ketoacyl-CoA synthase 1(LOC101268230)
Solyc01g110530.3	LOC101245005	Solanum lycope	rsicum peptidyl-prolyl cis-trans isomerase Pin1(LOC101245005)
Solyc03g119110.3	LOC101256078	Solanum lycope	rsicum uncharacterized GPI-anchored protein At4g28100(LOC101256078)
Solyc03g006430.3	LOC101259611	Solanum lycope	rsicum probable hexosyltransferase MUCI70(LOC101259611)
Solyc12g010980.2	LOC101260610	Solanum lycope	rsicum stemmadenine O-acetyltransferase(LOC101260610)
Solyc02g062500.3	LOC101246594	Solanum lycope	rsicum probable 2-oxoglutarate-dependent dioxygenase AOP1(LOC101246594)
Solyc02g079710.3	LOC101262282	Solanum lycope	rsicum G-type lectin S-receptor-like serine/threonine-protein kinase At1g11330(LOC101262282)
Solyc05g005870.3	LOC101259539	Solanum lycope	rsicum nodulin-related MtN21 family protein(LOC101259539)
Solyc12g057060.2	LOC101248655	Solanum lycope	rsicum 7-deoxyloganetin glucosyltransferase-like(LOC101248655)
Solyc09g059990.1	LOC101254727	Solanum lycope	rsicum uncharacterized LOC101254727(LOC101254727)
Solyc02g085400.3	LOC101255155	Solanum lycope	rsicum sulfite exporter TauE/SafE family protein 3(LOC101255155)
Solyc04g007780.3	LOC101266019	Solanum lycope	rsicum MLP-like protein 34(LOC101266019)
Solyc10g007600.3	GLO2 Solanum	lycopersicum	glycolate oxidase(GLO2)
Solyc06g082440.1	CIPK11 Solanum	lycopersicum	CBL-interacting protein kinase 11(CIPK11)
Solyc08g079790.1	LOC101256613	Solanum lycope	rsicum probable sugar phosphate/phosphate translocator At1g12500(LOC101256613)
Solyc03g007370.3	LOC101252660	Solanum lycope	rsicum RNA polymerase sigma factor sigE, chloroplastic/mitochondrial(LOC101252660)
Solyc07g063475.1	LOC104648561	Solanum lycope	rsicum receptor-like protein kinase THESEUS 1(LOC104648561)
Solyc09g083020.1	LOC101262560	Solanum lycope	rsicum inactive protein RESTRICTED TEV MOVEMENT 1(LOC101262560)
Solyc10g077120.2	LOC101259494	Solanum lycope	rsicum photosystem II reaction center proteins PsbY, chloroplastic(LOC101259494)
Solyc03g034220.3	LOC543974	Solanum lycope	rsicum ribulose bisphosphate carboxylase small chain 2A, chloroplastic(LOC543974)
Solyc01g105560.3	ribA Solanum	lycopersicum	GTP cyclohydrolase II / 3,4-dihydroxy-2-butanone-4-phosphate synthase(ribA)
Solyc11g031960.2	LOC101253345	Solanum lycope	rsicum GDSL esterase/lipase At1g33811(LOC101253345)
Solyc10g085830.2	LOC101260288	Solanum lycope	rsicum nicotinate N-methyltransferase 1(LOC101260288)
Solyc09g075560.1	LOC101262558	Solanum lycope	rsicum probable galacturonosyltransferase-like 7(LOC101262558)
Solyc09g018280.1	LOC101254823	Solanum lycope	rsicum CBL-interacting serine/threonine-protein kinase 14(LOC101254823)
Solyc08g005630.3	LOC101250714	Solanum lycope	rsicum alcohol oxidase(LOC101250714)
Solyc08g075150.3	LOC101256209	Solanum lycope	rsicum uncharacterized LOC101256209(LOC101256209)
Solyc08g080360.3	LOC101245869	Solanum lycope	rsicum F-box protein PP2-B1(LOC101245869)
Solyc08g082010.3	LOC101256404	Solanum lycope	rsicum COP1-interactive protein 1-like(LOC101256404)
Solyc08g067250.3	LOC101266356	Solanum lycope	rsicum uncharacterized LOC101266356(LOC101266356)
Solyc03g031530.3	LOC101251260	Solanum lycope	rsicum sulfite exporter TauE/SafE family protein 2-like(LOC101251260)
Solyc04g080200.3	LOC101266938	Solanum lycope	rsicum uncharacterized LOC101266938(LOC101266938)
Solyc11g072860.2	LOC544080	Solanum lycope	rsicum histone H4(LOC544080)
Solyc09g072660.3	LOC101249763	Solanum lycope	rsicum monolignol oxidoreductase AtBBE-like 13(LOC101249763)
Solyc03g005227.1	LOC101255365	Solanum lycope	rsicum probable histone H2AXb(LOC101255365)
Solyc05g053760.3	LOC101257564	Solanum lycope	rsicum chaperone protein dnaJ 20, chloroplastic(LOC101257564)
Solyc09g007460.3	LOC101247361	Solanum lycope	rsicum uncharacterized LOC101247361(LOC101247361)
Solyc11g051160.2	LOC101255264	Solanum lycope	rsicum patellin-3-like(LOC101255264)
Solyc08g080040.3	ANS Solanum	lycopersicum	anthocyanidin synthase(ANS)
Solyc12g006140.2	CAB5 Solanum	lycopersicum	chlorophyll a-b binding protein 5, chloroplastic(CAB5)
Solyc06g084290.3	LOC101251789	Solanum lycope	rsicum protein trichome birefringence-like 10(LOC101251789)
Solyc06g084420.1	LOC101249277	Solanum lycope	rsicum LRR receptor-like serine/threonine-protein kinase ERL1(LOC101249277)
Solyc12g019740.2	LOC101244843	Solanum lycope	rsicum thioredoxin-like 1-1, chloroplastic(LOC101244843)
Solyc05g053300.3	LOC544237	Solanum lycope	rsicum dihydrolipoamide dehydrogenase precursor(LOC544237)
Solyc06g053260.1	LOC101055583	Solanum lycope	rsicum small auxin-up protein 58(LOC101055583)
Solyc12g049270.2	LOC101258737	Solanum lycope	rsicum developmentally-regulated G-protein 1(LOC101258737)
Solyc08g067370.1	LOC101244100	Solanum lycope	rsicum vegetative cell wall protein gp1(LOC101244100)
Solyc07g061920.3	LOC101252007	Solanum lycope	rsicum putative callose synthase 8(LOC101252007)
Solyc12g087950.1	LOC101248856	Solanum lycope	rsicum AT-hook motif nuclear-localized protein 28(LOC101248856)
Solyc06g068160.3	SNF4 Solanum	lycopersicum	SNF4 protein(SNF4)
Solyc02g092140.1	LOC101267180	Solanum lycope	rsicum protein PHLOEM PROTEIN 2-LIKE A10(LOC101267180)
Solyc02g091430.3	LOC101257420	Solanum lycope	rsicum U-box domain-containing protein 4(LOC101257420)
Solyc04g082740.3	LOC101267233	Solanum lycope	rsicum increased DNA methylation 3-like(LOC101267233)
Solyc03g120790.1	OFP8 Solanum	lycopersicum	OVATE family protein OFP8(OFP8)
Solyc02g072260.3	LOC101255261	Solanum lycope	rsicum SAP-like protein BP-73(LOC101255261)
Solyc12g010540.1	LOC101251855	Solanum lycope	rsicum UDP-glucuronate 4-epimerase 1(LOC101251855)
Solyc12g015770.2	LOC101268453	Solanum lycope	rsicum cellulose synthase-like protein E6(LOC101268453)
Solyc05g009500.3	LOC101257261	Solanum lycope	rsicum protein NRT1/ PTR FAMILY 3.1(LOC101257261)
Solyc05g014710.3	LOC101262111	Solanum lycope	rsicum remorin 1.4(LOC101262111)
Solyc09g075460.3	LOC101264974	Solanum lycope	rsicum probable polygalacturonase(LOC101264974)
Solyc03g114320.3	LOC104646605	Solanum lycope	rsicum protein KINESIN LIGHT CHAIN-RELATED 3(LOC104646605)
Solyc01g006290.3	LOC101261260	Solanum lycope	rsicum lignin-forming anionic peroxidase(LOC101261260)
Solyc09g082980.3	LOC101261455	Solanum lycope	rsicum uncharacterized LOC101261455(LOC101261455)
Solyc02g086145.1	pGlcT1 Solanum	lycopersicum	plastidic glucose transporter 4-like(pGlcT1)
Solyc03g025720.3	LOC101251259	Solanum lycope	rsicum oxalate--CoA ligase(LOC101251259)
Solyc01g098340.3	LOC104644401	Solanum lycope	rsicum uncharacterized LOC104644401(LOC104644401)
Solyc07g045440.1	LOC101260248	Solanum lycope	rsicum fasciclin-like arabinogalactan protein 2(LOC101260248)
Solyc01g112070.3	LOC101253235	Solanum lycope	rsicum O-fucosyltransferase 6(LOC101253235)
Solyc11g066950.2	LOC101249327	Solanum lycope	rsicum stress-response A/B barrel domain-containing protein At5g22580(LOC101249327)
Solyc12g096900.2	LOC101245240	Solanum lycope	rsicum protein PHLOEM PROTEIN 2-LIKE A5(LOC101245240)
Solyc03g113270.3	VAHOX1 Solanum	lycopersicum	homeobox-leucine zipper protein HAT5-like(VAHOX1)
Solyc04g008260.3	LOC101260420	Solanum lycope	rsicum purple acid phosphatase 4(LOC101260420)
Solyc04g072740.3	LOC101245940	Solanum lycope	rsicum low affinity sulfate transporter 3(LOC101245940)
Solyc11g006300.2	LOC101255353	Solanum lycope	rsicum uncharacterized LOC101255353(LOC101255353)
Solyc02g069250.3	LOC101249426	Solanum lycope	rsicum probable cinnamyl alcohol dehydrogenase 6(LOC101249426)
Solyc01g107650.3	LOC101252632	Solanum lycope	rsicum probable LRR receptor-like serine/threonine-protein kinase At4g37250(LOC101252632)
Solyc07g006160.3	LOC101256193	Solanum lycope	rsicum AFG1-like ATPase family protein(LOC101256193)
Solyc10g008320.1	LOC104649465	Solanum lycope	rsicum uncharacterized LOC104649465(LOC104649465)
Solyc06g060910.2	LOC101245070	Solanum lycope	rsicum putative glycerol-3-phosphate transporter 4(LOC101245070)
Solyc02g084570.3	CYP84A2 Solanum	lycopersicum	cytochrome P450 84A2(CYP84A2)
Solyc09g066280.3	LOC101250441	Solanum lycope	rsicum transcription factor EMB1444-like(LOC101250441)
Solyc01g109180.3	LOC101259379	Solanum lycope	rsicum probable CoA ligase CCL6(LOC101259379)
Solyc10g075150.2	LOC101266879	Solanum lycope	rsicum non-specific lipid-transfer protein 2(LOC101266879)
Solyc02g078760.1	LOC101262169	Solanum lycope	rsicum uncharacterized LOC101262169(LOC101262169)
Solyc12g099515.1	LOC101258242	Solanum lycope	rsicum condensin-2 complex subunit CAP-D3(LOC101258242)
Solyc01g104775.1	LOC101250165	Solanum lycope	rsicum actin(LOC101250165)
Solyc09g010360.3	LOC101267732	Solanum lycope	rsicum WAT1-related protein At2g37460(LOC101267732)
Solyc09g082760.3	LOC101258304	Solanum lycope	rsicum cyprosin(LOC101258304)
Solyc09g009220.3	TRM27/28a	Solanum lycope	rsicum TONNEAU1 recruiting motif 27/28a(TRM27/28a)
Solyc07g063600.3	LOC101268123	Solanum lycope	rsicum chlorophyll a-b binding protein 13, chloroplastic-like(LOC101268123)
Solyc05g054860.1	LOC101255400	Solanum lycope	rsicum receptor-like protein kinase HERK 1(LOC101255400)
Solyc11g010470.2	TFT1 Solanum	lycopersicum	14-3-3 protein 1(TFT1)
Solyc02g081980.3	LOC101250072	Solanum lycope	rsicum apyrase(LOC101250072)
Solyc02g093630.3	LOC101255644	Solanum lycope	rsicum uncharacterized membrane protein At3g27390(LOC101255644)
Solyc07g052980.3	XTH16 Solanum	lycopersicum	xyloglucan endotransglucosylase/hydrolase protein 9(XTH16)
Solyc01g010290.3	LOC101257994	Solanum lycope	rsicum ureide permease 1-like(LOC101257994)
Solyc07g053320.3	LOC101260247	Solanum lycope	rsicum uncharacterized LOC101260247(LOC101260247)
Solyc04g077500.3	LOC101254084	Solanum lycope	rsicum uncharacterized LOC101254084(LOC101254084)
Solyc09g092430.3	LOC101249583	Solanum lycope	rsicum selenium-binding protein 2(LOC101249583)
Solyc06g075150.3	ARF10B Solanum	lycopersicum	auxin response factor(ARF10B)
Solyc01g086820.3	LOC101245793	Solanum lycope	rsicum histone H3.2(LOC101245793)
Solyc01g006825.1	LOC101263740	Solanum lycope	rsicum fasciclin-like arabinogalactan protein 17(LOC101263740)
Solyc10g008120.3	LOC101268615	Solanum lycope	rsicum probable O-methyltransferase 3(LOC101268615)
Solyc03g112160.3	LOC101244475	Solanum lycope	rsicum protein DEHYDRATION-INDUCED 19 homolog 5(LOC101244475)
Solyc03g062900.3	LOC101264799	Solanum lycope	rsicum uncharacterized LOC101264799(LOC101264799)
Solyc06g065680.3	CycA2 Solanum	lycopersicum	cyclin A2(CycA2)
Solyc01g095140.3	ER5 Solanum	lycopersicum	ethylene-responsive late embryogenesis-like protein(ER5)
Solyc01g106060.3	LOC101267066	Solanum lycope	rsicum gamma-glutamyl peptidase 5(LOC101267066)
Solyc03g112280.3	LOC101267695	Solanum lycope	rsicum C2 and GRAM domain-containing protein At5g50170(LOC101267695)
Solyc09g011480.3	LOC101268788	Solanum lycope	rsicum rop guanine nucleotide exchange factor 7-like(LOC101268788)
Solyc12g099650.2	LOC101258049	Solanum lycope	rsicum photosystem II 5 kDa protein, chloroplastic(LOC101258049)
Solyc07g066340.3	LOC101261046	Solanum lycope	rsicum uncharacterized LOC101261046(LOC101261046)
Solyc05g054740.3	ST4.1 Solanum	lycopersicum	probable sulfate transporter 4.2-like(ST4.1)
Solyc01g109500.3	LOC101255440	Solanum lycope	rsicum BURP domain protein USPL1(LOC101255440)
Solyc03g034000.3	LOC101252363	Solanum lycope	rsicum transcription factor BEE 2(LOC101252363)
Solyc02g030480.3	LOC101245999	Solanum lycope	rsicum probable cinnamyl alcohol dehydrogenase 6(LOC101245999)
Solyc01g060070.3	LOC101260856	Solanum lycope	rsicum outer envelope pore protein 16-2, chloroplastic(LOC101260856)
Solyc02g014860.3	LOC101265380	Solanum lycope	rsicum chaperone protein dnaJ C76, chloroplastic(LOC101265380)
Solyc12g096550.2	LOC101252762	Solanum lycope	rsicum protein TIC 55, chloroplastic(LOC101252762)
Solyc07g009380.3	XET2 Solanum	lycopersicum	xyloglucan endotransglycosylase LeXET2(XET2)
Solyc04g064940.3	LOC101266628	Solanum lycope	rsicum LRR receptor-like serine/threonine-protein kinase RGI1(LOC101266628)
Solyc05g047680.3	CYP78A77	Solanum lycope	rsicum cytochrome P450 78A77(CYP78A77)
Solyc03g111973.1	LOC101248374	Solanum lycope	rsicum cytochrome P450 71A4-like(LOC101248374)
Solyc03g120620.3	LOC101265216	Solanum lycope	rsicum homeobox-leucine zipper protein GLABRA 2(LOC101265216)
Solyc03g007770.3	LOC101261097	Solanum lycope	rsicum S-type anion channel SLAH2(LOC101261097)
Solyc03g123580.3	LOC101247199	Solanum lycope	rsicum uncharacterized LOC101247199(LOC101247199)
Solyc06g062600.3	LOC101264132	Solanum lycope	rsicum protein HOTHEAD(LOC101264132)
Solyc10g006860.3	LOC101245297	Solanum lycope	rsicum uncharacterized LOC101245297(LOC101245297)
Solyc09g010210.3	Cel2 Solanum	lycopersicum	endo-1,4-beta-glucanase precursor(Cel2)
Solyc01g094790.3	LOC101255033	Solanum lycope	rsicum bifunctional L-3-cyanoalanine synthase/cysteine synthase 2, mitochondrial(LOC101255033)
Solyc07g045340.3	LOC101263133	Solanum lycope	rsicum protein NOI4(LOC101263133)
Solyc06g065560.2	LOC101246151	Solanum lycope	rsicum 3-ketoacyl-CoA synthase 11(LOC101246151)
Solyc07g054820.3	LOC101253003	Solanum lycope	rsicum protein THYLAKOID FORMATION1, chloroplastic(LOC101253003)
Solyc01g095610.3	LOC101243939	Solanum lycope	rsicum protein trichome birefringence-like 25(LOC101243939)
Solyc07g021700.3	LOC101255415	Solanum lycope	rsicum protein NDL1-like(LOC101255415)
Solyc10g009270.3	LOC101267939	Solanum lycope	rsicum transcription factor bHLH14-like(LOC101267939)
Solyc10g081510.2	ER69 Solanum	lycopersicum	5-methyltetrahydropteroyltriglutamate--homocysteine methyltransferase(ER69)
Solyc03g063110.3	LOC101266607	Solanum lycope	rsicum stearoyl-[acyl-carrier-protein] 9-desaturase, chloroplastic(LOC101266607)
Solyc03g098640.3	LOC101260803	Solanum lycope	rsicum protein sym-1(LOC101260803)
Solyc04g078750.3	LOC101250111	Solanum lycope	rsicum uncharacterized LOC101250111(LOC101250111)
Solyc12g100030.2	LOC101245143	Solanum lycope	rsicum receptor-like protein Cf-9(LOC101245143)
Solyc04g054990.3	LOC101262509	Solanum lycope	rsicum PLAT domain-containing protein 2(LOC101262509)
Solyc10g006290.3	CHRD Solanum	lycopersicum	constitutive plastid-lipid associated protein(CHRD)
Solyc12g009110.2	LOC101249609	Solanum lycope	rsicum acetylserotonin O-methyltransferase(LOC101249609)
Solyc03g120840.2	ERF-H6 Solanum	lycopersicum	ethylene response factor H.6(ERF-H6)
Solyc04g015020.3	LOC101257948	Solanum lycope	rsicum protein PYRICULARIA ORYZAE RESISTANCE 21(LOC101257948)
Solyc12g009920.1	LOC101247407	Solanum lycope	rsicum UDP-glycosyltransferases domain-containing protein(LOC101247407)
Solyc02g091920.3	XTH7 Solanum	lycopersicum	xyloglucan endotransglucosylase-hydrolase XTH7(XTH7)
Solyc03g114690.3	LOC101264414	Solanum lycope	rsicum protein ENHANCER OF LHP1 1(LOC101264414)
Solyc07g055950.3	LOC101255712	Solanum lycope	rsicum protodermal factor 1(LOC101255712)
Solyc03g006840.3	TRM25 Solanum	lycopersicum	TONNEAU1 recruiting motif 25(TRM25)
Solyc02g077420.3	LOC101243853	Solanum lycope	rsicum phospholipase A1-II 1(LOC101243853)
Solyc05g013870.3	LOC101249174	Solanum lycope	rsicum protein SIEVE ELEMENT OCCLUSION B(LOC101249174)
Solyc11g011970.2	LOC101249420	Solanum lycope	rsicum inositol diphosphatase DSP1(LOC101249420)
Solyc08g074660.1	LOC101263633	Solanum lycope	rsicum F-box/kelch-repeat protein SKIP25-like(LOC101263633)
Solyc12g035130.2	LOC101248651	Solanum lycope	rsicum ATP-dependent RNA helicase-like protein DB10(LOC101248651)
Solyc02g093980.3	LOC101246002	Solanum lycope	rsicum uncharacterized LOC101246002(LOC101246002)
Solyc00g006820.3	LOC101250102	Solanum lycope	rsicum protein NRT1/ PTR FAMILY 6.1(LOC101250102)
Solyc07g043500.1	GAME18 Solanum	lycopersicum	UDP-glucosyltransferase(GAME18)
Solyc08g068150.3	LOC100736441	Solanum lycope	rsicum BURP domain-containing protein(LOC100736441)
Solyc02g068640.3	LOC101261090	Solanum lycope	rsicum pyrroline-5-carboxylate reductase(LOC101261090)
Solyc02g089650.3	LOC101267572	Solanum lycope	rsicum uncharacterized LOC101267572(LOC101267572)
Solyc06g084060.3	LOC101257383	Solanum lycope	rsicum F-box/LRR-repeat protein 17-like(LOC101257383)
Solyc04g016290.3	LOC101261506	Solanum lycope	rsicum uncharacterized LOC101261506(LOC101261506)
Solyc01g102740.3	LOC101250453	Solanum lycope	rsicum NAC domain-containing protein 35(LOC101250453)
Solyc01g111400.3	LOC101261760	Solanum lycope	rsicum subtilisin-like protease SBT1.6(LOC101261760)
Solyc08g076730.3	LOC101247449	Solanum lycope	rsicum uncharacterized LOC101247449(LOC101247449)
Solyc08g062210.3	LOC101246742	Solanum lycope	rsicum nuclear transcription factor Y subunit A-8(LOC101246742)
Solyc08g063090.2	LOC101257882	Solanum lycope	rsicum acyl-lipid (9-3)-desaturase(LOC101257882)
Solyc12g041980.2	LOC101249153	Solanum lycope	rsicum BRCA1-associated RING domain protein 1-like(LOC101249153)
Solyc08g081620.3	Cel1 Solanum	lycopersicum	endo-1,4-beta-glucanase(Cel1)
Solyc06g060310.3	LOC101261422	Solanum lycope	rsicum chlorophyllide a oxygenase, chloroplastic(LOC101261422)
Solyc01g103990.3	LOC101250254	Solanum lycope	rsicum uncharacterized LOC101250254(LOC101250254)
Solyc02g089550.3	LOC101245114	Solanum lycope	rsicum protein NSP-INTERACTING KINASE 1(LOC101245114)
Solyc06g061200.1	LOC100736500	Solanum lycope	rsicum glycine-rich protein LeGRP1(LOC100736500)
Solyc05g050980.3	LOC101265440	Solanum lycope	rsicum 3-phosphoshikimate 1-carboxyvinyltransferase 2(LOC101265440)
Solyc11g007540.2	CYP77A20	Solanum lycope	rsicum cytochrome P450 77 A20(CYP77A20)
Solyc04g082140.3	LOC778302	Solanum lycope	rsicum multicopper oxidase-like protein(LOC778302)
Solyc06g059860.3	LOC101243720	Solanum lycope	rsicum uncharacterized LOC101243720(LOC101243720)
Solyc11g062440.2	LOC101258916	Solanum lycope	rsicum L-ascorbate oxidase(LOC101258916)
Solyc07g045460.3	LOC101055581	Solanum lycope	rsicum Tau1(LOC101055581)
Solyc05g005170.3	LOC101246713	Solanum lycope	rsicum polygalacturonase At1g48100-like(LOC101246713)
Solyc05g055990.3	LOC101255098	Solanum lycope	rsicum aquaporin PIP2-7(LOC101255098)
Solyc10g079150.2	LOC101261974	Solanum lycope	rsicum nuclear transcription factor Y subunit A-7-like(LOC101261974)
Solyc12g056930.2	ST2 Solanum	lycopersicum	sulfate transporter 2(ST2)
Solyc07g045080.3	LOC101244392	Solanum lycope	rsicum 2-alkenal reductase (NADP(+)-dependent)-like(LOC101244392)
Solyc02g086460.3	LOC101259599	Solanum lycope	rsicum uncharacterized LOC101259599(LOC101259599)
Solyc01g006100.3	CMT3 Solanum	lycopersicum	DNA (cytosine-5)-methyltransferase 3(CMT3)
Solyc01g005990.3	LOC101250539	Solanum lycope	rsicum non-specific lipid transfer protein GPI-anchored 14(LOC101250539)
Solyc02g087340.3	LOC101055524	Solanum lycope	rsicum Hop-interacting protein THI043(LOC101055524)
Solyc06g081980.1	LOC101257782	Solanum lycope	rsicum probable pyridoxal 5'-phosphate synthase subunit PDX1(LOC101257782)
Solyc08g078670.2	LOC101254927	Solanum lycope	rsicum probable aspartyl protease At4g16563(LOC101254927)
Solyc11g013810.2	LOC100736473	Solanum lycope	rsicum nitrate reductase(LOC100736473)
Solyc01g110280.3	LOC101245102	Solanum lycope	rsicum protein DETOXIFICATION 46, chloroplastic(LOC101245102)
Solyc08g041860.1	LOC101261347	Solanum lycope	rsicum uncharacterized LOC101261347(LOC101261347)
Solyc08g006160.3	LOC101260745	Solanum lycope	rsicum probable plastid-lipid-associated protein 8, chloroplastic(LOC101260745)
Solyc01g094700.3	LOC101254424	Solanum lycope	rsicum glycerol-3-phosphate 2-O-acyltransferase 4(LOC101254424)
Solyc05g052350.3	LOC101262918	Solanum lycope	rsicum probable leucine-rich repeat receptor-like protein kinase IMK3(LOC101262918)
Solyc03g118130.3	LOC101245339	Solanum lycope	rsicum uncharacterized LOC101245339(LOC101245339)
Solyc09g092330.2	LOC101247369	Solanum lycope	rsicum UDP-glucuronate 4-epimerase 6(LOC101247369)
Solyc04g007980.3	LOC101265426	Solanum lycope	rsicum 1-aminocyclopropane-1-carboxylate oxidase homolog 4(LOC101265426)
Solyc04g009910.3	LOC101249257	Solanum lycope	rsicum phosphoenolpyruvate carboxylase kinase 2(LOC101249257)
Solyc06g075370.3	LOC101259641	Solanum lycope	rsicum dof zinc finger protein DOF2.1(LOC101259641)
Solyc02g091670.1	LOC101251835	Solanum lycope	rsicum uncharacterized LOC101251835(LOC101251835)
Solyc03g114350.1	LOC101245934	Solanum lycope	rsicum uncharacterized LOC101245934(LOC101245934)
Solyc11g007200.2	LOC101247578	Solanum lycope	rsicum copper transport protein ATX1(LOC101247578)
Solyc01g091830.3	TRM9 Solanum	lycopersicum	TONNEAU1 recruiting motif 9(TRM9)
Solyc04g050170.3	LOC101249348	Solanum lycope	rsicum leucine-rich repeat receptor-like protein kinase PXL1(LOC101249348)
Solyc03g114450.3	LOC101268560	Solanum lycope	rsicum calcium sensing receptor, chloroplastic(LOC101268560)
Solyc06g074000.1	LOC101259161	Solanum lycope	rsicum probable aspartyl protease At4g16563(LOC101259161)
Solyc11g006040.2	LOC101250851	Solanum lycope	rsicum receptor protein kinase TMK1(LOC101250851)
Solyc06g005070.2	LOC101245952	Solanum lycope	rsicum protein NRT1/ PTR FAMILY 3.1-like(LOC101245952)
Solyc06g059740.3	ADH2 Solanum	lycopersicum	alcohol dehydrogenase(ADH2)
Solyc11g009020.2	LOC101258426	Solanum lycope	rsicum haloacid dehalogenase-like hydrolase domain-containing protein At4g39970(LOC101258426)
Solyc04g017690.3	LOC101253770	Solanum lycope	rsicum protein EARLY RESPONSIVE TO DEHYDRATION 15(LOC101253770)
Solyc01g095460.3	LOC101249493	Solanum lycope	rsicum transcriptional activator TAF-1(LOC101249493)
Solyc12g088230.2	LOC101254178	Solanum lycope	rsicum CSC1-like protein RXW8(LOC101254178)
Solyc03g019880.3	LOC101252850	Solanum lycope	rsicum UPF0426 protein At1g28150, chloroplastic(LOC101252850)
Solyc07g041900.3	Cyp-3 Solanum	lycopersicum	cysteine proteinase 3(Cyp-3)
Solyc07g053540.1	LOC101256014	Solanum lycope	rsicum fasciclin-like arabinogalactan protein 9(LOC101256014)
Solyc05g055343.1	LOC104647664	Solanum lycope	rsicum beta-D-glucosyl crocetin beta-1,6-glucosyltransferase-like(LOC104647664)
Solyc08g077170.3	LOC101263538	Solanum lycope	rsicum protein NRT1/ PTR FAMILY 7.3(LOC101263538)
Solyc06g071860.3	LOC101256388	Solanum lycope	rsicum zinc finger CCCH domain-containing protein 67(LOC101256388)
Solyc06g069350.2	LOC101262126	Solanum lycope	rsicum uncharacterized LOC101262126(LOC101262126)
Solyc09g098170.3	LOC101261857	Solanum lycope	rsicum ras-related protein RABA5e(LOC101261857)
Solyc01g058160.3	LOC101259666	Solanum lycope	rsicum protein AGENET DOMAIN (AGD)-CONTAINING P1-like(LOC101259666)
Solyc04g082480.3	LOC101260431	Solanum lycope	rsicum protein NLP4(LOC101260431)
Solyc01g099980.3	LOC101261459	Solanum lycope	rsicum glycine-rich domain-containing protein 2(LOC101261459)
Solyc12g094720.2	LOC101247415	Solanum lycope	rsicum psbP domain-containing protein 3, chloroplastic(LOC101247415)
Solyc04g012060.3	LOC101249065	Solanum lycope	rsicum ribonucleoside-diphosphate reductase large subunit-like(LOC101249065)
Solyc12g008660.1	LOC101263489	Solanum lycope	rsicum zinc finger CCCH domain-containing protein 20(LOC101263489)
Solyc08g023280.3	LOC101256694	Solanum lycope	rsicum protein BREAST CANCER SUSCEPTIBILITY 1 homolog(LOC101256694)
Solyc10g008910.1	LOC101245793	Solanum lycope	rsicum histone H3.2(LOC101245793)
Solyc01g100240.3	LOC101267354	Solanum lycope	rsicum calmodulin-binding protein 60 B(LOC101267354)
Solyc08g080340.3	LOC101246167	Solanum lycope	rsicum lysophospholipid acyltransferase 1(LOC101246167)
Solyc01g066740.3	LOC101256034	Solanum lycope	rsicum putative E3 ubiquitin-protein ligase LIN-1(LOC101256034)
Solyc10g006030.3	LOC101248722	Solanum lycope	rsicum small ribosomal subunit protein uS10c(LOC101248722)
Solyc10g085400.2	LOC101268046	Solanum lycope	rsicum uncharacterized LOC101268046(LOC101268046)
Solyc06g066600.3	LOC101250024	Solanum lycope	rsicum probable plastidic glucose transporter 3(LOC101250024)
Solyc03g121870.3	LOC101253472	Solanum lycope	rsicum tRNA N(3)-methylcytidine methyltransferase trm141-like(LOC101253472)
Solyc02g088390.3	LOC101244634	Solanum lycope	rsicum early nodulin-like protein 17(LOC101244634)
Solyc06g082010.3	LOC101257277	Solanum lycope	rsicum zinc finger CCCH domain-containing protein 66(LOC101257277)
Solyc01g087500.3	LOC101250733	Solanum lycope	rsicum DNA topoisomerase 2(LOC101250733)
Solyc07g053200.3	LOC101263226	Solanum lycope	rsicum universal stress protein PHOS32-like(LOC101263226)
Solyc09g008320.3	LOC101259187	Solanum lycope	rsicum probable xyloglucan endotransglucosylase/hydrolase protein 32(LOC101259187)
Solyc02g086180.3	C5-SD Solanum	lycopersicum	delta(7)-sterol-C5(6)-desaturase(C5-SD)
Solyc01g087820.2	sbt4b Solanum	lycopersicum	subtilisin-like protease 4B(sbt4b)
Solyc12g056510.2	LOC101262091	Solanum lycope	rsicum trihelix transcription factor DF1-like(LOC101262091)
Solyc03g123560.3	LOC101247706	Solanum lycope	rsicum uncharacterized LOC101247706(LOC101247706)
Solyc05g025890.2	LOC101263025	Solanum lycope	rsicum GCN5-related N-acetyltransferase 6, chloroplastic-like(LOC101263025)
Solyc04g056340.3	LOC101256867	Solanum lycope	rsicum inositol diphosphatase DSP3(LOC101256867)
Solyc06g051020.2	LOC101244959	Solanum lycope	rsicum peptide-N4-(N-acetyl-beta-glucosaminyl)asparagine amidase A(LOC101244959)
Solyc06g065540.3	LOC101252196	Solanum lycope	rsicum putative 1-phosphatidylinositol-3-phosphate 5-kinase FAB1D(LOC101252196)
Solyc02g070580.1	CYP710A11	Solanum lycope	rsicum cytochrome P450 710A11(CYP710A11)
Solyc03g113340.3	LOC101243876	Solanum lycope	rsicum protein NUCLEAR FUSION DEFECTIVE 4-like(LOC101243876)
Solyc11g030600.3	MET1 Solanum	lycopersicum	DNA (cytosine-5)-methyltransferase 1(MET1)
Solyc05g015500.3	LOC101245545	Solanum lycope	rsicum Ran BP2/NZF zinc finger-like superfamily protein(LOC101245545)
Solyc05g013207.1	LOC101262214	Solanum lycope	rsicum 3-ketoacyl-CoA synthase 20(LOC101262214)
Solyc05g056140.3	LOC101250694	Solanum lycope	rsicum E3 ubiquitin-protein ligase WAV3-like(LOC101250694)
Solyc07g042440.3	LOC101243905	Solanum lycope	rsicum peroxiredoxin Q, chloroplastic(LOC101243905)
Solyc06g051540.3	LOC101253292	Solanum lycope	rsicum putative serine/threonine-protein kinase-like protein CCR3(LOC101253292)
Solyc06g071000.3	ADH12A1 Solanum	lycopersicum	probable aldehyde dehydrogenase(ADH12A1)
Solyc06g016790.2	LOC101266034	Solanum lycope	rsicum proline-rich receptor-like protein kinase PERK13(LOC101266034)
Solyc05g005920.3	LOC101260433	Solanum lycope	rsicum protein NRT1/ PTR FAMILY 1.2(LOC101260433)
Solyc02g094520.3	LOC101260505	Solanum lycope	rsicum histone-lysine N-methyltransferase, H3 lysine-9 specific SUVH4(LOC101260505)
Solyc06g049050.3	EXP2 Solanum	lycopersicum	expansin(EXP2)
Solyc11g068530.1	LOC101262686	Solanum lycope	rsicum protein FANTASTIC FOUR 3-like(LOC101262686)
Solyc12g042920.2	LOC101263000	Solanum lycope	rsicum cytochrome c1-2, heme protein, mitochondrial(LOC101263000)
Solyc01g006930.3	LOC101257995	Solanum lycope	rsicum nuclear transcription factor Y subunit A-10(LOC101257995)
Solyc03g096670.3	PP2C-2 Solanum	lycopersicum	protein phosphatase 2C AHG3 homolog(PP2C-2)
Solyc11g012510.2	GRAS1 Solanum	lycopersicum	GRAS1 protein(GRAS1)
Solyc01g109700.3	LOC101252729	Solanum lycope	rsicum transcription factor bHLH63(LOC101252729)
Solyc02g092970.3	LOC101248063	Solanum lycope	rsicum ADP-ribosylation factor 2-B-like(LOC101248063)
Solyc05g015490.3	LOC101244954	Solanum lycope	rsicum non-specific lipid transfer protein GPI-anchored 1(LOC101244954)
Solyc05g014000.3	LOC101252082	Solanum lycope	rsicum probable pectate lyase 5(LOC101252082)
Solyc11g072380.2	LOC101246214	Solanum lycope	rsicum vicilin-like seed storage protein At2g28490(LOC101246214)
Solyc01g010150.3	LOC101260963	Solanum lycope	rsicum ACT domain-containing protein ACR4-like(LOC101260963)
Solyc07g025380.3	LOC101262432	Solanum lycope	rsicum uncharacterized LOC101262432(LOC101262432)
Solyc04g079120.3	LOC101257069	Solanum lycope	rsicum probable protein phosphatase 2C 12(LOC101257069)
Solyc01g106430.3	LOC101253833	Solanum lycope	rsicum soluble inorganic pyrophosphatase 6, chloroplastic(LOC101253833)
Solyc06g068460.3	WRKY40 Solanum	lycopersicum	WRKY transcription factor 40(WRKY40)
Solyc09g015000.3	LOC101268307	Solanum lycope	rsicum 18.2 kDa class I heat shock protein(LOC101268307)
Solyc10g074930.1	LOC101261471	Solanum lycope	rsicum serine/threonine-protein kinase AtPK2/AtPK19(LOC101261471)
Solyc08g075430.3	ABCG22 Solanum	lycopersicum	ABC transporter G family member 22(ABCG22)
Solyc03g118790.2	LOC101244857	Solanum lycope	rsicum pentatricopeptide repeat-containing protein(LOC101244857)
Solyc03g081240.3	LOC101250283	Solanum lycope	rsicum two-component response regulator-like APRR5(LOC101250283)
Solyc02g084980.3	GolS2 Solanum	lycopersicum	galactinol synthase(GolS2)
Solyc11g068750.2	LOC101268061	Solanum lycope	rsicum NAC domain-containing protein 40(LOC101268061)
Solyc07g047940.3	LOC101252701	Solanum lycope	rsicum zinc finger CCCH domain-containing protein 18(LOC101252701)
Solyc07g056320.3	LOC101247838	Solanum lycope	rsicum glycerol-3-phosphate acyltransferase 1(LOC101247838)
Solyc08g067100.2	LOC101264237	Solanum lycope	rsicum aspartyl protease family protein At5g10770(LOC101264237)
Solyc09g010060.3	LOC101247848	Solanum lycope	rsicum kinesin-like protein KIN-5C(LOC101247848)
Solyc05g015800.3	LOC101250692	Solanum lycope	rsicum methanol O-anthraniloyltransferase(LOC101250692)
Solyc01g103510.3	LOC101266871	Solanum lycope	rsicum large ribosomal subunit protein uL3y(LOC101266871)
Solyc01g079360.3	LOC543856	Solanum lycope	rsicum WRKY transcription factor 37(LOC543856)
Solyc03g026050.3	LOC101243675	Solanum lycope	rsicum CEN-like protein 1(LOC101243675)
Solyc03g114130.1	LOC101250679	Solanum lycope	rsicum uncharacterized LOC101250679(LOC101250679)
Solyc08g077880.3	LOC101248227	Solanum lycope	rsicum light-harvesting complex-like protein 3 isotype 2, chloroplastic(LOC101248227)
Solyc02g067340.3	THM6 Solanum	lycopersicum	transcription factor(THM6)
Solyc01g111660.3	PIP2-7 Solanum	lycopersicum	plasmamembrane intrinsic protein 2.8(PIP2-7)
Solyc04g015750.3	LOC101244176	Solanum lycope	rsicum magnesium-chelatase subunit ChlH, chloroplastic(LOC101244176)
Solyc06g074260.3	LOC101253793	Solanum lycope	rsicum pollen proteins Ole e I-like(LOC101253793)
Solyc06g071725.1	LOC101267533	Solanum lycope	rsicum U-box domain-containing protein 52(LOC101267533)
Solyc03g111690.3	PL Solanum	lycopersicum	pectate lyase(PL)
Solyc08g016750.3	LOC101268205	Solanum lycope	rsicum pyruvate dehydrogenase E1 component subunit beta-3, chloroplastic-like(LOC101268205)
Solyc04g077590.3	LOC101254380	Solanum lycope	rsicum protein PHLOEM PROTEIN 2-LIKE A10(LOC101254380)
Solyc05g008070.3	LOC101252874	Solanum lycope	rsicum probable aquaporin NIP-type(LOC101252874)
Solyc05g006650.3	LOC101248972	Solanum lycope	rsicum transcription factor BHLH094(LOC101248972)
Solyc05g007220.3	LOC101257964	Solanum lycope	rsicum F-box/kelch-repeat protein At1g26930(LOC101257964)
Solyc11g065830.2	LOC101250955	Solanum lycope	rsicum dicarboxylate transporter 1, chloroplastic(LOC101250955)
Solyc11g012850.2	LOC101244441	Solanum lycope	rsicum chlorophyllide a oxygenase, chloroplastic-like(LOC101244441)
Solyc01g096320.3	LOC101262661	Solanum lycope	rsicum homeobox-leucine zipper protein ATHB-12(LOC101262661)
Solyc02g082180.3	LOC101244828	Solanum lycope	rsicum DNA replication licensing factor MCM6(LOC101244828)
Solyc02g077980.2	LOC101255654	Solanum lycope	rsicum uncharacterized LOC101255654(LOC101255654)
Solyc01g096880.3	LOC101250632	Solanum lycope	rsicum protein NRT1/ PTR FAMILY 6.2(LOC101250632)
Solyc01g017600.3	LOC101255720	Solanum lycope	rsicum uncharacterized LOC101255720(LOC101255720)
Solyc07g062580.3	LOC101266241	Solanum lycope	rsicum TPR repeat-containing thioredoxin TTL1(LOC101266241)
Solyc02g065470.1	LOC101257731	Solanum lycope	rsicum STS14 protein(LOC101257731)
Solyc05g055010.3	LOC101250408	Solanum lycope	rsicum uncharacterized LOC101250408(LOC101250408)
Solyc06g062370.3	LOC101264133	Solanum lycope	rsicum acid phosphatase 1(LOC101264133)
Solyc01g079240.3	LOC101262955	Solanum lycope	rsicum long chain acyl-CoA synthetase 1(LOC101262955)
Solyc04g007490.3	LOC101246620	Solanum lycope	rsicum putative late blight resistance protein homolog R1A-3(LOC101246620)
Solyc12g089210.2	LOC101246902	Solanum lycope	rsicum ornithine transcarbamylase, chloroplastic(LOC101246902)
Solyc10g009190.1	LOC101244324	Solanum lycope	rsicum uncharacterized LOC101244324(LOC101244324)
Solyc02g077090.3	LOC101248539	Solanum lycope	rsicum protein INCREASED PETAL GROWTH ANISOTROPY 1(LOC101248539)
Solyc05g014540.3	LOC101259745	Solanum lycope	rsicum uncharacterized LOC101259745(LOC101259745)
Solyc06g071100.3	LHA2 Solanum	lycopersicum	plasma membrane H+-ATPase(LHA2)
Solyc12g014090.2	LOC101256747	Solanum lycope	rsicum uncharacterized LOC101256747(LOC101256747)
Solyc09g056385.1	LOC101262042	Solanum lycope	rsicum auxin-induced in root cultures protein 12(LOC101262042)
Solyc02g084390.3	LOC101252039	Solanum lycope	rsicum kinesin-like protein KIN-7C(LOC101252039)
Solyc04g078630.3	LOC101248478	Solanum lycope	rsicum uncharacterized LOC101248478(LOC101248478)
Solyc01g110160.3	LOC101251520	Solanum lycope	rsicum uncharacterized LOC101251520(LOC101251520)
Solyc04g016220.3	LOC101263012	Solanum lycope	rsicum zeatin O-xylosyltransferase(LOC101263012)
Solyc04g014800.3	IMP1 Solanum	lycopersicum	myo-inositol monophosphatase 1(IMP1)
Solyc01g080150.3	IPT2 Solanum	lycopersicum	adenylate isopentenyltransferase(IPT2)
Solyc01g109250.2	LOC101261073	Solanum lycope	rsicum uncharacterized LOC101261073(LOC101261073)
Solyc10g086250.2	MYB75 Solanum	lycopersicum	transcription factor MYB75(MYB75)
Solyc10g078580.1	LOC101246976	Solanum lycope	rsicum arabinogalactan protein 14(LOC101246976)
Solyc08g078010.3	LOC101245574	Solanum lycope	rsicum large ribosomal subunit protein bL19cy(LOC101245574)
Solyc02g087980.3	LOC101244926	Solanum lycope	rsicum structural maintenance of chromosomes protein 4(LOC101244926)
Solyc07g053270.3	LOC101261429	Solanum lycope	rsicum bifunctional riboflavin kinase/FMN phosphatase-like(LOC101261429)
Solyc03g025320.3	AAT2 Solanum	lycopersicum	BAHD acyltransferase DCR-like(AAT2)
Solyc02g037495.1	LOC101263772	Solanum lycope	rsicum 2-methylpropanoate--CoA ligase CCL4(LOC101263772)
Solyc03g096800.3	LOC101245142	Solanum lycope	rsicum membrane protein of ER body-like protein(LOC101245142)
Solyc03g121890.1	LOC104646528	Solanum lycope	rsicum uncharacterized LOC104646528(LOC104646528)
Solyc09g011810.3	LOC101260852	Solanum lycope	rsicum fructose-1,6-bisphosphatase 1, chloroplastic(LOC101260852)
Solyc11g066100.2	LOC101255164	Solanum lycope	rsicum heat shock cognate 70 kDa protein(LOC101255164)
Solyc09g005200.3	LOC101255726	Solanum lycope	rsicum uncharacterized LOC101255726(LOC101255726)
Solyc06g076110.2	LOC101249179	Solanum lycope	rsicum fasciclin-like arabinogalactan protein 4(LOC101249179)
Solyc03g111670.3	LOC101255081	Solanum lycope	rsicum probable inactive receptor kinase At2g26730(LOC101255081)
Solyc12g088820.2	LOC101263886	Solanum lycope	rsicum uncharacterized LOC101263886(LOC101263886)
Solyc09g005660.3	LOC101247551	Solanum lycope	rsicum uncharacterized LOC101247551(LOC101247551)
Solyc03g115650.3	eIF-5A1 Solanum	lycopersicum	eukaryotic translation initiation factor 5A-1(eIF-5A1)
Solyc07g049560.3	LOC101264534	Solanum lycope	rsicum probable tyrosine-protein phosphatase DSP4(LOC101264534)
Solyc03g095860.3	LOC101258047	Solanum lycope	rsicum protein VAPYRIN(LOC101258047)
Solyc01g079507.1	LOC101243636	Solanum lycope	rsicum DNA replication licensing factor MCM7-like protein(LOC101243636)
Solyc07g053740.1	ERF-F4 Solanum	lycopersicum	ethylene response factor F.4(ERF-F4)
Solyc07g007600.3	VP1 Solanum	lycopersicum	pyrophosphate-energized vacuolar membrane proton pump 1(VP1)
Solyc03g097830.3	LOC101251959	Solanum lycope	rsicum uncharacterized LOC101251959(LOC101251959)
Solyc10g008480.3	LOC101260180	Solanum lycope	rsicum uncharacterized LOC101260180(LOC101260180)
Solyc12g014100.2	LOC543605	Solanum lycope	rsicum homogentisate 1,2-dioxygenase(LOC543605)
Solyc05g009210.1	LOC101251674	Solanum lycope	rsicum uncharacterized LOC101251674(LOC101251674)
Solyc03g114940.3	LOC101258933	Solanum lycope	rsicum cytochrome P450 78A5-like(LOC101258933)
Solyc03g113090.3	LOC101252677	Solanum lycope	rsicum uncharacterized LOC101252677(LOC101252677)
Solyc12g019570.2	LOC101268653	Solanum lycope	rsicum serine carboxypeptidase-like 7(LOC101268653)
Solyc01g109800.2	LOC104645424	Solanum lycope	rsicum uncharacterized LOC104645424(LOC104645424)
Solyc06g083650.3	LOC101267033	Solanum lycope	rsicum GDSL esterase/lipase At5g33370(LOC101267033)
Solyc02g088820.3	LOC101260592	Solanum lycope	rsicum serine carboxypeptidase-like 25(LOC101260592)
Solyc03g006490.3	LOC544312	Solanum lycope	rsicum glutaminase domain-containing protein(LOC544312)
Solyc03g006600.1	LOC104646113	Solanum lycope	rsicum uncharacterized LOC104646113(LOC104646113)
Solyc02g077880.3	LOC101258429	Solanum lycope	rsicum auxin repressed/dormancy associated protein(LOC101258429)
Solyc04g054890.3	LOC101265227	Solanum lycope	rsicum acyl-coenzyme A oxidase 2, peroxisomal(LOC101265227)
Solyc07g007270.3	LOC101253390	Solanum lycope	rsicum uncharacterized LOC101253390(LOC101253390)
Solyc10g007110.3	LOC101264863	Solanum lycope	rsicum probable aminotransferase TAT2(LOC101264863)
Solyc03g110860.3	LOC101247122	Solanum lycope	rsicum nuclear transcription factor Y subunit C-1(LOC101247122)
Solyc04g072460.3	LOC101265431	Solanum lycope	rsicum transcription factor TGA1(LOC101265431)
Solyc08g082180.3	LOC101258886	Solanum lycope	rsicum abscisic acid receptor PYL3(LOC101258886)
Solyc01g103410.3	LOC101264467	Solanum lycope	rsicum KH domain-containing protein At1g09660/At1g09670(LOC101264467)
Solyc06g069600.2	LOC101260653	Solanum lycope	rsicum transcription factor UNE10-like(LOC101260653)
Solyc02g070780.3	LOC101268250	Solanum lycope	rsicum DNA replication licensing factor MCM3 homolog 2(LOC101268250)
Solyc07g005510.3	LOC101265653	Solanum lycope	rsicum omega-6 fatty acid desaturase(LOC101265653)
Solyc01g005410.3	LOC101245874	Solanum lycope	rsicum probable peroxygenase 5(LOC101245874)
Solyc02g078590.1	LOC101265092	Solanum lycope	rsicum uncharacterized protein At4g19900(LOC101265092)
Solyc01g100040.3	LOC101262662	Solanum lycope	rsicum probable protein phosphatase 2C 34(LOC101262662)
Solyc05g050220.3	LOC101252588	Solanum lycope	rsicum transcriptional activator TAF-1-like(LOC101252588)
Solyc10g076250.2	LOC101268729	Solanum lycope	rsicum alanine--glyoxylate aminotransferase 2 homolog 2, mitochondrial(LOC101268729)
Solyc07g062680.2	lanceolate	Solanum lycope	rsicum cycloidea(lanceolate)
Solyc04g017720.3	LOC101252867	Solanum lycope	rsicum protein GAST1-like(LOC101252867)
Solyc09g010530.3	LOC101249848	Solanum lycope	rsicum cation/H(+) antiporter 20(LOC101249848)
Solyc02g090100.1	LOC101257421	Solanum lycope	rsicum uncharacterized LOC101257421(LOC101257421)
Solyc06g076790.1	LOC101259757	Solanum lycope	rsicum uncharacterized LOC101259757(LOC101259757)
Solyc06g061000.3	LOC101246833	Solanum lycope	rsicum casein kinase II subunit beta-3(LOC101246833)
Solyc10g075090.2	LE16 Solanum	lycopersicum	non-specific lipid-transfer protein 2(LE16)
Solyc01g096420.3	LOC101265773	Solanum lycope	rsicum NAD(P)H:quinone oxidoreductase(LOC101265773)
Solyc06g066010.3	LOC101262527	Solanum lycope	rsicum uncharacterized LOC101262527(LOC101262527)
Solyc04g008210.2	LOC543511	Solanum lycope	rsicum probable xyloglucan endotransglucosylase/hydrolase protein 27(LOC543511)
Solyc07g054330.3	LOC101263041	Solanum lycope	rsicum putative F-box protein At1g49610(LOC101263041)
Solyc09g090380.1	LOC101257706	Solanum lycope	rsicum uncharacterized LOC101257706(LOC101257706)
Solyc06g019170.3	LOC101244293	Solanum lycope	rsicum delta-1-pyrroline-5-carboxylate synthase-like(LOC101244293)
Solyc08g068700.1	THT7-1 Solanum	lycopersicum	N-hydroxycinnamoyl-CoA:tyramine N-hydroxycinnamoyl transferase THT7-1(THT7-1)
Solyc04g007500.1	LOC138348234	Solanum lycope	rsicum E3 ubiquitin-protein ligase RHA2A(LOC138348234)

## Sheet: CT-common
common in all 3 days of drought-CT
Solyc02g086180.3	Solyc03g096290.3			Solyc03g096290.3
Solyc12g006470.2	Solyc01g104950.3			Solyc05g056520.3
Solyc12g009930.2	Solyc06g050800.3			Solyc03g025970.3
Solyc06g062370.3	Solyc04g072310.3			Solyc03g120475.1
Solyc10g086500.1	Solyc05g014120.1			Solyc04g009860.3
Solyc12g006050.2	Solyc09g092110.3			Solyc11g012360.2
Solyc09g061860.3	Solyc10g084230.2			Solyc08g023440.3
Solyc07g062490.1	Solyc07g005370.3			Solyc01g106690.3
Solyc09g009580.3	Solyc03g120475.1			Solyc06g065970.1
Solyc08g080570.3	Solyc08g065840.3			Solyc06g073260.3
Solyc03g120020.3	Solyc04g014520.1			Solyc09g008940.3
Solyc02g082260.3	Solyc01g106690.3			Solyc12g098910.2
Solyc07g041920.3	Solyc01g087240.3			Solyc07g063310.3
Solyc09g083440.3	Solyc06g050130.3			Solyc07g062970.3
Solyc07g006560.3	Solyc08g005610.3			Solyc10g079190.2
Solyc12g096770.1	Solyc05g014260.3			Solyc06g066770.1
Solyc07g061800.3	Solyc09g083440.3			Solyc10g011820.3
Solyc07g043460.3	Solyc07g061800.3			Solyc04g081530.1
Solyc01g091320.3	Solyc06g066770.1			Solyc06g072580.3
Solyc05g005920.3	Solyc11g021060.2			Solyc09g097870.3
Solyc02g086460.3	Solyc12g008600.2			Solyc09g059170.2
Solyc05g005960.3	Solyc12g056600.3			Solyc03g058160.3
Solyc11g021060.2	Solyc09g059170.2			Solyc01g091530.3
Solyc04g005070.3	Solyc06g060760.3			Solyc07g045160.3
Solyc07g043420.3	Solyc01g105660.3			Solyc06g084615.1
Solyc11g010850.2	Solyc01g109120.3			Solyc01g010700.3
Solyc09g059170.2	Solyc01g079830.3			Solyc01g089850.3
Solyc05g053400.2	Solyc03g096670.3			Solyc04g005380.3					11		15		95
Solyc06g060760.3	Solyc03g111100.1			Solyc12g044310.2
Solyc02g081340.3	Solyc01g086640.2			Solyc07g053950.1					Solyc03g120020.3		15 common elements in "CT-5" and "CT-11":		95 common elements in "CT-8" and "CT-11":
Solyc12g006460.2	Solyc04g072895.1			Solyc04g071360.3					Solyc09g083440.3		Solyc02g086180.3		Solyc03g096290.3
Solyc12g088170.2	Solyc02g090540.3			Solyc04g064870.3					Solyc07g061800.3		Solyc06g062370.3		Solyc01g104950.3
Solyc01g079940.3	Solyc00g050130.1			Solyc05g052040.1					Solyc02g086460.3		Solyc09g009580.3		Solyc06g050800.3
Solyc02g085020.3	Solyc02g014860.3			Solyc01g056850.3					Solyc11g021060.2		Solyc02g082260.3		Solyc04g072310.3
Solyc07g064600.3	Solyc01g087560.3			Solyc01g087560.3					Solyc09g059170.2		Solyc05g005920.3		Solyc07g005370.3
Solyc05g054090.3	Solyc06g068460.3			Solyc03g062720.3					Solyc08g080040.3		Solyc02g081340.3		Solyc03g120475.1
Solyc08g080040.3	Solyc07g009380.3			Solyc04g080040.3					Solyc09g008670.3		Solyc12g088170.2		Solyc08g065840.3
Solyc08g080630.3	Solyc10g075070.2			Solyc01g090970.3					Solyc04g078140.3		Solyc02g085020.3		Solyc04g014520.1
Solyc08g075210.2	Solyc05g047680.3			Solyc01g103360.3					Solyc09g007760.3		Solyc09g089505.1		Solyc01g106690.3
Solyc06g083900.3	Solyc04g077140.3			Solyc11g044910.2					Solyc07g006570.3		Solyc09g082660.3		Solyc01g087240.3
Solyc09g084450.3	Solyc04g007200.3			Solyc05g005010.3							Solyc10g009270.3		Solyc06g050130.3
Solyc07g043490.1	Solyc02g084980.3			Solyc04g079970.3							Solyc06g082980.3		Solyc08g005610.3
Solyc04g008330.1	Solyc08g021820.3			Solyc10g055200.1							Solyc11g022590.1		Solyc05g014260.3
Solyc03g123390.3	Solyc03g097170.3			Solyc08g076080.3							Solyc06g074090.3		Solyc06g066770.1
Solyc09g008670.3	Solyc12g011010.2			Solyc12g010380.2							Solyc07g043500.1		Solyc12g056600.3
Solyc07g042170.3	Solyc09g008670.3			Solyc01g067570.3									Solyc01g105660.3
Solyc05g054320.3	Solyc01g099910.3			Solyc11g010170.2									Solyc01g109120.3
Solyc02g069490.3	Solyc03g005320.3			Solyc01g080910.2									Solyc03g096670.3
Solyc09g089505.1	Solyc04g078140.3			Solyc08g075280.3									Solyc03g111100.1
Solyc02g081730.3	Solyc05g015800.3			Solyc07g065840.2									Solyc04g072895.1
Solyc09g082660.3	Solyc10g074540.1			Solyc01g112260.3									Solyc00g050130.1
Solyc10g009270.3	Solyc03g080190.3			Solyc03g078150.3									Solyc02g014860.3
Solyc09g009040.3	Solyc05g052050.1			Solyc01g106820.3									Solyc01g087560.3
Solyc04g078140.3	Solyc09g064820.1			Solyc05g012210.3									Solyc06g068460.3
Solyc06g005750.3	Solyc08g008305.1			Solyc06g016770.3									Solyc07g009380.3
Solyc01g073640.3	Solyc07g008240.3			Solyc06g053980.3									Solyc10g075070.2
Solyc08g008305.1	Solyc04g054990.3			Solyc04g081870.3									Solyc05g047680.3
Solyc11g069700.2	Solyc05g012210.3			Solyc05g052750.3									Solyc02g084980.3
Solyc06g082980.3	Solyc05g006510.1			Solyc09g059270.3									Solyc12g011010.2
Solyc02g072500.3	Solyc06g053980.3			Solyc08g082930.2									Solyc05g015800.3
Solyc09g007760.3	Solyc09g007760.3			Solyc06g034110.3									Solyc10g074540.1
Solyc09g007260.3	Solyc06g074260.3			Solyc07g007250.3									Solyc03g080190.3
Solyc11g022590.1	Solyc09g092520.3			Solyc11g011440.1									Solyc09g064820.1
Solyc08g080170.3	Solyc01g097510.3			Solyc06g071320.3									Solyc04g054990.3
Solyc07g043480.1	Solyc07g007250.3			Solyc05g011970.3									Solyc05g012210.3
Solyc09g008080.3	Solyc10g075110.2			Solyc07g016170.3									Solyc06g053980.3
Solyc11g011030.2	Solyc02g091920.3			Solyc01g110190.3									Solyc06g074260.3
Solyc10g052490.2	Solyc06g074800.1			Solyc12g019550.2									Solyc09g092520.3
Solyc06g074090.3	Solyc08g080750.3			Solyc09g083010.3									Solyc01g097510.3
Solyc02g063390.3	Solyc12g005310.2			Solyc04g014510.3									Solyc07g007250.3
Solyc09g072710.3	Solyc03g006840.3			Solyc03g058970.3									Solyc10g075110.2
Solyc07g043500.1	Solyc04g006970.3			Solyc10g009550.3									Solyc02g091920.3
Solyc07g006570.3	Solyc02g077420.3			Solyc06g052010.2									Solyc08g080750.3
Solyc04g079125.1	Solyc11g065830.2			Solyc01g081480.3									Solyc03g006840.3
Solyc02g086650.3	Solyc01g005590.2			Solyc04g071480.1									Solyc04g006970.3
Solyc02g063000.3	Solyc05g055160.3			Solyc06g050900.3									Solyc02g077420.3
	Solyc11g069960.2			Solyc09g014280.1									Solyc11g065830.2
	Solyc12g044330.2			Solyc01g111830.3									Solyc01g005590.2
	Solyc07g006570.3			Solyc07g006570.3									Solyc05g055160.3
	Solyc01g079580.3			Solyc01g079580.3									Solyc12g044330.2
	Solyc04g024840.3			Solyc10g079090.2									Solyc01g079580.3
	Solyc04g081900.3			Solyc08g062960.3									Solyc04g081900.3
	Solyc03g046270.3			Solyc09g014530.3									Solyc08g076730.3
	Solyc02g092580.3			Solyc07g063410.3									Solyc09g014530.3
	Solyc08g076730.3			Solyc03g112580.3									Solyc03g007230.3
	Solyc09g014530.3			Solyc10g009570.3									Solyc07g042190.3
	Solyc03g007230.3			Solyc09g090410.3									Solyc04g009960.3
	Solyc07g042190.3			Solyc07g053360.3									Solyc07g032490.3
	Solyc01g014320.3			Solyc12g009260.2									Solyc10g086250.2
	Solyc07g062490.1			Solyc05g054365.1									Solyc10g078580.1
	Solyc03g114850.3			Solyc10g009110.1									Solyc03g013440.3
	Solyc03g120020.3			Solyc07g062260.3									Solyc11g020040.2
	Solyc04g009960.3			Solyc05g013450.3									Solyc06g068620.3
	Solyc07g041920.3			Solyc08g067970.3									Solyc10g005100.3
	Solyc10g085310.1			Solyc01g067800.3									Solyc06g007620.3
	Solyc07g032490.3			Solyc03g095600.1									Solyc01g102300.3
	Solyc10g086250.2			Solyc04g009960.3									Solyc03g096050.3
	Solyc10g078580.1			Solyc11g010200.2									Solyc08g078670.2
	Solyc03g013440.3			Solyc10g055680.1									Solyc09g005660.3
	Solyc11g020040.2			Solyc07g032490.3									Solyc12g098900.2
	Solyc06g068620.3			Solyc10g086400.2									Solyc05g053760.3
	Solyc10g005100.3			Solyc05g054210.3									Solyc02g080530.3
	Solyc06g007620.3			Solyc04g073990.3									Solyc04g072030.1
	Solyc02g086460.3			Solyc05g051460.3									Solyc01g112000.3
	Solyc01g102300.3			Solyc10g005100.3									Solyc03g095650.3
	Solyc03g096050.3			Solyc03g093800.1									Solyc05g009500.3
	Solyc01g005470.3			Solyc11g012930.2									Solyc06g072845.1
	Solyc08g078670.2			Solyc01g110340.3									Solyc05g014710.3
	Solyc09g005660.3			Solyc03g116330.3									Solyc07g053540.1
	Solyc12g098900.2			Solyc10g079640.2									Solyc08g077170.3
	Solyc05g053760.3			Solyc11g045610.2									Solyc07g043320.3
	Solyc02g080530.3			Solyc08g014440.3									Solyc03g123410.1
	Solyc01g058720.3			Solyc12g088170.2									Solyc01g006290.3
	Solyc08g080040.3			Solyc02g091840.3									Solyc01g105310.3
	Solyc04g072030.1			Solyc12g100330.2									Solyc03g121000.3
	Solyc01g112000.3			Solyc09g015670.3									Solyc07g040990.3
	Solyc03g095650.3			Solyc04g058150.3									Solyc01g095320.3
	Solyc07g054470.1			Solyc02g085020.3									Solyc03g113270.3
	Solyc04g074410.2			Solyc07g041720.1									Solyc01g099980.3
	Solyc01g065700.3			Solyc07g056570.1									Solyc12g008660.1
	Solyc04g025650.3			Solyc02g080530.3									Solyc01g104775.1
	Solyc05g009500.3			Solyc03g059180.3									Solyc02g084850.3
	Solyc06g072845.1			Solyc07g064690.1									Solyc10g075090.2
	Solyc05g014710.3			Solyc09g089550.3									Solyc04g008210.2
	Solyc07g053540.1			Solyc08g077900.3									Solyc02g083860.3
	Solyc03g111620.1			Solyc01g005440.3
	Solyc08g077170.3			Solyc06g072845.1
	Solyc07g043320.3			Solyc01g109880.3
	Solyc01g109690.1			Solyc07g043320.3
	Solyc03g123410.1			Solyc04g054810.3
	Solyc01g006290.3			Solyc06g008210.3
	Solyc01g105310.3			Solyc08g076180.3
	Solyc03g121000.3			Solyc03g123410.1
	Solyc07g040990.3			Solyc01g105310.3
	Solyc12g045030.2			Solyc02g063450.3
	Solyc01g095320.3			Solyc08g074480.1
	Solyc03g113270.3			Solyc11g065820.2
	Solyc11g010290.2			Solyc02g077970.3
	Solyc01g099980.3			Solyc09g009420.1
	Solyc12g008660.1			Solyc04g007690.3
	Solyc01g099560.3			Solyc06g065380.3
	Solyc02g092110.3			Solyc09g007550.3
	Solyc04g077270.3			Solyc09g097850.1
	Solyc01g104775.1			Solyc01g104650.3
	Solyc02g084850.3			Solyc12g056100.2
	Solyc10g075090.2			Solyc04g071610.3
	Solyc04g008210.2			Solyc03g083060.3
	Solyc02g083860.3			Solyc12g009650.2
	Solyc03g096760.1			Solyc10g079200.2
	Solyc01g080870.3			Solyc02g030210.3
				Solyc02g064720.3
				Solyc04g012120.3
				Solyc05g051240.1
				Solyc03g113240.3
				Solyc02g065170.3
				Solyc07g043240.3
				Solyc01g104950.3
				Solyc06g050800.3
				Solyc02g086990.3
				Solyc03g115230.3
				Solyc04g072310.3
				Solyc03g019670.3
				Solyc12g044920.2
				Solyc03g110940.3
				Solyc12g005300.2
				Solyc01g067900.3
				Solyc05g008200.3
				Solyc08g006930.3
				Solyc07g032740.3
				Solyc07g065860.3
				Solyc08g065140.1
				Solyc09g010940.3
				Solyc10g080340.2
				Solyc12g094700.2
				Solyc12g007070.2
				Solyc08g014340.3
				Solyc07g054730.1
				Solyc04g009540.1
				Solyc11g021060.2
				Solyc07g065980.3
				Solyc03g058950.3
				Solyc02g081550.3
				Solyc12g044280.2
				Solyc09g075450.3
				Solyc07g006490.3
				Solyc07g042500.3
				Solyc02g086530.3
				Solyc03g025710.3
				Solyc04g045660.3
				Solyc04g058110.3
				Solyc09g066150.1
				Solyc02g084240.3
				Solyc01g107980.3
				Solyc03g083360.3
				Solyc01g096260.3
				Solyc03g120810.3
				Solyc09g008050.3
				Solyc07g007760.3
				Solyc06g053840.3
				Solyc07g041230.3
				Solyc01g099180.3
				Solyc04g063240.3
				Solyc04g078140.3
				Solyc02g062610.3
				Solyc02g083620.3
				Solyc01g110000.3
				Solyc06g005710.3
				Solyc05g007980.3
				Solyc07g062530.3
				Solyc10g006440.3
				Solyc01g009080.3
				Solyc03g006420.3
				Solyc04g011390.1
				Solyc01g097510.3
				Solyc09g092520.3
				Solyc09g009130.3
				Solyc08g005960.2
				Solyc11g012320.2
				Solyc10g054100.2
				Solyc12g088190.2
				Solyc07g054850.3
				Solyc04g006970.3
				Solyc08g007970.3
				Solyc06g008510.3
				Solyc01g108910.3
				Solyc08g081740.3
				Solyc01g099630.3
				Solyc03g113280.3
				Solyc04g081900.3
				Solyc06g069420.3
				Solyc09g015040.1
				Solyc11g009000.2
				Solyc07g042190.3
				Solyc03g117800.3
				Solyc02g089350.3
				Solyc02g071110.3
				Solyc03g120020.3
				Solyc10g011770.3
				Solyc02g093300.3
				Solyc02g085950.3
				Solyc01g068130.3
				Solyc10g081300.1
				Solyc03g096390.3
				Solyc01g101030.3
				Solyc06g007240.3
				Solyc06g068620.3
				Solyc07g066470.3
				Solyc07g006620.3
				Solyc01g102300.3
				Solyc09g089870.3
				Solyc03g033850.3
				Solyc03g096050.3
				Solyc03g098480.1
				Solyc02g093850.3
				Solyc05g006910.3
				Solyc07g065210.3
				Solyc04g082840.3
				Solyc07g052970.3
				Solyc12g011140.2
				Solyc04g014530.1
				Solyc08g074495.1
				Solyc09g091030.3
				Solyc09g009010.3
				Solyc04g008820.3
				Solyc02g082920.3
				Solyc01g086810.2
				Solyc04g082630.3
				Solyc08g082680.3
				Solyc12g088760.1
				Solyc11g066390.2
				Solyc03g026080.3
				Solyc02g062710.1
				Solyc02g079250.3
				Solyc04g076820.1
				Solyc08g076025.1
				Solyc06g075800.1
				Solyc12g042950.2
				Solyc02g062040.3
				Solyc10g005960.1
				Solyc05g014370.3
				Solyc06g007580.1
				Solyc12g014490.2
				Solyc09g072990.3
				Solyc06g068500.3
				Solyc08g075950.2
				Solyc07g040990.3
				Solyc04g007110.3
				Solyc01g095320.3
				Solyc03g079880.3
				Solyc03g111170.3
				Solyc06g072660.3
				Solyc08g007060.3
				Solyc09g074410.3
				Solyc03g006880.3
				Solyc06g060570.3
				Solyc02g071210.3
				Solyc01g099840.3
				Solyc08g081190.3
				Solyc01g096360.3
				Solyc05g055400.3
				Solyc02g083860.3
				Solyc05g010180.3
				Solyc02g014150.3
				Solyc04g078910.3
				Solyc08g083060.3
				Solyc04g077860.3
				Solyc06g048730.3
				Solyc10g009030.3
				Solyc01g005520.3
				Solyc09g007270.3
				Solyc12g006240.2
				Solyc08g082170.3
				Solyc03g115370.3
				Solyc03g083440.3
				Solyc10g084840.2
				Solyc03g093140.3
				Solyc04g015030.3
				Solyc05g006920.3
				Solyc07g005370.3
				Solyc01g058270.3
				Solyc01g067750.3
				Solyc01g006900.3
				Solyc04g074050.3
				Solyc10g074790.2
				Solyc06g050130.3
				Solyc09g097820.3
				Solyc01g090560.3
				Solyc02g078810.3
				Solyc09g083290.3
				Solyc11g008910.2
				Solyc10g085870.1
				Solyc03g117210.3
				Solyc11g069290.2
				Solyc11g066080.1
				Solyc12g005910.2
				Solyc08g008210.3
				Solyc02g071580.3
				Solyc07g053890.3
				Solyc12g056600.3
				Solyc09g091510.3
				Solyc06g074820.3
				Solyc04g007630.2
				Solyc04g063210.3
				Solyc02g084380.3
				Solyc03g083560.1
				Solyc07g053430.3
				Solyc02g072150.3
				Solyc02g065190.3
				Solyc06g082810.3
				Solyc07g006630.3
				Solyc05g024260.3
				Solyc12g011010.2
				Solyc03g121880.3
				Solyc10g054570.2
				Solyc08g081480.3
				Solyc00g024150.3
				Solyc04g076010.3
				Solyc07g017610.3
				Solyc01g079410.3
				Solyc03g096460.3
				Solyc03g034010.3
				Solyc03g025670.3
				Solyc08g013670.3
				Solyc05g012480.3
				Solyc09g064820.1
				Solyc06g051750.3
				Solyc01g010180.3
				Solyc04g081590.3
				Solyc01g100110.3
				Solyc01g087850.2
				Solyc03g097370.3
				Solyc03g095310.3
				Solyc11g022590.1
				Solyc08g076470.3
				Solyc04g072700.3
				Solyc02g089540.3
				Solyc01g103200.3
				Solyc02g090310.1
				Solyc06g060640.1
				Solyc03g006140.3
				Solyc07g055840.3
				Solyc06g076660.3
				Solyc09g059240.3
				Solyc06g054270.3
				Solyc05g007150.3
				Solyc01g103760.3
				Solyc07g044980.3
				Solyc10g080500.2
				Solyc03g005570.3
				Solyc09g009580.3
				Solyc05g024010.3
				Solyc03g121540.3
				Solyc08g075120.3
				Solyc03g116270.3
				Solyc01g099590.3
				Solyc03g078650.3
				Solyc04g051660.3
				Solyc05g053490.3
				Solyc01g088050.3
				Solyc08g066420.1
				Solyc01g104470.3
				Solyc09g010000.3
				Solyc01g079150.3
				Solyc03g013440.3
				Solyc11g020040.2
				Solyc01g088660.3
				Solyc06g064550.3
				Solyc01g010770.3
				Solyc08g079100.3
				Solyc02g063010.3
				Solyc06g074720.3
				Solyc05g043330.3
				Solyc12g096070.2
				Solyc01g079870.3
				Solyc06g048820.1
				Solyc10g055630.2
				Solyc08g007430.2
				Solyc06g062460.3
				Solyc03g006020.3
				Solyc06g065670.3
				Solyc01g110130.3
				Solyc01g073770.2
				Solyc02g066920.3
				Solyc09g009810.1
				Solyc01g112000.3
				Solyc03g095650.3
				Solyc06g007440.3
				Solyc01g058170.3
				Solyc04g071660.3
				Solyc03g116150.3
				Solyc06g062580.3
				Solyc10g054820.2
				Solyc11g013010.2
				Solyc07g008560.3
				Solyc12g009200.2
				Solyc01g007810.1
				Solyc09g074270.3
				Solyc11g073160.2
				Solyc05g005280.3
				Solyc12g088460.2
				Solyc11g005340.2
				Solyc11g011260.1
				Solyc08g079090.3
				Solyc01g108330.2
				Solyc04g082030.1
				Solyc06g060880.3
				Solyc12g014130.2
				Solyc01g109040.3
				Solyc01g109610.3
				Solyc05g006660.3
				Solyc03g121420.3
				Solyc08g062220.3
				Solyc02g090180.3
				Solyc03g115050.3
				Solyc01g080280.3
				Solyc01g103100.3
				Solyc09g010220.3
				Solyc06g067980.3
				Solyc04g054190.3
				Solyc10g074920.2
				Solyc04g005090.3
				Solyc01g067510.3
				Solyc07g045350.3
				Solyc03g005470.3
				Solyc10g009280.3
				Solyc06g074110.3
				Solyc11g072840.1
				Solyc09g014350.3
				Solyc03g114120.3
				Solyc11g011760.2
				Solyc01g081440.3
				Solyc01g108670.3
				Solyc01g006430.3
				Solyc08g081950.3
				Solyc07g054580.3
				Solyc12g015630.2
				Solyc11g005560.2
				Solyc03g007775.1
				Solyc10g078770.2
				Solyc02g030450.3
				Solyc10g086580.2
				Solyc04g050730.3
				Solyc02g079170.3
				Solyc04g082010.1
				Solyc02g087330.3
				Solyc06g074670.3
				Solyc07g063970.3
				Solyc01g087240.3
				Solyc01g097460.3
				Solyc05g055340.3
				Solyc08g005610.3
				Solyc01g007260.3
				Solyc09g083440.3
				Solyc02g065000.1
				Solyc12g009880.1
				Solyc10g008490.3
				Solyc07g066430.3
				Solyc02g093935.1
				Solyc12g040790.2
				Solyc03g096780.1
				Solyc06g054570.1
				Solyc11g056650.2
				Solyc02g093890.1
				Solyc01g081390.3
				Solyc08g013940.3
				Solyc08g079200.1
				Solyc01g109120.3
				Solyc03g111100.1
				Solyc02g084410.3
				Solyc08g083350.3
				Solyc10g078590.2
				Solyc12g089220.2
				Solyc05g051850.3
				Solyc06g060620.3
				Solyc03g006710.1
				Solyc04g015520.3
				Solyc12g011280.2
				Solyc09g008670.3
				Solyc11g069450.1
				Solyc06g008820.3
				Solyc09g089505.1
				Solyc11g011020.2
				Solyc08g061240.2
				Solyc04g014480.3
				Solyc02g079290.3
				Solyc03g080190.3
				Solyc06g069730.3
				Solyc03g006360.3
				Solyc02g092215.1
				Solyc04g080460.3
				Solyc06g068450.2
				Solyc09g007760.3
				Solyc11g071640.2
				Solyc12g056980.1
				Solyc02g085100.3
				Solyc08g082620.3
				Solyc10g075110.2
				Solyc06g005310.3
				Solyc09g075750.1
				Solyc03g063560.3
				Solyc02g086820.3
				Solyc06g083520.3
				Solyc04g005420.3
				Solyc12g044330.2
				Solyc12g009580.2
				Solyc12g008510.2
				Solyc07g008440.3
				Solyc09g009830.3
				Solyc06g082950.3
				Solyc06g065650.3
				Solyc03g019950.3
				Solyc01g095150.3
				Solyc02g082070.3
				Solyc08g077990.3
				Solyc11g006250.2
				Solyc02g091930.3
				Solyc07g018300.3
				Solyc04g078860.3
				Solyc01g109340.3
				Solyc02g063150.3
				Solyc08g029090.3
				Solyc10g012430.3
				Solyc08g077210.3
				Solyc09g011690.3
				Solyc05g008380.3
				Solyc02g089640.3
				Solyc01g102580.3
				Solyc01g109810.2
				Solyc05g052980.3
				Solyc01g098390.3
				Solyc02g077330.3
				Solyc01g080260.3
				Solyc04g014910.3
				Solyc02g030230.3
				Solyc10g038130.2
				Solyc12g100120.2
				Solyc01g103960.3
				Solyc03g031800.3
				Solyc02g087870.3
				Solyc04g005860.3
				Solyc10g008720.3
				Solyc09g075180.3
				Solyc02g078040.3
				Solyc10g048030.2
				Solyc09g090557.1
				Solyc07g049350.3
				Solyc07g056650.3
				Solyc01g098400.3
				Solyc05g051425.1
				Solyc06g049040.3
				Solyc06g060520.1
				Solyc11g072030.2
				Solyc09g065180.3
				Solyc04g015620.3
				Solyc12g010820.2
				Solyc01g110370.3
				Solyc03g121000.3
				Solyc03g082610.1
				Solyc11g005190.2
				Solyc03g114930.3
				Solyc09g091650.3
				Solyc10g049970.2
				Solyc08g006070.3
				Solyc09g091430.3
				Solyc01g079790.3
				Solyc09g008350.3
				Solyc03g031920.3
				Solyc03g007760.3
				Solyc05g056050.3
				Solyc09g089580.3
				Solyc08g065220.3
				Solyc07g065600.3
				Solyc04g076870.3
				Solyc08g066940.3
				Solyc07g014680.3
				Solyc08g078020.1
				Solyc12g010590.2
				Solyc03g111120.3
				Solyc03g097050.3
				Solyc03g117850.3
				Solyc01g100490.3
				Solyc08g005580.3
				Solyc02g084850.3
				Solyc09g015650.3
				Solyc10g054840.2
				Solyc02g083130.3
				Solyc12g013620.2
				Solyc04g009030.3
				Solyc08g083230.2
				Solyc10g005080.3
				Solyc08g066030.3
				Solyc09g009510.3
				Solyc11g012130.2
				Solyc08g081890.3
				Solyc05g009370.3
				Solyc02g087880.3
				Solyc09g014860.3
				Solyc04g014520.1
				Solyc02g082260.3
				Solyc06g068950.3
				Solyc06g066540.1
				Solyc12g087830.2
				Solyc03g118410.3
				Solyc10g054870.2
				Solyc05g014260.3
				Solyc08g078950.3
				Solyc01g079110.3
				Solyc10g084320.2
				Solyc02g069500.1
				Solyc06g084460.3
				Solyc04g079960.1
				Solyc05g013810.3
				Solyc03g111310.3
				Solyc02g081340.3
				Solyc01g105660.3
				Solyc08g079280.3
				Solyc03g044220.1
				Solyc04g072895.1
				Solyc05g024430.3
				Solyc05g054680.1
				Solyc04g011430.3
				Solyc03g114390.1
				Solyc10g075070.2
				Solyc03g115540.2
				Solyc09g092260.3
				Solyc01g090740.3
				Solyc02g088090.1
				Solyc04g076990.3
				Solyc06g083070.3
				Solyc06g075220.1
				Solyc01g087800.2
				Solyc11g008260.2
				Solyc06g005230.2
				Solyc08g065820.2
				Solyc09g082660.3
				Solyc12g010860.2
				Solyc02g080540.1
				Solyc07g064560.3
				Solyc12g088750.2
				Solyc04g049360.3
				Solyc08g014430.3
				Solyc12g038160.2
				Solyc06g082980.3
				Solyc02g088100.3
				Solyc12g095810.2
				Solyc07g006680.1
				Solyc08g080750.3
				Solyc09g091580.3
				Solyc11g008630.2
				Solyc07g062270.3
				Solyc07g052700.3
				Solyc06g076020.3
				Solyc01g108630.3
				Solyc02g087190.1
				Solyc07g056240.3
				Solyc06g064940.3
				Solyc01g058320.3
				Solyc07g005440.1
				Solyc07g049160.3
				Solyc11g012690.2
				Solyc02g020940.3
				Solyc12g005630.2
				Solyc06g068850.3
				Solyc07g040680.3
				Solyc03g007230.3
				Solyc09g014300.3
				Solyc09g090290.3
				Solyc12g098890.2
				Solyc02g082510.1
				Solyc12g098570.2
				Solyc04g051280.3
				Solyc06g072130.3
				Solyc10g080670.2
				Solyc06g007620.3
				Solyc02g092550.3
				Solyc06g060140.3
				Solyc12g098900.2
				Solyc04g054370.1
				Solyc01g111145.1
				Solyc06g010033.1
				Solyc03g123860.3
				Solyc04g072030.1
				Solyc02g090580.3
				Solyc02g085590.3
				Solyc12g013710.2
				Solyc02g080640.3
				Solyc10g082030.2
				Solyc09g065100.2
				Solyc10g005210.3
				Solyc01g066680.3
				Solyc06g071920.3
				Solyc01g102330.3
				Solyc02g067180.3
				Solyc11g020820.2
				Solyc06g083170.3
				Solyc01g096450.3
				Solyc01g099810.3
				Solyc08g076520.3
				Solyc12g099500.2
				Solyc04g078940.3
				Solyc11g012700.2
				Solyc02g079220.3
				Solyc02g088560.3
				Solyc07g064240.3
				Solyc09g014520.3
				Solyc05g005000.3
				Solyc09g065880.3
				Solyc08g079430.3
				Solyc11g042630.2
				Solyc03g116100.3
				Solyc03g083960.3
				Solyc12g009600.2
				Solyc07g065120.3
				Solyc06g072350.3
				Solyc02g086860.3
				Solyc09g083380.3
				Solyc07g054490.3
				Solyc04g054740.3
				Solyc02g089680.3
				Solyc04g079300.3
				Solyc04g063350.3
				Solyc02g071090.3
				Solyc12g096870.1
				Solyc01g102310.3
				Solyc01g081570.3
				Solyc01g097520.3
				Solyc01g066457.1
				Solyc08g065840.3
				Solyc08g068290.3
				Solyc11g071470.1
				Solyc09g015170.3
				Solyc05g052600.3
				Solyc02g082930.3
				Solyc09g007240.3
				Solyc04g016260.3
				Solyc07g061800.3
				Solyc07g065340.1
				Solyc06g006110.3
				Solyc08g067030.3
				Solyc09g055940.3
				Solyc06g053480.3
				Solyc06g071280.3
				Solyc02g079930.3
				Solyc06g070900.3
				Solyc03g007800.3
				Solyc00g156980.3
				Solyc10g007290.3
				Solyc11g044310.2
				Solyc04g071800.3
				Solyc08g076860.3
				Solyc05g007510.3
				Solyc00g050130.1
				Solyc11g040120.2
				Solyc07g007120.3
				Solyc06g009140.3
				Solyc05g018760.2
				Solyc03g119990.3
				Solyc02g086880.3
				Solyc02g092790.3
				Solyc09g007480.3
				Solyc05g052470.3
				Solyc01g006300.3
				Solyc04g055200.3
				Solyc07g056040.3
				Solyc06g084320.1
				Solyc03g114070.3
				Solyc07g043130.3
				Solyc10g086650.1
				Solyc03g116730.3
				Solyc01g104490.3
				Solyc10g074540.1
				Solyc10g076300.2
				Solyc11g020670.1
				Solyc01g109650.3
				Solyc02g092040.1
				Solyc02g092230.3
				Solyc03g118850.3
				Solyc02g063520.3
				Solyc10g085020.2
				Solyc06g066640.3
				Solyc02g092570.1
				Solyc12g014480.2
				Solyc04g011510.3
				Solyc07g054370.3
				Solyc11g069430.2
				Solyc10g085610.2
				Solyc06g074090.3
				Solyc01g005590.2
				Solyc05g055160.3
				Solyc05g009820.3
				Solyc01g099290.3
				Solyc03g005260.3
				Solyc10g009240.3
				Solyc01g110530.3
				Solyc03g119110.3
				Solyc03g006430.3
				Solyc12g010980.2
				Solyc02g062500.3
				Solyc02g079710.3
				Solyc05g005870.3
				Solyc12g057060.2
				Solyc09g059990.1
				Solyc02g085400.3
				Solyc04g007780.3
				Solyc10g007600.3
				Solyc06g082440.1
				Solyc08g079790.1
				Solyc03g007370.3
				Solyc07g063475.1
				Solyc09g083020.1
				Solyc10g077120.2
				Solyc03g034220.3
				Solyc01g105560.3
				Solyc11g031960.2
				Solyc10g085830.2
				Solyc09g075560.1
				Solyc09g018280.1
				Solyc08g005630.3
				Solyc08g075150.3
				Solyc08g080360.3
				Solyc08g082010.3
				Solyc08g067250.3
				Solyc03g031530.3
				Solyc04g080200.3
				Solyc11g072860.2
				Solyc09g072660.3
				Solyc03g005227.1
				Solyc05g053760.3
				Solyc09g007460.3
				Solyc11g051160.2
				Solyc08g080040.3
				Solyc12g006140.2
				Solyc06g084290.3
				Solyc06g084420.1
				Solyc12g019740.2
				Solyc05g053300.3
				Solyc06g053260.1
				Solyc12g049270.2
				Solyc08g067370.1
				Solyc07g061920.3
				Solyc12g087950.1
				Solyc06g068160.3
				Solyc02g092140.1
				Solyc02g091430.3
				Solyc04g082740.3
				Solyc03g120790.1
				Solyc02g072260.3
				Solyc12g010540.1
				Solyc12g015770.2
				Solyc05g009500.3
				Solyc05g014710.3
				Solyc09g075460.3
				Solyc03g114320.3
				Solyc01g006290.3
				Solyc09g082980.3
				Solyc02g086145.1
				Solyc03g025720.3
				Solyc01g098340.3
				Solyc07g045440.1
				Solyc01g112070.3
				Solyc11g066950.2
				Solyc12g096900.2
				Solyc03g113270.3
				Solyc04g008260.3
				Solyc04g072740.3
				Solyc11g006300.2
				Solyc02g069250.3
				Solyc01g107650.3
				Solyc07g006160.3
				Solyc10g008320.1
				Solyc06g060910.2
				Solyc02g084570.3
				Solyc09g066280.3
				Solyc01g109180.3
				Solyc10g075150.2
				Solyc02g078760.1
				Solyc12g099515.1
				Solyc01g104775.1
				Solyc09g010360.3
				Solyc09g082760.3
				Solyc09g009220.3
				Solyc07g063600.3
				Solyc05g054860.1
				Solyc11g010470.2
				Solyc02g081980.3
				Solyc02g093630.3
				Solyc07g052980.3
				Solyc01g010290.3
				Solyc07g053320.3
				Solyc04g077500.3
				Solyc09g092430.3
				Solyc06g075150.3
				Solyc01g086820.3
				Solyc01g006825.1
				Solyc10g008120.3
				Solyc03g112160.3
				Solyc03g062900.3
				Solyc06g065680.3
				Solyc01g095140.3
				Solyc01g106060.3
				Solyc03g112280.3
				Solyc09g011480.3
				Solyc12g099650.2
				Solyc07g066340.3
				Solyc05g054740.3
				Solyc01g109500.3
				Solyc03g034000.3
				Solyc02g030480.3
				Solyc01g060070.3
				Solyc02g014860.3
				Solyc12g096550.2
				Solyc07g009380.3
				Solyc04g064940.3
				Solyc05g047680.3
				Solyc03g111973.1
				Solyc03g120620.3
				Solyc03g007770.3
				Solyc03g123580.3
				Solyc06g062600.3
				Solyc10g006860.3
				Solyc09g010210.3
				Solyc01g094790.3
				Solyc07g045340.3
				Solyc06g065560.2
				Solyc07g054820.3
				Solyc01g095610.3
				Solyc07g021700.3
				Solyc10g009270.3
				Solyc10g081510.2
				Solyc03g063110.3
				Solyc03g098640.3
				Solyc04g078750.3
				Solyc12g100030.2
				Solyc04g054990.3
				Solyc10g006290.3
				Solyc12g009110.2
				Solyc03g120840.2
				Solyc04g015020.3
				Solyc12g009920.1
				Solyc02g091920.3
				Solyc03g114690.3
				Solyc07g055950.3
				Solyc03g006840.3
				Solyc02g077420.3
				Solyc05g013870.3
				Solyc11g011970.2
				Solyc08g074660.1
				Solyc12g035130.2
				Solyc02g093980.3
				Solyc00g006820.3
				Solyc07g043500.1
				Solyc08g068150.3
				Solyc02g068640.3
				Solyc02g089650.3
				Solyc06g084060.3
				Solyc04g016290.3
				Solyc01g102740.3
				Solyc01g111400.3
				Solyc08g076730.3
				Solyc08g062210.3
				Solyc08g063090.2
				Solyc12g041980.2
				Solyc08g081620.3
				Solyc06g060310.3
				Solyc01g103990.3
				Solyc02g089550.3
				Solyc06g061200.1
				Solyc05g050980.3
				Solyc11g007540.2
				Solyc04g082140.3
				Solyc06g059860.3
				Solyc11g062440.2
				Solyc07g045460.3
				Solyc05g005170.3
				Solyc05g055990.3
				Solyc10g079150.2
				Solyc12g056930.2
				Solyc07g045080.3
				Solyc02g086460.3
				Solyc01g006100.3
				Solyc01g005990.3
				Solyc02g087340.3
				Solyc06g081980.1
				Solyc08g078670.2
				Solyc11g013810.2
				Solyc01g110280.3
				Solyc08g041860.1
				Solyc08g006160.3
				Solyc01g094700.3
				Solyc05g052350.3
				Solyc03g118130.3
				Solyc09g092330.2
				Solyc04g007980.3
				Solyc04g009910.3
				Solyc06g075370.3
				Solyc02g091670.1
				Solyc03g114350.1
				Solyc11g007200.2
				Solyc01g091830.3
				Solyc04g050170.3
				Solyc03g114450.3
				Solyc06g074000.1
				Solyc11g006040.2
				Solyc06g005070.2
				Solyc06g059740.3
				Solyc11g009020.2
				Solyc04g017690.3
				Solyc01g095460.3
				Solyc12g088230.2
				Solyc03g019880.3
				Solyc07g041900.3
				Solyc07g053540.1
				Solyc05g055343.1
				Solyc08g077170.3
				Solyc06g071860.3
				Solyc06g069350.2
				Solyc09g098170.3
				Solyc01g058160.3
				Solyc04g082480.3
				Solyc01g099980.3
				Solyc12g094720.2
				Solyc04g012060.3
				Solyc12g008660.1
				Solyc08g023280.3
				Solyc10g008910.1
				Solyc01g100240.3
				Solyc08g080340.3
				Solyc01g066740.3
				Solyc10g006030.3
				Solyc10g085400.2
				Solyc06g066600.3
				Solyc03g121870.3
				Solyc02g088390.3
				Solyc06g082010.3
				Solyc01g087500.3
				Solyc07g053200.3
				Solyc09g008320.3
				Solyc02g086180.3
				Solyc01g087820.2
				Solyc12g056510.2
				Solyc03g123560.3
				Solyc05g025890.2
				Solyc04g056340.3
				Solyc06g051020.2
				Solyc06g065540.3
				Solyc02g070580.1
				Solyc03g113340.3
				Solyc11g030600.3
				Solyc05g015500.3
				Solyc05g013207.1
				Solyc05g056140.3
				Solyc07g042440.3
				Solyc06g051540.3
				Solyc06g071000.3
				Solyc06g016790.2
				Solyc05g005920.3
				Solyc02g094520.3
				Solyc06g049050.3
				Solyc11g068530.1
				Solyc12g042920.2
				Solyc01g006930.3
				Solyc03g096670.3
				Solyc11g012510.2
				Solyc01g109700.3
				Solyc02g092970.3
				Solyc05g015490.3
				Solyc05g014000.3
				Solyc11g072380.2
				Solyc01g010150.3
				Solyc07g025380.3
				Solyc04g079120.3
				Solyc01g106430.3
				Solyc06g068460.3
				Solyc09g015000.3
				Solyc10g074930.1
				Solyc08g075430.3
				Solyc03g118790.2
				Solyc03g081240.3
				Solyc02g084980.3
				Solyc11g068750.2
				Solyc07g047940.3
				Solyc07g056320.3
				Solyc08g067100.2
				Solyc09g010060.3
				Solyc05g015800.3
				Solyc01g103510.3
				Solyc01g079360.3
				Solyc03g026050.3
				Solyc03g114130.1
				Solyc08g077880.3
				Solyc02g067340.3
				Solyc01g111660.3
				Solyc04g015750.3
				Solyc06g074260.3
				Solyc06g071725.1
				Solyc03g111690.3
				Solyc08g016750.3
				Solyc04g077590.3
				Solyc05g008070.3
				Solyc05g006650.3
				Solyc05g007220.3
				Solyc11g065830.2
				Solyc11g012850.2
				Solyc01g096320.3
				Solyc02g082180.3
				Solyc02g077980.2
				Solyc01g096880.3
				Solyc01g017600.3
				Solyc07g062580.3
				Solyc02g065470.1
				Solyc05g055010.3
				Solyc06g062370.3
				Solyc01g079240.3
				Solyc04g007490.3
				Solyc12g089210.2
				Solyc10g009190.1
				Solyc02g077090.3
				Solyc05g014540.3
				Solyc06g071100.3
				Solyc12g014090.2
				Solyc09g056385.1
				Solyc02g084390.3
				Solyc04g078630.3
				Solyc01g110160.3
				Solyc04g016220.3
				Solyc04g014800.3
				Solyc01g080150.3
				Solyc01g109250.2
				Solyc10g086250.2
				Solyc10g078580.1
				Solyc08g078010.3
				Solyc02g087980.3
				Solyc07g053270.3
				Solyc03g025320.3
				Solyc02g037495.1
				Solyc03g096800.3
				Solyc03g121890.1
				Solyc09g011810.3
				Solyc11g066100.2
				Solyc09g005200.3
				Solyc06g076110.2
				Solyc03g111670.3
				Solyc12g088820.2
				Solyc09g005660.3
				Solyc03g115650.3
				Solyc07g049560.3
				Solyc03g095860.3
				Solyc01g079507.1
				Solyc07g053740.1
				Solyc07g007600.3
				Solyc03g097830.3
				Solyc10g008480.3
				Solyc12g014100.2
				Solyc05g009210.1
				Solyc03g114940.3
				Solyc03g113090.3
				Solyc12g019570.2
				Solyc01g109800.2
				Solyc06g083650.3
				Solyc02g088820.3
				Solyc03g006490.3
				Solyc03g006600.1
				Solyc02g077880.3
				Solyc04g054890.3
				Solyc07g007270.3
				Solyc10g007110.3
				Solyc03g110860.3
				Solyc04g072460.3
				Solyc08g082180.3
				Solyc01g103410.3
				Solyc06g069600.2
				Solyc02g070780.3
				Solyc07g005510.3
				Solyc01g005410.3
				Solyc02g078590.1
				Solyc01g100040.3
				Solyc05g050220.3
				Solyc10g076250.2
				Solyc07g062680.2
				Solyc04g017720.3
				Solyc09g010530.3
				Solyc02g090100.1
				Solyc06g076790.1
				Solyc06g061000.3
				Solyc10g075090.2
				Solyc01g096420.3
				Solyc06g066010.3
				Solyc04g008210.2
				Solyc07g054330.3
				Solyc09g090380.1
				Solyc06g019170.3
				Solyc08g068700.1
				Solyc04g007500.1

## Sheet: WT-2W+5D
WT-2W+5D DAVID results
From To Species	Gene Name
Solyc03g096290.3	PIP1-7	lycopersicum	aquaporin PIP1-7
Solyc12g010980.2	LOC101260610	Solanum lycopers	stemmadenine O-acetyltransferase
Solyc01g096320.3	LOC101262661	Solanum lycopers	homeobox-leucine zipper protein ATHB-12
Solyc12g017460.1	LOC101257443	Solanum lycopers	GDSL esterase/lipase At5g03980
Solyc06g062370.3	LOC101264133	Solanum lycopers	acid phosphatase 1
Solyc01g096420.3	LOC101265773	Solanum lycopers	NAD(P)H:quinone oxidoreductase
Solyc01g095320.3	LOC101246665	Solanum lycopers	BAG family molecular chaperone regulator 6
Solyc02g089620.3	PDH	lycopersicum	proline dehydrogenase

## Sheet: WT-2W+8D
WT-2W+8D DAVID results
From To Species	Gene Name
Solyc08g082130.3	LOC101259961 Solanum lycope	rsicum uncharacterized LOC101259961(LOC101259961)
Solyc03g096290.3	PIP1-7 Solanum lycopersicum	aquaporin PIP1-7(PIP1-7)
Solyc12g010980.2	LOC101260610 Solanum lycope	rsicum stemmadenine O-acetyltransferase(LOC101260610)
Solyc06g049020.1	LOC101254906 Solanum lycope	rsicum uncharacterized LOC101254906(LOC101254906)
Solyc07g062490.1	LOC101268888 Solanum lycope	rsicum epidermis-specific secreted glycoprotein EP1(LOC101268888)
Solyc07g005370.3	LOC101262127 Solanum lycope	rsicum uncharacterized LOC101262127(LOC101262127)
Solyc03g120475.1	TIP2-2 Solanum lycopersicum	tonoplast intrinsic protein 2.2(TIP2-2)
Solyc06g050130.3	LOC101257269 Solanum lycope	rsicum alpha-galactosidase 3(LOC101257269)
Solyc08g005610.3	CYP707A2 Solanum lycope	rsicum abscisic acid 8'-hydroxylase CYP707A2(CYP707A2)
Solyc08g077210.3	5PT1 Solanum lycopersicum	inositol-1,4,5-triphosphate-5-phosphatase(5PT1)
Solyc01g086820.3	LOC101245793 Solanum lycope	rsicum histone H3.2(LOC101245793)
Solyc07g024070.2	LOC101249380 Solanum lycope	rsicum uncharacterized LOC101249380(LOC101249380)
Solyc06g068620.3	LOC101254501 Solanum lycope	rsicum uncharacterized LOC101254501(LOC101254501)
Solyc12g008665.1	LOC101264096 Solanum lycope	rsicum meiotic nuclear division protein 1 homolog(LOC101264096)
Solyc08g082120.2	LOC101260459 Solanum lycope	rsicum uncharacterized LOC101260459(LOC101260459)
Solyc02g086460.3	LOC101259599 Solanum lycope	rsicum uncharacterized LOC101259599(LOC101259599)
Solyc09g005200.3	LOC101255726 Solanum lycope	rsicum uncharacterized LOC101255726(LOC101255726)
Solyc05g008480.3	LOC101263022 Solanum lycope	rsicum probable histone chaperone ASF1A(LOC101263022)
Solyc01g079830.3	LOC101251812 Solanum lycope	rsicum uncharacterized LOC101251812(LOC101251812)
Solyc03g096670.3	PP2C-2 Solanum lycopersicum	protein phosphatase 2C AHG3 homolog(PP2C-2)
Solyc12g098900.2	LOC101250584 Solanum lycope	rsicum late embryogenesis abundant protein D-29(LOC101250584)
Solyc01g103590.3	LOC101243831 Solanum lycope	rsicum glyoxylase I 4(LOC101243831)
Solyc03g097170.3	LOC101262601 Solanum lycope	rsicum cinnamoyl-CoA reductase-like SNL6(LOC101262601)
Solyc01g080100.3	LOC101257299 Solanum lycope	rsicum uncharacterized LOC101257299(LOC101257299)
Solyc11g044910.2	Arf/Xyl1 Solanum lycope	rsicum alpha-L-arabinofuranosidase/beta-xylosidase(Arf/Xyl1)
Solyc06g071150.3	LOC101255603 Solanum lycope	rsicum HIPL1 protein(LOC101255603)
Solyc03g111620.1	LOC101256578 Solanum lycope	rsicum uncharacterized LOC101256578(LOC101256578)
Solyc12g007160.2	LOC101263191 Solanum lycope	rsicum probable protein ABIL5(LOC101263191)
Solyc06g075650.3	LOC101255600 Solanum lycope	rsicum aquaporin TIP1-3-like(LOC101255600)
Solyc01g073970.3	LOC101245793 Solanum lycope	rsicum histone H3.2(LOC101245793)
Solyc05g054610.1	LOC544080 Solanum lycope	rsicum histone H4(LOC544080)
Solyc01g095320.3	LOC101246665 Solanum lycope	rsicum BAG family molecular chaperone regulator 6(LOC101246665)
Solyc05g012210.3	LOC101266721 Solanum lycope	rsicum ninja-family protein AFP3(LOC101266721)
Solyc02g089620.3	PDH Solanum lycopersicum	proline dehydrogenase(PDH)
Solyc05g006510.1	LOC101246345 Solanum lycope	rsicum probable galacturonosyltransferase-like 9(LOC101246345)
Solyc11g065760.2	LOC543715 Solanum lycope	rsicum TK1-like deoxyribonucleoside kinase(LOC543715)
Solyc09g092520.3	BR1 Solanum lycopersicum	xyloglucan endotransglucosylase/hydrolase(BR1)
Solyc03g006880.3	GA20ox1 Solanum lycopersicum	gibberellin 20-oxidase-1(GA20ox1)
Solyc03g006840.3	TRM25 Solanum lycopersicum	TONNEAU1 recruiting motif 25(TRM25)
Solyc04g077270.3	LOC101251977 Solanum lycope	rsicum G-type lectin S-receptor-like serine/threonine-protein kinase At4g27290(LOC101251977)
Solyc02g064690.3	LOC101246400 Solanum lycope	rsicum probable N-acetyltransferase HLS1(LOC101246400)
Solyc01g096320.3	LOC101262661 Solanum lycope	rsicum homeobox-leucine zipper protein ATHB-12(LOC101262661)
Solyc11g069960.2	LOC101246212 Solanum lycope	rsicum probable leucine-rich repeat receptor-like protein kinase At1g68400(LOC101246212)
Solyc08g014000.3	LOX1.1 Solanum lycopersicum	lipoxygenase(LOX1.1)
Solyc04g081900.3	LOC101245840 Solanum lycope	rsicum probable nucleoredoxin 2(LOC101245840)

## Sheet: WT-2W+11D
WT-2W+11D DAVID results
From To Species	Gene Name
Solyc03g098240.3	LOC544313 Solanum lycoper	sicum glutamate decarboxylase(LOC544313)
Solyc03g096290.3	PIP1-7 Solanum lycopersicum	aquaporin PIP1-7(PIP1-7)
Solyc11g068440.2	LOC101259605 Solanum lycoper	sicum glucan endo-1,3-beta-glucosidase 14(LOC101259605)
Solyc01g005000.3	GAD3 Solanum lycopersicum	glutamate decarboxylase isoform3(GAD3)
Solyc02g071530.2	LOC101256253 Solanum lycoper	sicum exonuclease 1(LOC101256253)
Solyc05g051710.3	LOC101252490 Solanum lycoper	sicum uncharacterized LOC101252490(LOC101252490)
Solyc03g120475.1	TIP2-2 Solanum lycopersicum	tonoplast intrinsic protein 2.2(TIP2-2)
Solyc08g023440.3	LOC101268298 Solanum lycoper	sicum CSC1-like protein ERD4(LOC101268298)
Solyc01g106690.3	LOC101258701 Solanum lycoper	sicum uncharacterized LOC101258701(LOC101258701)
Solyc06g065970.1	LOC101263716 Solanum lycoper	sicum 14 kDa proline-rich protein DC2.15(LOC101263716)
Solyc04g050820.2	IPS Solanum lycopersicum	inositol-3-phosphate synthase(IPS)
Solyc06g066770.1	LOC101245770 Solanum lycoper	sicum F-box/kelch-repeat protein At1g80440-like(LOC101245770)
Solyc10g011820.3	LOC101259374 Solanum lycoper	sicum delta(8)-fatty-acid desaturase-like(LOC101259374)
Solyc08g082120.2	LOC101260459 Solanum lycoper	sicum uncharacterized LOC101260459(LOC101260459)
Solyc02g077480.1	LOC101245793 Solanum lycoper	sicum histone H3.2(LOC101245793)
Solyc01g091530.3	LOC101257010 Solanum lycoper	sicum fasciclin-like arabinogalactan protein 10(LOC101257010)
Solyc01g086640.2	LOC101260866 Solanum lycoper	sicum O-fucosyltransferase 20-like(LOC101260866)
Solyc01g089850.3	LOC101251921 Solanum lycoper	sicum cyclin-U4-1(LOC101251921)
Solyc07g053950.1	LOC104648387 Solanum lycoper	sicum uncharacterized LOC104648387(LOC104648387)
Solyc09g074570.1	LOC101258486 Solanum lycoper	sicum glutaredoxin-C13(LOC101258486)
Solyc12g056540.1	LOC101268556 Solanum lycoper	sicum histone H3.2-like(LOC101268556)
Solyc01g087560.3	LOC101252433 Solanum lycoper	sicum cycloartenol-C-24-methyltransferase 1(LOC101252433)
Solyc05g015880.3	LOC101252392 Solanum lycoper	sicum protein LAZY 1(LOC101252392)
Solyc01g065510.2	LOC104647672 Solanum lycoper	sicum uncharacterized LOC104647672(LOC104647672)
Solyc03g115770.3	LOC101259425 Solanum lycoper	sicum two-component response regulator-like APRR1(LOC101259425)
Solyc01g080100.3	LOC101257299 Solanum lycoper	sicum uncharacterized LOC101257299(LOC101257299)
Solyc01g090970.3	LOC101245586 Solanum lycoper	sicum alpha amylase inhibitor/lipid-transfer/seed storage superfamily protein(LOC101245586)
Solyc11g044910.2	Arf/Xyl1 Solanum lycoper	sicum alpha-L-arabinofuranosidase/beta-xylosidase(Arf/Xyl1)
Solyc11g010170.2	LOC101261383 Solanum lycoper	sicum lanC-like protein GCL1(LOC101261383)
Solyc09g092130.3	LOC101055573 Solanum lycoper	sicum sucrose-phosphate synthase B(LOC101055573)
Solyc08g008305.1	LOC101258880 Solanum lycoper	sicum ethylene-responsive transcription factor ERF061(LOC101258880)
Solyc01g112260.3	LOC101258903 Solanum lycoper	sicum uncharacterized LOC101258903(LOC101258903)
Solyc01g080460.3	LOC101267346 Solanum lycoper	sicum pyruvate, phosphate dikinase, chloroplastic(LOC101267346)
Solyc01g073970.3	LOC101245793 Solanum lycoper	sicum histone H3.2(LOC101245793)
Solyc01g005120.3	LOC101260851 Solanum lycoper	sicum probable xyloglucan endotransglucosylase/hydrolase protein 28(LOC101260851)
Solyc05g012210.3	LOC101266721 Solanum lycoper	sicum ninja-family protein AFP3(LOC101266721)
Solyc06g053980.3	LOC101258376 Solanum lycoper	sicum chlorophyllase-2(LOC101258376)
Solyc09g059270.3	LOC101246374 Solanum lycoper	sicum uncharacterized LOC101246374(LOC101246374)
Solyc07g007250.3	mcpi Solanum lycopersicum	metallocarboxypeptidase inhibitor(mcpi)
Solyc11g011440.1	LOC101262373 Solanum lycoper	sicum aspartic proteinase PCS1(LOC101262373)
Solyc04g014510.3	gts1 Solanum lycopersicum	glutamine synthetase cytosolic isozyme 1-1(gts1)
Solyc03g058970.3	LOC101254878 Solanum lycoper	sicum probable galactinol--sucrose galactosyltransferase 2(LOC101254878)
Solyc01g108880.3	LOC101254137 Solanum lycoper	sicum protein DMR6-LIKE OXYGENASE 2(LOC101254137)
Solyc09g007790.1	LOC101246954 Solanum lycoper	sicum protein S40-4(LOC101246954)
Solyc01g111830.3	LOC101247376 Solanum lycoper	sicum 24-methylenesterol C-methyltransferase 2(LOC101247376)
Solyc01g079580.3	LOC101245693 Solanum lycoper	sicum uncharacterized LOC101245693(LOC101245693)
Solyc03g046270.3	LOC101258234 Solanum lycoper	sicum protein trichome birefringence-like 19(LOC101258234)
Solyc10g079090.2	LOC101259895 Solanum lycoper	sicum chaperone protein dnaJ 6(LOC101259895)
Solyc09g014530.3	LOC101248703 Solanum lycoper	sicum uncharacterized LOC101248703(LOC101248703)
Solyc11g065940.2	LOC101253053 Solanum lycoper	sicum uncharacterized LOC101253053(LOC101253053)
Solyc12g006050.2	LOC101253972 Solanum lycoper	sicum protein NRT1/ PTR FAMILY 6.4(LOC101253972)
Solyc07g062260.3	LOC101247043 Solanum lycoper	sicum BES1/BZR1 homolog protein 4(LOC101247043)
Solyc03g114850.3	LOC101261007 Solanum lycoper	sicum squamosa promoter-binding-like protein(LOC101261007)
Solyc01g067800.3	LOC101264251 Solanum lycoper	sicum uncharacterized LOC101264251(LOC101264251)
Solyc04g009960.3	LOC101247807 Solanum lycoper	sicum low-specificity L-threonine aldolase 1(LOC101247807)
Solyc09g098110.3	LOC101263058 Solanum lycoper	sicum transcription factor bHLH128(LOC101263058)
Solyc06g068010.3	LOC101265244 Solanum lycoper	sicum uncharacterized LOC101265244(LOC101265244)
Solyc07g032490.3	LOC101268119 Solanum lycoper	sicum protein NRT1/ PTR FAMILY 6.2(LOC101268119)
Solyc11g066130.1	LOC543971 Solanum lycoper	sicum osmotin-like protein(LOC543971)
Solyc03g033360.2	LOC101268843 Solanum lycoper	sicum aspartyl protease family protein 1-like(LOC101268843)
Solyc04g073990.3	AN34 Solanum lycopersicum	annexin p34(AN34)
Solyc10g005100.3	LOC101260974 Solanum lycoper	sicum plasma membrane-associated cation-binding protein 1(LOC101260974)
Solyc03g093800.1	LOC101244167 Solanum lycoper	sicum glycine-rich cell wall structural protein 2(LOC101244167)
Solyc04g056410.3	LOC101255388 Solanum lycoper	sicum protein CHROMATIN REMODELING 25(LOC101255388)
Solyc05g005960.3	LOC101261620 Solanum lycoper	sicum protein NRT1/ PTR FAMILY 1.2(LOC101261620)
Solyc09g092270.3	LOC101245886 Solanum lycoper	sicum protein ECERIFERUM 26-like(LOC101245886)
Solyc12g100330.2	CMT2 Solanum lycopersicum	DNA (cytosine-5)-methyltransferase CMT2(CMT2)
Solyc07g041720.1	LOC101254918 Solanum lycoper	sicum auxin-binding protein ABP19a(LOC101254918)
Solyc07g056570.1	NCED1 Solanum lycopersicum	9-cis-epoxycarotenoid dioxygenase(NCED1)
Solyc02g080530.3	LOC101253648 Solanum lycoper	sicum peroxidase 42(LOC101253648)
Solyc08g082440.3	LOC101254509 Solanum lycoper	sicum UDP-glucose 4-epimerase GEPI48(LOC101254509)
Solyc04g007470.3	LOC101253772 Solanum lycoper	sicum putative zinc finger protein At1g68190(LOC101253772)
Solyc08g077900.3	LOC101247647 Solanum lycoper	sicum expansin-like B1(LOC101247647)
Solyc10g083310.2	LOC101257029 Solanum lycoper	sicum kinesin-like protein KIN-5C(LOC101257029)
Solyc06g072845.1	LOC101260734 Solanum lycoper	sicum late embryogenesis abundant protein At5g17165(LOC101260734)
Solyc06g072240.1	LOC544080 Solanum lycoper	sicum histone H4(LOC544080)
Solyc10g012170.3	LOC101255141 Solanum lycoper	sicum calmodulin-binding receptor-like cytoplasmic kinase 2(LOC101255141)
Solyc01g109880.3	ZIP Solanum lycopersicum	bZIP transcription factor(ZIP)
Solyc04g054810.3	LOC101266327 Solanum lycoper	sicum pollen-specific protein C13(LOC101266327)
Solyc06g008210.3	LOC101264126 Solanum lycoper	sicum BRCA1-associated RING domain protein 1(LOC101264126)
Solyc08g076180.3	LOC101244515 Solanum lycoper	sicum uncharacterized LOC101244515(LOC101244515)
Solyc03g123410.1	LOC101250583 Solanum lycoper	sicum auxin-binding protein ABP19a(LOC101250583)
Solyc08g074480.1	LOC101244981 Solanum lycoper	sicum 14 kDa proline-rich protein DC2.15(LOC101244981)
Solyc11g065820.2	LOC101250658 Solanum lycoper	sicum protein DETOXIFICATION 42(LOC101250658)
Solyc09g007550.3	LOC101250621 Solanum lycoper	sicum zinc finger protein JACKDAW(LOC101250621)
Solyc04g071610.3	ASR1 Solanum lycopersicum	abscisic stress-ripening protein 1(ASR1)
Solyc12g009650.2	LOC101261588 Solanum lycoper	sicum proline-rich protein(LOC101261588)
Solyc10g079200.2	LOC101262875 Solanum lycoper	sicum mitochondrial carnitine/acylcarnitine carrier-like protein(LOC101262875)
Solyc02g093100.3	LOC101244333 Solanum lycoper	sicum probable inactive receptor kinase At5g67200(LOC101244333)
Solyc05g051240.1	LOC101261332 Solanum lycoper	sicum aspartic proteinase PCS1-like(LOC101261332)
Solyc02g069240.1	LOC101249703 Solanum lycoper	sicum O-fucosyltransferase 23(LOC101249703)
Solyc03g112540.3	LOC101260921 Solanum lycoper	sicum short-chain dehydrogenase TIC 32 B, chloroplastic(LOC101260921)
Solyc02g065170.3	LOC101263571 Solanum lycoper	sicum L-ascorbate oxidase homolog(LOC101263571)
Solyc01g104950.3	LOC543515 Solanum lycoper	sicum beta-D-xylosidase 2(LOC543515)
Solyc06g050800.3	LOC101267241 Solanum lycoper	sicum amino acid transporter AVT6C(LOC101267241)
Solyc12g056220.2	PIP1-3 Solanum lycopersicum	aquaporin PIP1-3(PIP1-3)
Solyc02g032860.3	LOC101257319 Solanum lycoper	sicum 5'-adenylylsulfate reductase 3, chloroplastic(LOC101257319)
Solyc12g044920.2	LOC101253757 Solanum lycoper	sicum probable phospholipid-transporting ATPase 4(LOC101253757)
Solyc03g110940.3	LOC101245047 Solanum lycoper	sicum uncharacterized LOC101245047(LOC101245047)
Solyc06g009670.3	LOC101267897 Solanum lycoper	sicum uncharacterized LOC101267897(LOC101267897)
Solyc01g079830.3	LOC101251812 Solanum lycoper	sicum uncharacterized LOC101251812(LOC101251812)
Solyc07g042500.3	LOC101258082 Solanum lycoper	sicum uncharacterized LOC101258082(LOC101258082)
Solyc12g013690.2	LOC101247497 Solanum lycoper	sicum monooxygenase 2(LOC101247497)
Solyc05g053850.3	SP5G Solanum lycopersicum	protein SELF PRUNING 5G(SP5G)
Solyc07g007760.3	DEFL1 Solanum lycopersicum	defensin-like protein(DEFL1)
Solyc05g007980.3	LOC101250213 Solanum lycoper	sicum probable sulfate transporter 3.3(LOC101250213)
Solyc05g012060.3	LOC101261411 Solanum lycoper	sicum uncharacterized LOC101261411(LOC101261411)
Solyc09g059440.1	LOC101249010 Solanum lycoper	sicum uncharacterized LOC101249010(LOC101249010)
Solyc04g011390.1	LOC544080 Solanum lycoper	sicum histone H4(LOC544080)
Solyc09g092520.3	BR1 Solanum lycopersicum	xyloglucan endotransglucosylase/hydrolase(BR1)
Solyc08g005960.2	LOC101254713 Solanum lycoper	sicum 14 kDa proline-rich protein DC2.15-like(LOC101254713)
Solyc04g007650.3	LOC101260812 Solanum lycoper	sicum putative 1-phosphatidylinositol-3-phosphate 5-kinase FAB1C(LOC101260812)
Solyc03g033410.3	UBC11 Solanum lycopersicum	E2 ubiquitin-conjugating enzyme(UBC11)
Solyc03g019890.3	TBG7 Solanum lycopersicum	beta-galactosidase(TBG7)
Solyc10g054100.2	LOC101258706 Solanum lycoper	sicum protein DETOXIFICATION 46, chloroplastic-like(LOC101258706)
Solyc12g088190.2	LOC101252966 Solanum lycoper	sicum amino acid permease 6(LOC101252966)
Solyc04g006970.3	PEPC1 Solanum lycopersicum	phosphoenolpyruvate carboxylase(PEPC1)
Solyc11g017440.2	LOC101267190 Solanum lycoper	sicum snakin-2-like(LOC101267190)
Solyc01g099630.3	XTH1 Solanum lycopersicum	endo-xyloglucan transferase(XTH1)
Solyc03g113280.3	LOC101244759 Solanum lycoper	sicum uncharacterized LOC101244759(LOC101244759)
Solyc04g024840.3	LOC101254190 Solanum lycoper	sicum GDSL lipase(LOC101254190)
Solyc04g081900.3	LOC101245840 Solanum lycoper	sicum probable nucleoredoxin 2(LOC101245840)
Solyc09g015040.1	LOC101267731 Solanum lycoper	sicum uncharacterized LOC101267731(LOC101267731)
Solyc02g089350.3	LOC101248254 Solanum lycoper	sicum protein GAST1-like(LOC101248254)
Solyc03g120020.3	LOC101253069 Solanum lycoper	sicum boron transporter 4(LOC101253069)
Solyc06g076050.3	LOC101055520 Solanum lycoper	sicum Hop-interacting protein THI033(LOC101055520)
Solyc08g059700.2	LOC101252800 Solanum lycoper	sicum uncharacterized LOC101252800(LOC101252800)
Solyc02g085950.3	RBCS4 Solanum lycopersicum	ribulose bisphosphate carboxylase small chain 3B, chloroplastic-like(RBCS4)
Solyc01g068130.3	LOC101260262 Solanum lycoper	sicum uncharacterized LOC101260262(LOC101260262)
Solyc03g033510.3	LOC101245822 Solanum lycoper	sicum uncharacterized LOC101245822(LOC101245822)
Solyc03g096390.3	ProT1 Solanum lycopersicum	proline transporter 1(ProT1)
Solyc07g024070.2	LOC101249380 Solanum lycoper	sicum uncharacterized LOC101249380(LOC101249380)
Solyc06g068620.3	LOC101254501 Solanum lycoper	sicum uncharacterized LOC101254501(LOC101254501)
Solyc11g005710.2	LOC101263074 Solanum lycoper	sicum uncharacterized WD repeat-containing protein C18H10.05(LOC101263074)
Solyc03g098480.1	LOC138347695 Solanum lycoper	sicum uncharacterized LOC138347695(LOC138347695)
Solyc05g006700.3	LOC101254998 Solanum lycoper	sicum putative RING-H2 finger protein ATL21C(LOC101254998)
Solyc05g006910.3	LOC101254382 Solanum lycoper	sicum probable AMP deaminase(LOC101254382)
Solyc09g091030.3	BAM1 Solanum lycopersicum	beta-amylase(BAM1)
Solyc12g056580.2	LOC101260024 Solanum lycoper	sicum cellulose synthase A catalytic subunit 2 [UDP-forming](LOC101260024)
Solyc04g008820.3	LOC101247008 Solanum lycoper	sicum high mobility group B protein 7(LOC101247008)
Solyc01g057770.3	LOC101248706 Solanum lycoper	sicum boron transporter 1(LOC101248706)
Solyc02g082920.3	CHI3 Solanum lycopersicum	chitinase(CHI3)
Solyc11g066390.2	SODCP.2 Solanum lycopersicum	superoxide dismutase [Cu-Zn], chloroplastic(SODCP.2)
Solyc12g005880.2	LOC101249433 Solanum lycoper	sicum probable beta-1,3-galactosyltransferase 2(LOC101249433)
Solyc04g007890.3	LOC101268754 Solanum lycoper	sicum HMG-Y-related protein A(LOC101268754)
Solyc04g076820.1	LOC101265728 Solanum lycoper	sicum protein PAL OF QUIRKY(LOC101265728)
Solyc08g076025.1	LOC101257099 Solanum lycoper	sicum uncharacterized LOC101257099(LOC101257099)
Solyc06g075800.1	LOC101253792 Solanum lycoper	sicum probable histone H2B.1(LOC101253792)
Solyc11g006750.1	LOC104644452 Solanum lycoper	sicum uncharacterized protein At2g27730, mitochondrial(LOC104644452)
Solyc06g068500.3	LOC101256889 Solanum lycoper	sicum chaperone protein dnaJ 8, chloroplastic-like(LOC101256889)
Solyc03g111620.1	LOC101256578 Solanum lycoper	sicum uncharacterized LOC101256578(LOC101256578)
Solyc01g094940.3	LOC101250738 Solanum lycoper	sicum probable serine/threonine-protein kinase At1g01540(LOC101250738)
Solyc07g040990.3	ABI2 Solanum lycopersicum	protein phosphatase 2C ABI2(ABI2)
Solyc01g095320.3	LOC101246665 Solanum lycoper	sicum BAG family molecular chaperone regulator 6(LOC101246665)
Solyc07g041735.1	LOC101254611 Solanum lycoper	sicum MOB kinase activator-like 1A(LOC101254611)
Solyc04g054730.3	LOC101267799 Solanum lycoper	sicum sulfate transporter 2.1-like(LOC101267799)
Solyc03g025830.3	LOC101266306 Solanum lycoper	sicum uncharacterized LOC101266306(LOC101266306)
Solyc02g071210.3	COR413IM1 Solanum lycoper	sicum cold-regulated 413 inner membrane protein 1, chloroplastic(COR413IM1)
Solyc01g099840.3	LOC101259198 Solanum lycoper	sicum dormancy-associated protein homolog 3(LOC101259198)
Solyc08g081190.3	PIP1-5 Solanum lycopersicum	aquaporin PIP1-5(PIP1-5)
Solyc01g096360.3	LOC101263759 Solanum lycoper	sicum Rho GTPase activating protein 2(LOC101263759)
Solyc05g055400.3	CYP77A19 Solanum lycoper	sicum cytochrome P450 7719(CYP77A19)
Solyc01g097970.3	LOC101256925 Solanum lycoper	sicum deoxyuridine 5'-triphosphate nucleotidohydrolase-like(LOC101256925)
Solyc09g091600.3	LOC101258787 Solanum lycoper	sicum protein SULFUR DEFICIENCY-INDUCED 2(LOC101258787)
Solyc05g010180.3	CRTISO-L1 Solanum lycoper	sicum carotenoid isomerase(CRTISO-L1)
Solyc10g009030.3	LOC543709 Solanum lycoper	sicum uncharacterized LOC543709(LOC543709)
Solyc12g006240.2	LOC101257930 Solanum lycoper	sicum zinc finger protein CONSTANS-LIKE 9-like(LOC101257930)
Solyc03g115370.3	LOC101256961 Solanum lycoper	sicum diacylglycerol kinase 1-like(LOC101256961)
Solyc10g084840.2	LOC101263653 Solanum lycoper	sicum thaumatin-like protein(LOC101263653)
Solyc07g005370.3	LOC101262127 Solanum lycoper	sicum uncharacterized LOC101262127(LOC101262127)
Solyc10g074790.2	LOC101257817 Solanum lycoper	sicum protein PIN-LIKES 6(LOC101257817)
Solyc06g050130.3	LOC101257269 Solanum lycoper	sicum alpha-galactosidase 3(LOC101257269)
Solyc11g008910.2	LOC101256442 Solanum lycoper	sicum uncharacterized LOC101256442(LOC101256442)
Solyc12g010800.2	LOC101256655 Solanum lycoper	sicum basic leucine zipper 34-like(LOC101256655)
Solyc01g066610.3	LOC101258408 Solanum lycoper	sicum uncharacterized LOC101258408(LOC101258408)
Solyc03g117210.3	LOC101264808 Solanum lycoper	sicum uncharacterized LOC101264808(LOC101264808)
Solyc06g074820.3	LOC778315 Solanum lycoper	sicum aquaporin-like(LOC778315)
Solyc02g085640.3	app1 Solanum lycopersicum	Xaa-Pro aminopeptidase 1(app1)
Solyc02g032660.3	LOC101255252 Solanum lycoper	sicum protein DETOXIFICATION 40(LOC101255252)
Solyc04g063210.3	LOC101252173 Solanum lycoper	sicum probable caffeoyl-CoA O-methyltransferase At4g26220(LOC101252173)
Solyc02g072150.3	LOC101245612 Solanum lycoper	sicum probable alpha,alpha-trehalose-phosphate synthase [UDP-forming] 7(LOC101245612)
Solyc08g083210.3	cel5 Solanum lycopersicum	endo-1,4-beta-glucanase(cel5)
Solyc04g077140.3	LOC101246921 Solanum lycoper	sicum uncharacterized LOC101246921(LOC101246921)
Solyc03g113900.3	LOC101257158 Solanum lycoper	sicum alpha-mannosidase I MNS5(LOC101257158)
Solyc03g111950.3	LOC101248089 Solanum lycoper	sicum cytochrome P450 71A3-like(LOC101248089)
Solyc07g006630.3	LOC100191137 Solanum lycoper	sicum CONSTANS-like protein(LOC100191137)
Solyc05g024260.3	LOC101255592 Solanum lycoper	sicum bidirectional sugar transporter N3(LOC101255592)
Solyc12g011010.2	LOC101261198 Solanum lycoper	sicum protodermal factor 1(LOC101261198)
Solyc03g121880.3	PP2C-1 Solanum lycopersicum	protein phosphatase 2C ABI2 homolog(PP2C-1)
Solyc06g071150.3	LOC101255603 Solanum lycoper	sicum HIPL1 protein(LOC101255603)
Solyc07g017610.3	LOC101261722 Solanum lycoper	sicum alpha-aminoadipic semialdehyde synthase(LOC101261722)
Solyc03g096460.3	LOC543932 Solanum lycoper	sicum wound/stress protein(LOC543932)
Solyc06g074940.3	ABCF2 Solanum lycopersicum	ABC transporter F family member 2(ABCF2)
Solyc06g048570.3	LOC101247828 Solanum lycoper	sicum methylesterase 17(LOC101247828)
Solyc01g100110.3	LOC101264465 Solanum lycoper	sicum probable protein phosphatase 2C 5(LOC101264465)
Solyc08g076470.3	GPAT Solanum lycopersicum	glycerol-3-phosphate acyltransferase(GPAT)
Solyc01g103200.3	LOC101256230 Solanum lycoper	sicum uncharacterized LOC101256230(LOC101256230)
Solyc09g075890.3	LOC101255829 Solanum lycoper	sicum uncharacterized protein C24B11.05(LOC101255829)
Solyc08g076960.1	LOC101268417 Solanum lycoper	sicum abscisic acid receptor PYR1(LOC101268417)
Solyc06g054270.3	STP11 Solanum lycopersicum	sugar transport protein 8-like(STP11)
Solyc07g052270.3	LOC101249837 Solanum lycoper	sicum 11-beta-hydroxysteroid dehydrogenase A-like(LOC101249837)
Solyc10g080500.2	Tom52 Solanum lycopersicum	actin(Tom52)
Solyc05g051750.3	LOC543989 Solanum lycoper	sicum systemin(LOC543989)
Solyc01g099590.3	gst Solanum lycopersicum	glutathione-S-transferase(gst)
Solyc01g100690.3	LOC101252823 Solanum lycoper	sicum uncharacterized LOC101252823(LOC101252823)
Solyc01g088050.3	LOC101262454 Solanum lycoper	sicum serine/threonine-protein kinase-like protein At3g51990(LOC101262454)
Solyc04g058100.3	MT3 Solanum lycopersicum	type 2 metallothionein MT3(MT3)
Solyc03g013440.3	LOC101264793 Solanum lycoper	sicum amino acid transporter AVT1J-like(LOC101264793)
Solyc11g020040.2	HSP70 Solanum lycopersicum	heat shock protein 70(HSP70)
Solyc01g088660.3	LOC101248137 Solanum lycoper	sicum uncharacterized LOC101248137(LOC101248137)
Solyc06g005850.3	LOC101261417 Solanum lycoper	sicum uncharacterized LOC101261417(LOC101261417)
Solyc06g074720.3	LOC101245260 Solanum lycoper	sicum uncharacterized RNA-binding protein C1827.05c(LOC101245260)
Solyc01g079870.3	CIP2b Solanum lycopersicum	CONSTANS interacting protein 2b(CIP2b)
Solyc01g102610.3	LOC101246763 Solanum lycoper	sicum ferric reduction oxidase 6(LOC101246763)
Solyc10g055630.2	PIP2-9 Solanum lycopersicum	aquaporin PIP2-9(PIP2-9)
Solyc12g006460.2	GAME4 Solanum lycopersicum	GLYCOALKALOID METABOLISM 4(GAME4)
Solyc03g006020.3	LOC101247986 Solanum lycoper	sicum uncharacterized LOC101247986(LOC101247986)
Solyc06g065670.3	ABCG42 Solanum lycopersicum	ABC transporter G family member 42(ABCG42)
Solyc01g112000.3	EXLA1 Solanum lycopersicum	expansin-like protein precursor(EXLA1)
Solyc04g071660.3	LOC101253281 Solanum lycoper	sicum uncharacterized LOC101253281(LOC101253281)
Solyc06g062580.3	LOC101258163 Solanum lycoper	sicum beta-galactosidase-like(LOC101258163)
Solyc10g054820.2	LOC101251423 Solanum lycoper	sicum uncharacterized LOC101251423(LOC101251423)
Solyc01g065700.3	LOC101265959 Solanum lycoper	sicum probable protein phosphatase 2C 34(LOC101265959)
Solyc09g074270.3	GID1b-1 Solanum lycopersicum	gibberellin receptor GID1b-1(GID1b-1)
Solyc11g073160.2	LOC101263281 Solanum lycoper	sicum monofunctional riboflavin biosynthesis protein RIBA 3, chloroplastic(LOC101263281)
Solyc08g079090.3	LOC101247352 Solanum lycoper	sicum monocopper oxidase-like protein SKU5(LOC101247352)
Solyc06g060880.3	LOC101248786 Solanum lycoper	sicum monooxygenase 2(LOC101248786)
Solyc05g054610.1	LOC544080 Solanum lycoper	sicum histone H4(LOC544080)
Solyc01g109610.3	LOC101260086 Solanum lycoper	sicum uncharacterized protein At1g01500-like(LOC101260086)
Solyc03g115050.3	LOC101255870 Solanum lycoper	sicum replication protein A 70 kDa DNA-binding subunit B(LOC101255870)
Solyc11g065760.2	LOC543715 Solanum lycoper	sicum TK1-like deoxyribonucleoside kinase(LOC543715)
Solyc01g067510.3	LOC101243821 Solanum lycoper	sicum proline-rich receptor-like protein kinase PERK3(LOC101243821)
Solyc07g042490.1	LOC101268293 Solanum lycoper	sicum auxin-responsive protein SAUR78(LOC101268293)
Solyc11g072840.1	LOC544080 Solanum lycoper	sicum histone H4(LOC544080)
Solyc09g014350.3	GPAT6 Solanum lycopersicum	glycerol-3-phosphate 2-O-acyltransferase 6(GPAT6)
Solyc11g011760.2	LOC101246202 Solanum lycoper	sicum uncharacterized LOC101246202(LOC101246202)
Solyc01g081440.3	LOC101261157 Solanum lycoper	sicum uncharacterized LOC101261157(LOC101261157)
Solyc05g005680.3	LOC101253894 Solanum lycoper	sicum probable xyloglucan endotransglucosylase/hydrolase protein 33(LOC101253894)
Solyc10g086580.2	LOC101249777 Solanum lycoper	sicum ribulose bisphosphate carboxylase/oxygenase activase, chloroplastic(LOC101249777)
Solyc04g050730.3	LOC101244365 Solanum lycoper	sicum GDSL-motif esterase/acyltransferase/lipase(LOC101244365)
Solyc02g087330.3	LOC101265497 Solanum lycoper	sicum uncharacterized LOC101265497(LOC101265497)
Solyc07g063970.3	LOC101261138 Solanum lycoper	sicum uncharacterized LOC101261138(LOC101261138)
Solyc01g087240.3	LOC101247462 Solanum lycoper	sicum nuclear transcription factor Y subunit A-9(LOC101247462)
Solyc08g005610.3	CYP707A2 Solanum lycoper	sicum abscisic acid 8'-hydroxylase CYP707A2(CYP707A2)
Solyc11g010380.2	LOC101265986 Solanum lycoper	sicum protein DETOXIFICATION 27(LOC101265986)
Solyc02g065000.1	LOC101266296 Solanum lycoper	sicum calmodulin-like protein 30(LOC101266296)
Solyc10g080400.2	LOC101260887 Solanum lycoper	sicum protein POLYCHOME(LOC101260887)
Solyc02g086470.3	LOC101259306 Solanum lycoper	sicum uncharacterized LOC101259306(LOC101259306)
Solyc12g008665.1	LOC101264096 Solanum lycoper	sicum meiotic nuclear division protein 1 homolog(LOC101264096)
Solyc00g272810.1	LOC101252574 Solanum lycoper	sicum GCN5-related N-acetyltransferase 8(LOC101252574)
Solyc11g056650.2	LOC101263275 Solanum lycoper	sicum transcription factor bHLH81(LOC101263275)
Solyc06g009380.3	LOC101264013 Solanum lycoper	sicum uncharacterized LOC101264013(LOC101264013)
Solyc05g008480.3	LOC101263022 Solanum lycoper	sicum probable histone chaperone ASF1A(LOC101263022)
Solyc05g056030.3	LOC101254204 Solanum lycoper	sicum patatin-like protein 6(LOC101254204)
Solyc08g013940.3	LOC101247640 Solanum lycoper	sicum serine/threonine-protein kinase RUNKEL(LOC101247640)
Solyc08g083350.3	LOC101259181 Solanum lycoper	sicum uncharacterized LOC101259181(LOC101259181)
Solyc04g081960.1	LOC101247816 Solanum lycoper	sicum uncharacterized protein At1g76070(LOC101247816)
Solyc10g078590.2	LOC101247272 Solanum lycoper	sicum uncharacterized LOC101247272(LOC101247272)
Solyc12g089220.2	LOC101247196 Solanum lycoper	sicum bifunctional nuclease 1(LOC101247196)
Solyc09g011330.2	LOC101250622 Solanum lycoper	sicum putative receptor protein kinase ZmPK1(LOC101250622)
Solyc04g015520.3	LOC101248091 Solanum lycoper	sicum remorin 4.2-like(LOC101248091)
Solyc12g011280.2	LOC101265617 Solanum lycoper	sicum chlorophyll a-b binding protein 8, chloroplastic-like(LOC101265617)
Solyc01g066870.3	LOC101253417 Solanum lycoper	sicum probable protein phosphatase 2C 40(LOC101253417)
Solyc03g097170.3	LOC101262601 Solanum lycoper	sicum cinnamoyl-CoA reductase-like SNL6(LOC101262601)
Solyc08g079235.1	LOC101244214 Solanum lycoper	sicum pectinesterase inhibitor 9(LOC101244214)
Solyc02g088240.3	LOC101247877 Solanum lycoper	sicum phosphate transporter PHO1 homolog 3(LOC101247877)
Solyc11g011020.2	LOC101254257 Solanum lycoper	sicum probable inactive receptor kinase At1g48480(LOC101254257)
Solyc04g079690.3	LOC101265128 Solanum lycoper	sicum inactive protein kinase SELMODRAFT_444075-like(LOC101265128)
Solyc06g075650.3	LOC101255600 Solanum lycoper	sicum aquaporin TIP1-3-like(LOC101255600)
Solyc06g069730.3	CAB12 Solanum lycopersicum	chlorophyll a-b binding protein Cab12(CAB12)
Solyc06g068450.2	LOC101258074 Solanum lycoper	sicum CBL-interacting serine/threonine-protein kinase 25(LOC101258074)
Solyc02g089620.3	PDH Solanum lycopersicum	proline dehydrogenase(PDH)
Solyc12g056980.1	ERF-H11 Solanum lycopersicum	ethylene response factor H.11(ERF-H11)
Solyc09g092460.3	LOC101249304 Solanum lycoper	sicum receptor-like kinase TMK4(LOC101249304)
Solyc10g075110.2	TSW12 Solanum lycopersicum	TSW12 protein(TSW12)
Solyc08g082200.3	LOC101258292 Solanum lycoper	sicum uncharacterized LOC101258292(LOC101258292)
Solyc10g074820.1	LOC101259093 Solanum lycoper	sicum uncharacterized LOC101259093(LOC101259093)
Solyc02g063350.1	LOC101252553 Solanum lycoper	sicum probable calcium-binding protein CML18(LOC101252553)
Solyc12g044330.2	LOC101245626 Solanum lycoper	sicum aquaporin TIP2-1(LOC101245626)
Solyc12g009580.2	YABBY5b Solanum lycopersicum	axial regulator YABBY5b(YABBY5b)
Solyc06g051130.1	LOC101246931 Solanum lycoper	sicum alcohol acyltransferase 9(LOC101246931)
Solyc01g095150.3	LEA14 Solanum lycopersicum	late embryogenesis (Lea)-like protein(LEA14)
Solyc11g069570.2	LOC101262778 Solanum lycoper	sicum cytokinin riboside 5'-monophosphate phosphoribohydrolase LOG3(LOC101262778)
Solyc07g007160.3	LOC101250706 Solanum lycoper	sicum probable E3 ubiquitin-protein ligase RHY1A(LOC101250706)
Solyc07g061980.2	LOC101251701 Solanum lycoper	sicum cytochrome P450 CYP72A219-like(LOC101251701)
Solyc08g077990.3	LOC101255123 Solanum lycoper	sicum uncharacterized LOC101255123(LOC101255123)
Solyc11g006250.2	CD1 Solanum lycopersicum	GDSL esterase/lipase(CD1)
Solyc02g091930.3	LOC101246982 Solanum lycoper	sicum homeobox-leucine zipper protein HAT22(LOC101246982)
Solyc07g018300.3	RPA32a Solanum lycopersicum	replication protein A(RPA32a)
Solyc12g099200.2	CIF1 Solanum lycopersicum	cell wall invertase inhibitor(CIF1)
Solyc08g067310.1	LOC101268207 Solanum lycoper	sicum CBL-interacting serine/threonine-protein kinase 5(LOC101268207)
Solyc10g085310.1	LOC101250944 Solanum lycoper	sicum abscisic acid receptor PYL4(LOC101250944)
Solyc10g012430.3	LOC101252725 Solanum lycoper	sicum signal peptide peptidase-like 4(LOC101252725)
Solyc08g077210.3	5PT1 Solanum lycopersicum	inositol-1,4,5-triphosphate-5-phosphatase(5PT1)
Solyc01g102580.3	Cel3 Solanum lycopersicum	endo-1,4-beta-glucanase(Cel3)
Solyc02g077330.3	LOC101244636 Solanum lycoper	sicum GDSL-like lipase/acylhydrolase superfamily protein(LOC101244636)
Solyc02g080670.3	LOC101249981 Solanum lycoper	sicum L-ascorbate oxidase homolog(LOC101249981)
Solyc08g066600.3	LOC101253812 Solanum lycoper	sicum protein unc-13 homolog(LOC101253812)
Solyc02g030230.3	LOC101244819 Solanum lycoper	sicum UDP-arabinose 4-epimerase 1(LOC101244819)
Solyc10g038130.2	LOC101257906 Solanum lycoper	sicum pectin acetylesterase 3-like(LOC101257906)
Solyc01g103960.3	LOC101260976 Solanum lycoper	sicum ATP-dependent DNA helicase Q-like 4A(LOC101260976)
Solyc03g031800.3	SlXTH15 Solanum lycopersicum	probable xyloglucan endotransglucosylase/hydrolase(SlXTH15)
Solyc02g087870.3	MDR1 Solanum lycopersicum	ABC transporter B family member 4(MDR1)
Solyc02g078040.3	LOC101253856 Solanum lycoper	sicum non-classical arabinogalactan protein 30(LOC101253856)
Solyc12g056960.2	LOC101250382 Solanum lycoper	sicum probable glucan 1,3-beta-glucosidase A(LOC101250382)
Solyc06g035530.3	20ox-2 Solanum lycopersicum	gibberellin 20-oxidase-2(20ox-2)
Solyc10g084150.2	LOG6 Solanum lycopersicum	cytokinin riboside 5'-monophosphate phosphoribohydrolase LOG6(LOG6)
Solyc06g060520.1	LOC101256890 Solanum lycoper	sicum uncharacterized LOC101256890(LOC101256890)
Solyc11g072030.2	LOC101264489 Solanum lycoper	sicum non-specific lipid transfer protein GPI-anchored 2-like(LOC101264489)
Solyc09g018230.1	LOC101255124 Solanum lycoper	sicum U-box domain-containing protein 16(LOC101255124)
Solyc09g091430.3	LOC101254639 Solanum lycoper	sicum probable pectate lyase 8(LOC101254639)
Solyc02g091710.3	LOC101250463 Solanum lycoper	sicum E3 ubiquitin-protein ligase WAVH1-like(LOC101250463)
Solyc07g065600.3	LOC104648544 Solanum lycoper	sicum uncharacterized LOC104648544(LOC104648544)
Solyc04g076870.3	LOC101266935 Solanum lycoper	sicum glutamyl-tRNA reductase 1, chloroplastic(LOC101266935)
Solyc08g078020.1	LOC778328 Solanum lycoper	sicum methionine rich arabinogalactan(LOC778328)
Solyc02g085000.3	LOC101265088 Solanum lycoper	sicum uncharacterized LOC101265088(LOC101265088)
Solyc12g010590.2	LOC101252750 Solanum lycoper	sicum wax ester synthase/diacylglycerol acyltransferase 4-like(LOC101252750)
Solyc03g111120.3	LOC101267395 Solanum lycoper	sicum malate synthase, glyoxysomal(LOC101267395)
Solyc03g097050.3	LOC101247596 Solanum lycoper	sicum cellulose synthase-like protein D3(LOC101247596)
Solyc03g117850.3	LOC101250491 Solanum lycoper	sicum ribulose bisphosphate carboxylase/oxygenase activase, chloroplastic(LOC101250491)
Solyc08g005580.3	ABCG21 Solanum lycopersicum	ABC transporter G family member 21(ABCG21)
Solyc02g084850.3	TAS14 Solanum lycopersicum	TAS14 peptide (AA 1-130)(TAS14)
Solyc10g054840.2	XIP1-1-beta Solanum lycoper	sicum X intrinsic protein(XIP1-1-beta)
Solyc02g083130.3	LOC101250180 Solanum lycoper	sicum uncharacterized LOC101250180(LOC101250180)
Solyc12g013620.2	JA2 Solanum lycopersicum	jasmonic acid 2(JA2)
Solyc05g012220.3	LOC101267022 Solanum lycoper	sicum magnesium transporter MRS2-5(LOC101267022)
Solyc04g076310.3	LOC101246423 Solanum lycoper	sicum kinesin-like protein KIN-4C(LOC101246423)
Solyc02g087880.3	LOC101255154 Solanum lycoper	sicum tubulin alpha chain-like(LOC101255154)
Solyc03g118410.3	LOC543929 Solanum lycoper	sicum acyl carrier protein(LOC543929)
Solyc02g090360.3	LOC101252344 Solanum lycoper	sicum L-ascorbate oxidase homolog(LOC101252344)
Solyc08g078950.3	LOC101249671 Solanum lycoper	sicum protein NRT1/ PTR FAMILY 6.3(LOC101249671)
Solyc08g066840.3	LOC101259178 Solanum lycoper	sicum aquaporin TIP4-1(LOC101259178)
Solyc01g079110.3	LOC101260571 Solanum lycoper	sicum histone H3.2-like(LOC101260571)
Solyc08g083030.3	LOC101266543 Solanum lycoper	sicum uncharacterized LOC101266543(LOC101266543)
Solyc01g090270.3	LOC101257405 Solanum lycoper	sicum nitrate regulatory gene2 protein-like(LOC101257405)
Solyc12g008600.2	LOC101262285 Solanum lycoper	sicum uncharacterized LOC101262285(LOC101262285)
Solyc03g111310.3	LOC101262200 Solanum lycoper	sicum SNF1-related protein kinase regulatory subunit gamma-1(LOC101262200)
Solyc01g105660.3	LOC101260084 Solanum lycoper	sicum 2-oxoglutarate-dependent dioxygenase 19-like(LOC101260084)
Solyc12g011420.2	LOC101268258 Solanum lycoper	sicum C2 domain-containing protein At1g53590(LOC101268258)
Solyc04g072895.1	LOC101249070 Solanum lycoper	sicum uncharacterized WD repeat-containing protein C2A9.03(LOC101249070)
Solyc04g080030.3	LOC101252386 Solanum lycoper	sicum deSI-like protein At4g17486(LOC101252386)
Solyc10g075070.2	LOC101266080 Solanum lycoper	sicum non-specific lipid-transfer protein 2-like(LOC101266080)
Solyc09g092260.3	LOC101245400 Solanum lycoper	sicum chaperone protein dnaJ 20(LOC101245400)
Solyc01g090740.3	LOC101266759 Solanum lycoper	sicum protein PARALOG OF AIPP2(LOC101266759)
Solyc01g103590.3	LOC101243831 Solanum lycoper	sicum glyoxylase I 4(LOC101243831)
Solyc06g071770.3	LOC101254702 Solanum lycoper	sicum protein JOKA2(LOC101254702)
Solyc01g099910.3	LOC101259675 Solanum lycoper	sicum uncharacterized LOC101259675(LOC101259675)
Solyc06g075220.1	LOC101261419 Solanum lycoper	sicum fasciclin-like arabinogalactan protein 11(LOC101261419)
Solyc06g005230.2	LOC101248487 Solanum lycoper	sicum receptor-like protein kinase HERK 1(LOC101248487)
Solyc02g083280.3	LOC101247880 Solanum lycoper	sicum thiosulfate sulfurtransferase 16, chloroplastic(LOC101247880)
Solyc02g088910.3	LOC101259390 Solanum lycoper	sicum ninja-family protein AFP3(LOC101259390)
Solyc12g038160.2	LOC101266611 Solanum lycoper	sicum uncharacterized LOC101266611(LOC101266611)
Solyc05g006510.1	LOC101246345 Solanum lycoper	sicum probable galacturonosyltransferase-like 9(LOC101246345)
Solyc08g080750.3	LOC101262941 Solanum lycoper	sicum protein LURP-one-related 4-like(LOC101262941)
Solyc06g076020.3	Hsc70.1 Solanum lycopersicum	heat shock protein cognate 70(Hsc70.1)
Solyc02g087190.1	LOC101244246 Solanum lycoper	sicum peroxidase 63(LOC101244246)
Solyc06g064940.3	LOC101263525 Solanum lycoper	sicum patellin-3-like(LOC101263525)
Solyc03g007230.3	LOC101249794 Solanum lycoper	sicum protein phosphatase 2C 51-like(LOC101249794)
Solyc07g056340.3	LOC101247235 Solanum lycoper	sicum protein MEI2-like 2(LOC101247235)
Solyc09g007660.1	LOC101249482 Solanum lycoper	sicum fasciclin-like arabinogalactan protein 12(LOC101249482)
Solyc12g098570.2	LOC101257454 Solanum lycoper	sicum receptor-like kinase TMK4(LOC101257454)
Solyc04g051280.3	LOC101264922 Solanum lycoper	sicum DEK domain-containing chromatin-associated protein 4-like(LOC101264922)
Solyc10g080670.2	LOC101267365 Solanum lycoper	sicum uncharacterized LOC101267365(LOC101267365)
Solyc06g007620.3	LOC101251683 Solanum lycoper	sicum uncharacterized LOC101251683(LOC101251683)
Solyc02g092550.3	LOC101258116 Solanum lycoper	sicum LOB domain-containing protein 37(LOC101258116)
Solyc03g114290.3	LOC101246815 Solanum lycoper	sicum CASP-like protein 4A3(LOC101246815)
Solyc04g078590.3	LOC101247315 Solanum lycoper	sicum probable inactive receptor kinase At5g67200(LOC101247315)
Solyc12g098900.2	LOC101250584 Solanum lycoper	sicum late embryogenesis abundant protein D-29(LOC101250584)
Solyc01g079940.3	LOC101253826 Solanum lycoper	sicum probable aspartic proteinase GIP2(LOC101253826)
Solyc05g054090.3	LOC101250018 Solanum lycoper	sicum induced stolen tip protein TUB8-like(LOC101250018)
Solyc01g091050.3	LOC101247960 Solanum lycoper	sicum pectinesterase 2(LOC101247960)
Solyc02g090580.3	LOC101247483 Solanum lycoper	sicum uncharacterized LOC101247483(LOC101247483)
Solyc09g092510.3	LOC101249961 Solanum lycoper	sicum uncharacterized LOC101249961(LOC101249961)
Solyc01g094750.3	LOC101262353 Solanum lycoper	sicum cytochrome P450 86A22(LOC101262353)
Solyc07g042550.3	sus3 Solanum lycopersicum	sucrose synthase(sus3)
Solyc08g077780.3	LOC101250433 Solanum lycoper	sicum serine/threonine-protein kinase SAPK3(LOC101250433)
Solyc04g014500.3	LOC101267697 Solanum lycoper	sicum nudix hydrolase 18, mitochondrial-like(LOC101267697)
Solyc02g063170.3	LOC101257039 Solanum lycoper	sicum protein ABA DEFICIENT 4, chloroplastic-like(LOC101257039)
Solyc01g096450.3	LOC101266976 Solanum lycoper	sicum aspartyl protease AED3(LOC101266976)
Solyc01g099810.3	LOC101257012 Solanum lycoper	sicum serine/arginine-rich splicing factor SR30(LOC101257012)
Solyc08g076520.3	LOC101268496 Solanum lycoper	sicum uncharacterized LOC101268496(LOC101268496)
Solyc02g065480.2	LOC101258527 Solanum lycoper	sicum uncharacterized LOC101258527(LOC101258527)
Solyc02g079220.3	ht1 Solanum lycopersicum	hexose transporter 1(ht1)
Solyc05g041920.3	LOC101253789 Solanum lycoper	sicum ribonuclease 3-like protein 3(LOC101253789)
Solyc11g068450.2	LOC101259909 Solanum lycoper	sicum biogenesis of lysosome-related organelles complex 1 subunit 1(LOC101259909)
Solyc05g005000.3	LOC101268569 Solanum lycoper	sicum uncharacterized LOC101268569(LOC101268569)
Solyc08g079430.3	cuAO Solanum lycopersicum	amine oxidase, copper containing(cuAO)
Solyc03g083960.3	LOC101246803 Solanum lycoper	sicum trehalose-phosphate phosphatase A(LOC101246803)
Solyc08g067960.3	LOC101254223 Solanum lycoper	sicum probable E3 ubiquitin-protein ligase RZFP34(LOC101254223)
Solyc02g086130.3	TRM22 Solanum lycopersicum	TONNEAU1 recruiting motif 22(TRM22)
Solyc07g065120.3	LOC101262834 Solanum lycoper	sicum glycerophosphodiester phosphodiesterase GDPDL4(LOC101262834)
Solyc09g083380.3	LOC101245495 Solanum lycoper	sicum histone H1-like(LOC101245495)
Solyc04g054740.3	IPS Solanum lycopersicum	inositol-3-phosphate synthase(IPS)
Solyc04g079300.3	LOC101261408 Solanum lycoper	sicum uncharacterized LOC101261408(LOC101261408)
Solyc05g018880.1	LOC101249640 Solanum lycoper	sicum probable polyamine oxidase 5(LOC101249640)
Solyc01g102310.3	LOC101267652 Solanum lycoper	sicum uncharacterized LOC101267652(LOC101267652)
Solyc01g081570.3	LOC101264758 Solanum lycoper	sicum protein neprosin(LOC101264758)
Solyc01g097520.3	LOC101264862 Solanum lycoper	sicum annexin D4(LOC101264862)
Solyc02g014830.3	LOC101264872 Solanum lycoper	sicum serine carboxypeptidase-like 34(LOC101264872)
Solyc05g014120.1	LOC101254202 Solanum lycoper	sicum uncharacterized LOC101254202(LOC101254202)
Solyc01g103920.3	LOC101248335 Solanum lycoper	sicum ferredoxin(LOC101248335)
Solyc08g065840.3	LOC101266355 Solanum lycoper	sicum uncharacterized LOC101266355(LOC101266355)
Solyc03g006010.3	LOC101247696 Solanum lycoper	sicum uncharacterized LOC101247696(LOC101247696)
Solyc07g061800.3	LOC101255514 Solanum lycoper	sicum uncharacterized LOC101255514(LOC101255514)
Solyc10g009580.3	LOC101251337 Solanum lycoper	sicum hydroquinone glucosyltransferase(LOC101251337)
Solyc03g034320.3	LOC101258830 Solanum lycoper	sicum putative glutamine amidotransferase GAT1_2.1(LOC101258830)
Solyc01g095450.3	LOC101249210 Solanum lycoper	sicum GDSL esterase/lipase At4g01130(LOC101249210)
Solyc05g007510.3	RdRP Solanum lycopersicum	RNA-directed RNA polymerase(RdRP)
Solyc11g061720.1	LOC101251747 Solanum lycoper	sicum serine/threonine-protein kinase UCN-like(LOC101251747)
Solyc07g007120.3	T12 Solanum lycopersicum	homeobox protein knotted-1-like LET12(T12)
Solyc03g119990.3	LOC101253985 Solanum lycoper	sicum uncharacterized LOC101253985(LOC101253985)
Solyc04g017650.3	LOC101254373 Solanum lycoper	sicum uncharacterized LOC101254373(LOC101254373)
Solyc02g092790.3	AGP-1 Solanum lycopersicum	Arabinogalactan 1(AGP-1)
Solyc09g007480.3	LOC101252623 Solanum lycoper	sicum uncharacterized LOC101252623(LOC101252623)
Solyc01g006300.3	CEVI-1 Solanum lycopersicum	peroxidase(CEVI-1)
Solyc06g075930.1	LOC544080 Solanum lycoper	sicum histone H4(LOC544080)
Solyc02g071220.3	LOC101265701 Solanum lycoper	sicum two-component response regulator ORR3-like(LOC101265701)
Solyc07g043130.3	LOC101259171 Solanum lycoper	sicum root phototropism protein 2(LOC101259171)
Solyc10g086650.1	LOC101268530 Solanum lycoper	sicum aldehyde oxidase GLOX(LOC101268530)
Solyc10g074540.1	LOC101252337 Solanum lycoper	sicum protein EXORDIUM-like 5(LOC101252337)
Solyc10g076300.2	LOC101244045 Solanum lycoper	sicum CASP-like protein 4B1(LOC101244045)
Solyc02g092230.3	LOC101265385 Solanum lycoper	sicum heptahelical transmembrane protein 4-like(LOC101265385)
Solyc02g063520.3	LOC101249144 Solanum lycoper	sicum homeobox-leucine zipper protein HAT22(LOC101249144)
Solyc02g092570.1	GRAS26 Solanum lycopersicum	GRAS transcription factor GRAS26(GRAS26)
Solyc10g076290.2	LOC101243752 Solanum lycoper	sicum F-box/LRR-repeat protein 3(LOC101243752)
Solyc12g014480.2	LOC101246405 Solanum lycoper	sicum uncharacterized LOC101246405(LOC101246405)
Solyc01g099520.3	LOC101250742 Solanum lycoper	sicum rapid alkalinization factor(LOC101250742)
Solyc07g054370.3	LOC104648385 Solanum lycoper	sicum FBD-associated F-box protein At2g26860-like(LOC104648385)
Solyc11g069430.2	PIP2-6 Solanum lycopersicum	aquaporin PIP2-6(PIP2-6)
Solyc10g085610.2	LOC101259598 Solanum lycoper	sicum IQ domain-containing protein IQM3-like(LOC101259598)
Solyc09g030450.3	LOC101263638 Solanum lycoper	sicum probable inactive receptor kinase At5g58300(LOC101263638)
Solyc06g074090.3	DWF5-2 Solanum lycopersicum	7-dehydrocholesterol reductase(DWF5-2)
Solyc01g005590.2	LOC104645726 Solanum lycoper	sicum arabinogalactan protein 13(LOC104645726)
Solyc05g055160.3	LOC101248484 Solanum lycoper	sicum dnaJ protein homolog(LOC101248484)
Solyc11g069960.2	LOC101246212 Solanum lycoper	sicum probable leucine-rich repeat receptor-like protein kinase At1g68400(LOC101246212)
Solyc06g008760.1	LOC101251684 Solanum lycoper	sicum glutaredoxin-C13(LOC101251684)
Solyc05g009820.3	LOC101265331 Solanum lycoper	sicum probable galacturonosyltransferase-like 3(LOC101265331)
Solyc06g051300.3	LOC101249829 Solanum lycoper	sicum uncharacterized LOC101249829(LOC101249829)
Solyc08g082130.3	LOC101259961 Solanum lycoper	sicum uncharacterized LOC101259961(LOC101259961)
Solyc12g010980.2	LOC101260610 Solanum lycoper	sicum stemmadenine O-acetyltransferase(LOC101260610)
Solyc07g051820.3	LOC101259456 Solanum lycoper	sicum cellulose synthase-like protein H1(LOC101259456)
Solyc06g082440.1	CIPK11 Solanum lycopersicum	CBL-interacting protein kinase 11(CIPK11)
Solyc01g086920.3	LOC101266265 Solanum lycoper	sicum DNA damage-repair/toleration protein DRT100(LOC101266265)
Solyc07g063475.1	LOC104648561 Solanum lycoper	sicum receptor-like protein kinase THESEUS 1(LOC104648561)
Solyc05g013880.1	LOC101249728 Solanum lycoper	sicum protein JINGUBANG(LOC101249728)
Solyc01g105560.3	ribA Solanum lycopersicum	GTP cyclohydrolase II / 3,4-dihydroxy-2-butanone-4-phosphate synthase(ribA)
Solyc11g031960.2	LOC101253345 Solanum lycoper	sicum GDSL esterase/lipase At1g33811(LOC101253345)
Solyc09g075560.1	LOC101262558 Solanum lycoper	sicum probable galacturonosyltransferase-like 7(LOC101262558)
Solyc05g055730.3	LOC101261413 Solanum lycoper	sicum probable methylenetetrahydrofolate reductase (NADH)(LOC101261413)
Solyc03g118510.3	LOC101268851 Solanum lycoper	sicum probable inactive receptor kinase At1g48480(LOC101268851)
Solyc08g075150.3	LOC101256209 Solanum lycoper	sicum uncharacterized LOC101256209(LOC101256209)
Solyc08g082010.3	LOC101256404 Solanum lycoper	sicum COP1-interactive protein 1-like(LOC101256404)
Solyc08g067250.3	LOC101266356 Solanum lycoper	sicum uncharacterized LOC101266356(LOC101266356)
Solyc11g072860.2	LOC544080 Solanum lycoper	sicum histone H4(LOC544080)
Solyc03g005227.1	LOC101255365 Solanum lycoper	sicum probable histone H2AXb(LOC101255365)
Solyc05g053760.3	LOC101257564 Solanum lycoper	sicum chaperone protein dnaJ 20, chloroplastic(LOC101257564)
Solyc02g093960.3	LOC101263785 Solanum lycoper	sicum uncharacterized LOC101263785(LOC101263785)
Solyc11g051160.2	LOC101255264 Solanum lycoper	sicum patellin-3-like(LOC101255264)
Solyc11g065220.2	LOC101256649 Solanum lycoper	sicum hexokinase-3-like(LOC101256649)
Solyc06g084420.1	LOC101249277 Solanum lycoper	sicum LRR receptor-like serine/threonine-protein kinase ERL1(LOC101249277)
Solyc03g120790.1	OFP8 Solanum lycopersicum	OVATE family protein OFP8(OFP8)
Solyc12g010540.1	LOC101251855 Solanum lycoper	sicum UDP-glucuronate 4-epimerase 1(LOC101251855)
Solyc04g006960.3	ABCG7 Solanum lycopersicum	ABC transporter G family member 7(ABCG7)
Solyc09g075460.3	LOC101264974 Solanum lycoper	sicum probable polygalacturonase(LOC101264974)
Solyc03g114320.3	LOC104646605 Solanum lycoper	sicum protein KINESIN LIGHT CHAIN-RELATED 3(LOC104646605)
Solyc07g045440.1	LOC101260248 Solanum lycoper	sicum fasciclin-like arabinogalactan protein 2(LOC101260248)
Solyc11g066950.2	LOC101249327 Solanum lycoper	sicum stress-response A/B barrel domain-containing protein At5g22580(LOC101249327)
Solyc12g096900.2	LOC101245240 Solanum lycoper	sicum protein PHLOEM PROTEIN 2-LIKE A5(LOC101245240)
Solyc03g113270.3	VAHOX1 Solanum lycopersicum	homeobox-leucine zipper protein HAT5-like(VAHOX1)
Solyc11g007680.2	LOC101255849 Solanum lycoper	sicum uncharacterized LOC101255849(LOC101255849)
Solyc10g008320.1	LOC104649465 Solanum lycoper	sicum uncharacterized LOC104649465(LOC104649465)
Solyc09g009900.3	LOC101252714 Solanum lycoper	sicum replication protein A 14 kDa subunit B(LOC101252714)
Solyc10g080920.2	LOC101248059 Solanum lycoper	sicum uncharacterized LOC101248059(LOC101248059)
Solyc06g030470.3	LOC101255003 Solanum lycoper	sicum protein SOSEKI 3(LOC101255003)
Solyc09g074300.1	LOC101264975 Solanum lycoper	sicum histone H2AX-like(LOC101264975)
Solyc11g066320.2	LOC101260603 Solanum lycoper	sicum probable glucuronoxylan glucuronosyltransferase IRX7(LOC101260603)
Solyc09g009220.3	TRM27/28a Solanum lycoper	sicum TONNEAU1 recruiting motif 27/28a(TRM27/28a)
Solyc05g054860.1	LOC101255400 Solanum lycoper	sicum receptor-like protein kinase HERK 1(LOC101255400)
Solyc02g081980.3	LOC101250072 Solanum lycoper	sicum apyrase(LOC101250072)
Solyc10g039290.2	LOC101255839 Solanum lycoper	sicum protein NRT1/ PTR FAMILY 4.5(LOC101255839)
Solyc07g052980.3	XTH16 Solanum lycopersicum	xyloglucan endotransglucosylase/hydrolase protein 9(XTH16)
Solyc07g053320.3	LOC101260247 Solanum lycoper	sicum uncharacterized LOC101260247(LOC101260247)
Solyc06g074120.3	BL2 Solanum lycopersicum	bell-like homeodomain protein 2(BL2)
Solyc05g009890.1	LOC101267113 Solanum lycoper	sicum aspartyl protease family protein 2(LOC101267113)
Solyc07g007550.3	LOC101258669 Solanum lycoper	sicum heparanase-like protein 3(LOC101258669)
Solyc01g086820.3	LOC101245793 Solanum lycoper	sicum histone H3.2(LOC101245793)
Solyc01g006825.1	LOC101263740 Solanum lycoper	sicum fasciclin-like arabinogalactan protein 17(LOC101263740)
Solyc06g065680.3	CycA2 Solanum lycopersicum	cyclin A2(CycA2)
Solyc10g050110.1	LOC101253330 Solanum lycoper	sicum uncharacterized protein At4g06744-like(LOC101253330)
Solyc03g112280.3	LOC101267695 Solanum lycoper	sicum C2 and GRAM domain-containing protein At5g50170(LOC101267695)
Solyc11g010120.2	LOC101260194 Solanum lycoper	sicum peroxidase 17(LOC101260194)
Solyc02g030480.3	LOC101245999 Solanum lycoper	sicum probable cinnamyl alcohol dehydrogenase 6(LOC101245999)
Solyc07g009380.3	XET2 Solanum lycopersicum	xyloglucan endotransglycosylase LeXET2(XET2)
Solyc05g047680.3	CYP78A77 Solanum lycoper	sicum cytochrome P450 78A77(CYP78A77)
Solyc06g062600.3	LOC101264132 Solanum lycoper	sicum protein HOTHEAD(LOC101264132)
Solyc10g006860.3	LOC101245297 Solanum lycoper	sicum uncharacterized LOC101245297(LOC101245297)
Solyc01g094790.3	LOC101255033 Solanum lycoper	sicum bifunctional L-3-cyanoalanine synthase/cysteine synthase 2, mitochondrial(LOC101255033)
Solyc07g043490.1	GAME1 Solanum lycopersicum	UDP-galactosyltransferase(GAME1)
Solyc11g008800.2	LOC101253551 Solanum lycoper	sicum type II inositol polyphosphate 5-phosphatase 15(LOC101253551)
Solyc01g095610.3	LOC101243939 Solanum lycoper	sicum protein trichome birefringence-like 25(LOC101243939)
Solyc11g010700.2	LOC101248258 Solanum lycoper	sicum putative U-box domain-containing protein 50(LOC101248258)
Solyc02g087580.3	LOC101261868 Solanum lycoper	sicum uncharacterized LOC101261868(LOC101261868)
Solyc04g078750.3	LOC101250111 Solanum lycoper	sicum uncharacterized LOC101250111(LOC101250111)
Solyc04g054990.3	LOC101262509 Solanum lycoper	sicum PLAT domain-containing protein 2(LOC101262509)
Solyc09g008640.1	LOC101266152 Solanum lycoper	sicum wall-associated receptor kinase-like 20(LOC101266152)
Solyc03g114690.3	LOC101264414 Solanum lycoper	sicum protein ENHANCER OF LHP1 1(LOC101264414)
Solyc07g055950.3	LOC101255712 Solanum lycoper	sicum protodermal factor 1(LOC101255712)
Solyc03g006840.3	TRM25 Solanum lycopersicum	TONNEAU1 recruiting motif 25(TRM25)
Solyc07g043500.1	GAME18 Solanum lycopersicum	UDP-glucosyltransferase(GAME18)
Solyc08g068150.3	LOC100736441 Solanum lycoper	sicum BURP domain-containing protein(LOC100736441)
Solyc02g091690.3	LOC101251240 Solanum lycoper	sicum transcription factor bHLH93-like(LOC101251240)
Solyc00g136560.3	LOC101249721 Solanum lycoper	sicum dehydrodolichyl diphosphate synthase CPT5, chloroplastic(LOC101249721)
Solyc02g089650.3	LOC101267572 Solanum lycoper	sicum uncharacterized LOC101267572(LOC101267572)
Solyc04g016290.3	LOC101261506 Solanum lycoper	sicum uncharacterized LOC101261506(LOC101261506)
Solyc01g102740.3	LOC101250453 Solanum lycoper	sicum NAC domain-containing protein 35(LOC101250453)
Solyc01g111400.3	LOC101261760 Solanum lycoper	sicum subtilisin-like protease SBT1.6(LOC101261760)
Solyc08g076730.3	LOC101247449 Solanum lycoper	sicum uncharacterized LOC101247449(LOC101247449)
Solyc07g066100.3	LOC101264649 Solanum lycoper	sicum GPI-anchored protein LLG1(LOC101264649)
Solyc06g060310.3	LOC101261422 Solanum lycoper	sicum chlorophyllide a oxygenase, chloroplastic(LOC101261422)
Solyc04g007640.3	LOC101251973 Solanum lycoper	sicum U-box domain-containing protein 11(LOC101251973)
Solyc01g103990.3	LOC101250254 Solanum lycoper	sicum uncharacterized LOC101250254(LOC101250254)
Solyc11g017470.2	LOC101267475 Solanum lycoper	sicum NAC domain-containing protein 2-like(LOC101267475)
Solyc11g042460.2	LOC101265793 Solanum lycoper	sicum uncharacterized LOC101265793(LOC101265793)
Solyc05g050980.3	LOC101265440 Solanum lycoper	sicum 3-phosphoshikimate 1-carboxyvinyltransferase 2(LOC101265440)
Solyc11g007540.2	CYP77A20 Solanum lycoper	sicum cytochrome P450 77 A20(CYP77A20)
Solyc03g082860.3	LOC101265411 Solanum lycoper	sicum histone-lysine N-methyltransferase ATXR6(LOC101265411)
Solyc03g115850.3	LOC101243692 Solanum lycoper	sicum NAC domain-containing protein(LOC101243692)
Solyc07g020790.3	pGlcT3 Solanum lycopersicum	probable plastidic glucose transporter 2-like(pGlcT3)
Solyc02g086460.3	LOC101259599 Solanum lycoper	sicum uncharacterized LOC101259599(LOC101259599)
Solyc03g122310.3	LOC101252968 Solanum lycoper	sicum aldehyde dehydrogenase family 7 member B4(LOC101252968)
Solyc01g006100.3	CMT3 Solanum lycopersicum	DNA (cytosine-5)-methyltransferase 3(CMT3)
Solyc09g014580.3	LOC101248413 Solanum lycoper	sicum kirola-like(LOC101248413)
Solyc11g013810.2	LOC100736473 Solanum lycoper	sicum nitrate reductase(LOC100736473)
Solyc06g051260.3	LOC101248685 Solanum lycoper	sicum transcription factor bHLH51(LOC101248685)
Solyc03g117100.3	LOC101267691 Solanum lycoper	sicum deSI-like protein At4g17486(LOC101267691)
Solyc01g081210.3	LOC101252431 Solanum lycoper	sicum F-box/kelch-repeat protein SKIP25-like(LOC101252431)
Solyc06g074000.1	LOC101259161 Solanum lycoper	sicum probable aspartyl protease At4g16563(LOC101259161)
Solyc11g006040.2	LOC101250851 Solanum lycoper	sicum receptor protein kinase TMK1(LOC101250851)
Solyc04g074410.2	LOC101260427 Solanum lycoper	sicum protein PHOSPHATE-INDUCED 1-like(LOC101260427)
Solyc11g009020.2	LOC101258426 Solanum lycoper	sicum haloacid dehalogenase-like hydrolase domain-containing protein At4g39970(LOC101258426)
Solyc04g045530.3	LOC101266715 Solanum lycoper	sicum probable DNA primase large subunit(LOC101266715)
Solyc04g025650.3	LOC101260928 Solanum lycoper	sicum monooxygenase 1(LOC101260928)
Solyc12g088230.2	LOC101254178 Solanum lycoper	sicum CSC1-like protein RXW8(LOC101254178)
Solyc09g019980.3	LOC101247358 Solanum lycoper	sicum cytochrome b561 and DOMON domain-containing protein At3g07570(LOC101247358)
Solyc04g081260.3	LOC101257958 Solanum lycoper	sicum filament-like plant protein 4(LOC101257958)
Solyc07g053540.1	LOC101256014 Solanum lycoper	sicum fasciclin-like arabinogalactan protein 9(LOC101256014)
Solyc09g064440.3	ABCC8 Solanum lycopersicum	ABC transporter C family member 8(ABCC8)
Solyc05g010320.3	CHI1 Solanum lycopersicum	chalcone--flavonone isomerase 1(CHI1)
Solyc02g087960.3	LOC101253245 Solanum lycoper	sicum myb-related protein 306-like(LOC101253245)
Solyc09g098170.3	LOC101261857 Solanum lycoper	sicum ras-related protein RABA5e(LOC101261857)
Solyc01g099980.3	LOC101261459 Solanum lycoper	sicum glycine-rich domain-containing protein 2(LOC101261459)
Solyc08g075920.3	LOC101263631 Solanum lycoper	sicum protein BREVIS RADIX(LOC101263631)
Solyc08g069040.3	LOC101247048 Solanum lycoper	sicum peroxidase 45-like(LOC101247048)
Solyc12g014625.1	LOC101267000 Solanum lycoper	sicum uncharacterized LOC101267000(LOC101267000)
Solyc04g012060.3	LOC101249065 Solanum lycoper	sicum ribonucleoside-diphosphate reductase large subunit-like(LOC101249065)
Solyc12g008660.1	LOC101263489 Solanum lycoper	sicum zinc finger CCCH domain-containing protein 20(LOC101263489)
Solyc06g036330.1	LOC101259252 Solanum lycoper	sicum protein SAR DEFICIENT 4(LOC101259252)
Solyc02g069670.3	LOC101264994 Solanum lycoper	sicum alpha-glucosidase-like(LOC101264994)
Solyc02g092110.3	PSK4 Solanum lycopersicum	phytosulfokines 3(PSK4)
Solyc08g023280.3	LOC101256694 Solanum lycoper	sicum protein BREAST CANCER SUSCEPTIBILITY 1 homolog(LOC101256694)
Solyc10g008910.1	LOC101245793 Solanum lycoper	sicum histone H3.2(LOC101245793)
Solyc04g077270.3	LOC101251977 Solanum lycoper	sicum G-type lectin S-receptor-like serine/threonine-protein kinase At4g27290(LOC101251977)
Solyc01g100240.3	LOC101267354 Solanum lycoper	sicum calmodulin-binding protein 60 B(LOC101267354)
Solyc10g085400.2	LOC101268046 Solanum lycoper	sicum uncharacterized LOC101268046(LOC101268046)
Solyc06g066600.3	LOC101250024 Solanum lycoper	sicum probable plastidic glucose transporter 3(LOC101250024)
Solyc02g088390.3	LOC101244634 Solanum lycoper	sicum early nodulin-like protein 17(LOC101244634)
Solyc06g082010.3	LOC101257277 Solanum lycoper	sicum zinc finger CCCH domain-containing protein 66(LOC101257277)
Solyc08g014000.3	LOX1.1 Solanum lycopersicum	lipoxygenase(LOX1.1)
Solyc02g086180.3	C5-SD Solanum lycopersicum	delta(7)-sterol-C5(6)-desaturase(C5-SD)
Solyc03g123560.3	LOC101247706 Solanum lycoper	sicum uncharacterized LOC101247706(LOC101247706)
Solyc06g051020.2	LOC101244959 Solanum lycoper	sicum peptide-N4-(N-acetyl-beta-glucosaminyl)asparagine amidase A(LOC101244959)
Solyc06g065540.3	LOC101252196 Solanum lycoper	sicum putative 1-phosphatidylinositol-3-phosphate 5-kinase FAB1D(LOC101252196)
Solyc02g070580.1	CYP710A11 Solanum lycoper	sicum cytochrome P450 710A11(CYP710A11)
Solyc10g011730.3	LOC112940097 Solanum lycoper	sicum LOC112940097
Solyc03g113340.3	LOC101243876 Solanum lycoper	sicum protein NUCLEAR FUSION DEFECTIVE 4-like(LOC101243876)
Solyc05g013207.1	LOC101262214 Solanum lycoper	sicum 3-ketoacyl-CoA synthase 20(LOC101262214)
Solyc06g071000.3	ADH12A1 Solanum lycopersicum	probable aldehyde dehydrogenase(ADH12A1)
Solyc07g063905.1	LOC101264952 Solanum lycoper	sicum uncharacterized LOC101264952(LOC101264952)
Solyc06g076670.3	LOC101261529 Solanum lycoper	sicum serine/arginine-rich splicing factor SR45a(LOC101261529)
Solyc12g017460.1	LOC101257443 Solanum lycoper	sicum GDSL esterase/lipase At5g03980(LOC101257443)
Solyc07g043420.3	gad2 Solanum lycopersicum	2-oxoglutarate-dependent dioxygenase 2(gad2)
Solyc11g068530.1	LOC101262686 Solanum lycoper	sicum protein FANTASTIC FOUR 3-like(LOC101262686)
Solyc01g097110.2	LOC101251522 Solanum lycoper	sicum uncharacterized LOC101251522(LOC101251522)
Solyc03g096670.3	PP2C-2 Solanum lycopersicum	protein phosphatase 2C AHG3 homolog(PP2C-2)
Solyc02g079280.3	MYB102 Solanum lycopersicum	transcription factor MYB102(MYB102)
Solyc07g025380.3	LOC101262432 Solanum lycoper	sicum uncharacterized LOC101262432(LOC101262432)
Solyc04g079120.3	LOC101257069 Solanum lycoper	sicum probable protein phosphatase 2C 12(LOC101257069)
Solyc01g080600.3	LOC101245793 Solanum lycoper	sicum histone H3.2(LOC101245793)
Solyc01g109470.3	LOC101267565 Solanum lycoper	sicum BURP domain protein USPL1(LOC101267565)
Solyc06g068460.3	WRKY40 Solanum lycopersicum	WRKY transcription factor 40(WRKY40)
Solyc07g055810.3	LOC101258671 Solanum lycoper	sicum probable LRR receptor-like serine/threonine-protein kinase At1g07650(LOC101258671)
Solyc07g047940.3	LOC101252701 Solanum lycoper	sicum zinc finger CCCH domain-containing protein 18(LOC101252701)
Solyc06g059840.3	LOC778303 Solanum lycoper	sicum branched chain alpha-keto acid dehydrogenase E1-alpha subunit(LOC778303)
Solyc09g010060.3	LOC101247848 Solanum lycoper	sicum kinesin-like protein KIN-5C(LOC101247848)
Solyc01g101100.3	LOC101262258 Solanum lycoper	sicum probable receptor-like protein kinase At5g18500(LOC101262258)
Solyc11g006710.2	LOC101245518 Solanum lycoper	sicum cationic amino acid transporter 7, chloroplastic(LOC101245518)
Solyc09g065760.3	LOC101268222 Solanum lycoper	sicum uncharacterized LOC101268222(LOC101268222)
Solyc04g074310.3	LOC101258063 Solanum lycoper	sicum uncharacterized LOC101258063(LOC101258063)
Solyc12g036650.2	LOC101258832 Solanum lycoper	sicum uncharacterized LOC101258832(LOC101258832)
Solyc02g067340.3	THM6 Solanum lycopersicum	transcription factor(THM6)
Solyc01g111660.3	PIP2-7 Solanum lycopersicum	plasmamembrane intrinsic protein 2.8(PIP2-7)
Solyc03g007550.3	LOC101257240 Solanum lycoper	sicum uncharacterized LOC101257240(LOC101257240)
Solyc06g062960.2	LOC101255007 Solanum lycoper	sicum uncharacterized LOC101255007(LOC101255007)
Solyc05g007220.3	LOC101257964 Solanum lycoper	sicum F-box/kelch-repeat protein At1g26930(LOC101257964)
Solyc11g065830.2	LOC101250955 Solanum lycoper	sicum dicarboxylate transporter 1, chloroplastic(LOC101250955)
Solyc05g055330.3	ABCG41 Solanum lycopersicum	ABC transporter G family member 41(ABCG41)
Solyc01g096320.3	LOC101262661 Solanum lycoper	sicum homeobox-leucine zipper protein ATHB-12(LOC101262661)
Solyc04g008110.3	LOC101262506 Solanum lycoper	sicum histidine kinase 4(LOC101262506)
Solyc11g067250.2	LOC101267967 Solanum lycoper	sicum protein ADP-ribosyltransferase PARP3(LOC101267967)
Solyc09g018020.3	LOC101257101 Solanum lycoper	sicum expansin-A10-like(LOC101257101)
Solyc08g082310.3	LOC101256794 Solanum lycoper	sicum putative RING-H2 finger protein ATL21A(LOC101256794)
Solyc03g082620.3	LOC101256566 Solanum lycoper	sicum metal-nicotianamine transporter YSL2(LOC101256566)
Solyc03g119930.1	LOC101255480 Solanum lycoper	sicum molybdate transporter 2(LOC101255480)
Solyc01g096880.3	LOC101250632 Solanum lycoper	sicum protein NRT1/ PTR FAMILY 6.2(LOC101250632)
Solyc07g062580.3	LOC101266241 Solanum lycoper	sicum TPR repeat-containing thioredoxin TTL1(LOC101266241)
Solyc02g065470.1	LOC101257731 Solanum lycoper	sicum STS14 protein(LOC101257731)
Solyc08g077300.3	LOC101259471 Solanum lycoper	sicum UMP-CMP kinase 3(LOC101259471)
Solyc10g009190.1	LOC101244324 Solanum lycoper	sicum uncharacterized LOC101244324(LOC101244324)
Solyc12g099430.2	LOC101263888 Solanum lycoper	sicum uncharacterized LOC101263888(LOC101263888)
Solyc02g077090.3	LOC101248539 Solanum lycoper	sicum protein INCREASED PETAL GROWTH ANISOTROPY 1(LOC101248539)
Solyc09g090730.2	AMT1-1 Solanum lycopersicum	ammonium transporter 1 member 1(AMT1-1)
Solyc09g056385.1	LOC101262042 Solanum lycoper	sicum auxin-induced in root cultures protein 12(LOC101262042)
Solyc02g084390.3	LOC101252039 Solanum lycoper	sicum kinesin-like protein KIN-7C(LOC101252039)
Solyc10g008160.3	GLK2 Solanum lycopersicum	transcription factor GLK2(GLK2)
Solyc03g006050.3	LOC101248845 Solanum lycoper	sicum receptor-like protein 51(LOC101248845)
Solyc01g080150.3	IPT2 Solanum lycopersicum	adenylate isopentenyltransferase(IPT2)
Solyc10g078580.1	LOC101246976 Solanum lycoper	sicum arabinogalactan protein 14(LOC101246976)
Solyc02g023950.3	LOC101265972 Solanum lycoper	sicum LRR receptor-like serine/threonine-protein kinase GHR1(LOC101265972)
Solyc09g005200.3	LOC101255726 Solanum lycoper	sicum uncharacterized LOC101255726(LOC101255726)
Solyc10g085190.2	LOC101246681 Solanum lycoper	sicum jasmonate-induced oxygenase 1-like(LOC101246681)
Solyc01g087250.3	CCD1A Solanum lycopersicum	carotenoid cleavage dioxygenase 1A(CCD1A)
Solyc12g088820.2	LOC101263886 Solanum lycoper	sicum uncharacterized LOC101263886(LOC101263886)
Solyc07g007050.1	LOC104648148 Solanum lycoper	sicum uncharacterized LOC104648148(LOC104648148)
Solyc01g079507.1	LOC101243636 Solanum lycoper	sicum DNA replication licensing factor MCM7-like protein(LOC101243636)
Solyc07g053740.1	ERF-F4 Solanum lycopersicum	ethylene response factor F.4(ERF-F4)
Solyc03g111350.3	LOC101262504 Solanum lycoper	sicum uncharacterized LOC101262504(LOC101262504)
Solyc02g080880.3	LOC101248260 Solanum lycoper	sicum aspartic proteinase(LOC101248260)
Solyc12g014100.2	LOC543605 Solanum lycoper	sicum homogentisate 1,2-dioxygenase(LOC543605)
Solyc07g049680.3	LOC101261635 Solanum lycoper	sicum condensin complex subunit 2(LOC101261635)
Solyc06g083650.3	LOC101267033 Solanum lycoper	sicum GDSL esterase/lipase At5g33370(LOC101267033)
Solyc02g088820.3	LOC101260592 Solanum lycoper	sicum serine carboxypeptidase-like 25(LOC101260592)
Solyc03g006490.3	LOC544312 Solanum lycoper	sicum glutaminase domain-containing protein(LOC544312)
Solyc10g076820.2	LOC101251526 Solanum lycoper	sicum transcription factor DIVARICATA-like(LOC101251526)
Solyc07g065260.3	LOC101252413 Solanum lycoper	sicum probable WRKY transcription factor 20(LOC101252413)
Solyc04g015280.3	LOC101252274 Solanum lycoper	sicum E3 ubiquitin-protein ligase WAV3-like(LOC101252274)
Solyc01g111980.3	LOC101250935 Solanum lycoper	sicum lysine histidine transporter-like 8(LOC101250935)
Solyc07g065930.3	LOC101268294 Solanum lycoper	sicum BTB/POZ domain-containing protein At1g55760(LOC101268294)
Solyc07g007270.3	LOC101253390 Solanum lycoper	sicum uncharacterized LOC101253390(LOC101253390)
Solyc01g109690.1	LOC101247471 Solanum lycoper	sicum protein RADIALIS-like 4(LOC101247471)
Solyc10g084380.1	LOC101250945 Solanum lycoper	sicum WRKY transcription factor 44(LOC101250945)
Solyc04g077470.3	LOC101251178 Solanum lycoper	sicum probable xyloglucan glycosyltransferase 12(LOC101251178)
Solyc11g010290.2	LOC101263662 Solanum lycoper	sicum dicarboxylate transporter 2.1, chloroplastic-like(LOC101263662)
Solyc12g013510.1	LOC101245134 Solanum lycoper	sicum histone H2B-like(LOC101245134)
Solyc02g092530.3	LOC101258424 Solanum lycoper	sicum uncharacterized LOC101258424(LOC101258424)
Solyc02g070780.3	LOC101268250 Solanum lycoper	sicum DNA replication licensing factor MCM3 homolog 2(LOC101268250)
Solyc02g094400.3	LOC101261081 Solanum lycoper	sicum glycerophosphodiester phosphodiesterase GDPD1, chloroplastic(LOC101261081)
Solyc07g054145.1	LOC101267135 Solanum lycoper	sicum uncharacterized LOC101267135(LOC101267135)
Solyc02g090100.1	LOC101257421 Solanum lycoper	sicum uncharacterized LOC101257421(LOC101257421)
Solyc06g076790.1	LOC101259757 Solanum lycoper	sicum uncharacterized LOC101259757(LOC101259757)
Solyc12g094520.2	LOC101251665 Solanum lycoper	sicum probable CoA ligase CCL5(LOC101251665)
Solyc06g066010.3	LOC101262527 Solanum lycoper	sicum uncharacterized LOC101262527(LOC101262527)
Solyc04g008210.2	LOC543511 Solanum lycoper	sicum probable xyloglucan endotransglucosylase/hydrolase protein 27(LOC543511)
Solyc06g019170.3	LOC101244293 Solanum lycoper	sicum delta-1-pyrroline-5-carboxylate synthase-like(LOC101244293)

## Sheet: WT-common
common in all 3 days of drought-WT
5	8	11
Solyc03g096290.3	Solyc08g082130.3	Solyc03g098240.3
Solyc12g010980.2	Solyc03g096290.3	Solyc03g096290.3
Solyc01g096320.3	Solyc12g010980.2	Solyc11g068440.2
Solyc12g017460.1	Solyc06g049020.1	Solyc01g005000.3
Solyc06g062370.3	Solyc07g062490.1	Solyc02g071530.2
Solyc01g096420.3	Solyc07g005370.3	Solyc05g051710.3
Solyc01g095320.3	Solyc03g120475.1	Solyc03g120475.1
Solyc02g089620.3	Solyc06g050130.3	Solyc08g023440.3
Solyc02g089620.3	Solyc08g005610.3	Solyc01g106690.3
	Solyc08g077210.3	Solyc06g065970.1
	Solyc01g086820.3	Solyc04g050820.2
	Solyc07g024070.2	Solyc06g066770.1
	Solyc06g068620.3	Solyc10g011820.3
	Solyc12g008665.1	Solyc08g082120.2
	Solyc08g082120.2	Solyc02g077480.1
	Solyc02g086460.3	Solyc01g091530.3
	Solyc09g005200.3	Solyc01g086640.2
	Solyc05g008480.3	Solyc01g089850.3
	Solyc01g079830.3	Solyc07g053950.1
	Solyc03g096670.3	Solyc09g074570.1			5 common
	Solyc12g098900.2	Solyc12g056540.1			Solyc03g096290.3 PIP1-7 Solanum lycopersicum aquaporin PIP1-7(PIP1-7)
	Solyc01g103590.3	Solyc01g087560.3			Solyc12g010980.2 LOC101260610 Solanum lycopersicum stemmadenine O-acetyltransferase(LOC101260610)
	Solyc03g097170.3	Solyc05g015880.3			Solyc01g096320.3 LOC101262661 Solanum lycopersicum homeobox-leucine zipper protein ATHB-12(LOC101262661)
	Solyc01g080100.3	Solyc01g065510.2			Solyc01g095320.3 LOC101246665 Solanum lycopersicum BAG family molecular chaperone regulator 6(LOC101246665)
	Solyc11g044910.2	Solyc03g115770.3			Solyc02g089620.3 PDH Solanum lycopersicum proline dehydrogenase(PDH)
	Solyc06g071150.3	Solyc01g080100.3
	Solyc03g111620.1	Solyc01g090970.3
	Solyc12g007160.2	Solyc11g044910.2
	Solyc06g075650.3	Solyc11g010170.2
	Solyc01g073970.3	Solyc09g092130.3
	Solyc05g054610.1	Solyc08g008305.1					35 common			1 common
	Solyc01g095320.3	Solyc01g112260.3					Solyc01g073970.3			Solyc12g017460.1
	Solyc05g012210.3	Solyc01g080460.3					Solyc01g079830.3
	Solyc02g089620.3	Solyc01g073970.3					Solyc01g080100.3
	Solyc05g006510.1	Solyc01g005120.3					Solyc01g086820.3
	Solyc11g065760.2	Solyc05g012210.3					Solyc01g103590.3
	Solyc09g092520.3	Solyc06g053980.3					Solyc02g086460.3
	Solyc03g006880.3	Solyc09g059270.3					Solyc03g006840.3
	Solyc03g006840.3	Solyc07g007250.3					Solyc03g096670.3
	Solyc04g077270.3	Solyc11g011440.1					Solyc03g097170.3
	Solyc02g064690.3	Solyc04g014510.3					Solyc03g111620.1
	Solyc01g096320.3	Solyc03g058970.3					Solyc03g120475.1
	Solyc11g069960.2	Solyc01g108880.3					Solyc04g077270.3
	Solyc08g014000.3	Solyc09g007790.1					Solyc04g081900.3
	Solyc04g081900.3	Solyc01g111830.3					Solyc05g006510.1
		Solyc01g079580.3					Solyc05g008480.3
		Solyc03g046270.3					Solyc05g012210.3
		Solyc10g079090.2					Solyc05g054610.1
		Solyc09g014530.3					Solyc06g050130.3
		Solyc11g065940.2					Solyc06g068620.3
		Solyc12g006050.2					Solyc06g071150.3
		Solyc07g062260.3					Solyc06g075650.3
		Solyc03g114850.3					Solyc07g005370.3
		Solyc01g067800.3					Solyc07g024070.2
		Solyc04g009960.3					Solyc08g005610.3
		Solyc09g098110.3					Solyc08g014000.3
		Solyc06g068010.3					Solyc08g077210.3
		Solyc07g032490.3					Solyc08g082120.2
		Solyc11g066130.1					Solyc08g082130.3
		Solyc03g033360.2					Solyc09g005200.3
		Solyc04g073990.3					Solyc09g092520.3
		Solyc10g005100.3					Solyc11g044910.2
		Solyc03g093800.1					Solyc11g065760.2
		Solyc04g056410.3					Solyc11g069960.2
		Solyc05g005960.3					Solyc12g008665.1
		Solyc09g092270.3					Solyc12g098900.2
		Solyc12g100330.2
		Solyc07g041720.1
		Solyc07g056570.1
		Solyc02g080530.3
		Solyc08g082440.3
		Solyc04g007470.3
		Solyc08g077900.3
		Solyc10g083310.2
		Solyc06g072845.1
		Solyc06g072240.1
		Solyc10g012170.3
		Solyc01g109880.3
		Solyc04g054810.3
		Solyc06g008210.3
		Solyc08g076180.3
		Solyc03g123410.1
		Solyc08g074480.1
		Solyc11g065820.2
		Solyc09g007550.3
		Solyc04g071610.3
		Solyc12g009650.2
		Solyc10g079200.2
		Solyc02g093100.3
		Solyc05g051240.1
		Solyc02g069240.1
		Solyc03g112540.3
		Solyc02g065170.3
		Solyc01g104950.3
		Solyc06g050800.3
		Solyc12g056220.2
		Solyc02g032860.3
		Solyc12g044920.2
		Solyc03g110940.3
		Solyc06g009670.3
		Solyc01g079830.3
		Solyc07g042500.3
		Solyc12g013690.2
		Solyc05g053850.3
		Solyc07g007760.3
		Solyc05g007980.3
		Solyc05g012060.3
		Solyc09g059440.1
		Solyc04g011390.1
		Solyc09g092520.3
		Solyc08g005960.2
		Solyc04g007650.3
		Solyc03g033410.3
		Solyc03g019890.3
		Solyc10g054100.2
		Solyc12g088190.2
		Solyc04g006970.3
		Solyc11g017440.2
		Solyc01g099630.3
		Solyc03g113280.3
		Solyc04g024840.3
		Solyc04g081900.3
		Solyc09g015040.1
		Solyc02g089350.3
		Solyc03g120020.3
		Solyc06g076050.3
		Solyc08g059700.2
		Solyc02g085950.3
		Solyc01g068130.3
		Solyc03g033510.3
		Solyc03g096390.3
		Solyc07g024070.2
		Solyc06g068620.3
		Solyc11g005710.2
		Solyc03g098480.1
		Solyc05g006700.3
		Solyc05g006910.3
		Solyc09g091030.3
		Solyc12g056580.2
		Solyc04g008820.3
		Solyc01g057770.3
		Solyc02g082920.3
		Solyc11g066390.2
		Solyc12g005880.2
		Solyc04g007890.3
		Solyc04g076820.1
		Solyc08g076025.1
		Solyc06g075800.1
		Solyc11g006750.1
		Solyc06g068500.3
		Solyc03g111620.1
		Solyc01g094940.3
		Solyc07g040990.3
		Solyc01g095320.3
		Solyc07g041735.1
		Solyc04g054730.3
		Solyc03g025830.3
		Solyc02g071210.3
		Solyc01g099840.3
		Solyc08g081190.3
		Solyc01g096360.3
		Solyc05g055400.3
		Solyc01g097970.3
		Solyc09g091600.3
		Solyc05g010180.3
		Solyc10g009030.3
		Solyc12g006240.2
		Solyc03g115370.3
		Solyc10g084840.2
		Solyc07g005370.3
		Solyc10g074790.2
		Solyc06g050130.3
		Solyc11g008910.2
		Solyc12g010800.2
		Solyc01g066610.3
		Solyc03g117210.3
		Solyc06g074820.3
		Solyc02g085640.3
		Solyc02g032660.3
		Solyc04g063210.3
		Solyc02g072150.3
		Solyc08g083210.3
		Solyc04g077140.3
		Solyc03g113900.3
		Solyc03g111950.3
		Solyc07g006630.3
		Solyc05g024260.3
		Solyc12g011010.2
		Solyc03g121880.3
		Solyc06g071150.3
		Solyc07g017610.3
		Solyc03g096460.3
		Solyc06g074940.3
		Solyc06g048570.3
		Solyc01g100110.3
		Solyc08g076470.3
		Solyc01g103200.3
		Solyc09g075890.3
		Solyc08g076960.1
		Solyc06g054270.3
		Solyc07g052270.3
		Solyc10g080500.2
		Solyc05g051750.3
		Solyc01g099590.3
		Solyc01g100690.3
		Solyc01g088050.3
		Solyc04g058100.3
		Solyc03g013440.3
		Solyc11g020040.2
		Solyc01g088660.3
		Solyc06g005850.3
		Solyc06g074720.3
		Solyc01g079870.3
		Solyc01g102610.3
		Solyc10g055630.2
		Solyc12g006460.2
		Solyc03g006020.3
		Solyc06g065670.3
		Solyc01g112000.3
		Solyc04g071660.3
		Solyc06g062580.3
		Solyc10g054820.2
		Solyc01g065700.3
		Solyc09g074270.3
		Solyc11g073160.2
		Solyc08g079090.3
		Solyc06g060880.3
		Solyc05g054610.1
		Solyc01g109610.3
		Solyc03g115050.3
		Solyc11g065760.2
		Solyc01g067510.3
		Solyc07g042490.1
		Solyc11g072840.1
		Solyc09g014350.3
		Solyc11g011760.2
		Solyc01g081440.3
		Solyc05g005680.3
		Solyc10g086580.2
		Solyc04g050730.3
		Solyc02g087330.3
		Solyc07g063970.3
		Solyc01g087240.3
		Solyc08g005610.3
		Solyc11g010380.2
		Solyc02g065000.1
		Solyc10g080400.2
		Solyc02g086470.3
		Solyc12g008665.1
		Solyc00g272810.1
		Solyc11g056650.2
		Solyc06g009380.3
		Solyc05g008480.3
		Solyc05g056030.3
		Solyc08g013940.3
		Solyc08g083350.3
		Solyc04g081960.1
		Solyc10g078590.2
		Solyc12g089220.2
		Solyc09g011330.2
		Solyc04g015520.3
		Solyc12g011280.2
		Solyc01g066870.3
		Solyc03g097170.3
		Solyc08g079235.1
		Solyc02g088240.3
		Solyc11g011020.2
		Solyc04g079690.3
		Solyc06g075650.3
		Solyc06g069730.3
		Solyc06g068450.2
		Solyc02g089620.3
		Solyc12g056980.1
		Solyc09g092460.3
		Solyc10g075110.2
		Solyc08g082200.3
		Solyc10g074820.1
		Solyc02g063350.1
		Solyc12g044330.2
		Solyc12g009580.2
		Solyc06g051130.1
		Solyc01g095150.3
		Solyc11g069570.2
		Solyc07g007160.3
		Solyc07g061980.2
		Solyc08g077990.3
		Solyc11g006250.2
		Solyc02g091930.3
		Solyc07g018300.3
		Solyc12g099200.2
		Solyc08g067310.1
		Solyc10g085310.1
		Solyc10g012430.3
		Solyc08g077210.3
		Solyc01g102580.3
		Solyc02g077330.3
		Solyc02g080670.3
		Solyc08g066600.3
		Solyc02g030230.3
		Solyc10g038130.2
		Solyc01g103960.3
		Solyc03g031800.3
		Solyc02g087870.3
		Solyc02g078040.3
		Solyc12g056960.2
		Solyc06g035530.3
		Solyc10g084150.2
		Solyc06g060520.1
		Solyc11g072030.2
		Solyc09g018230.1
		Solyc09g091430.3
		Solyc02g091710.3
		Solyc07g065600.3
		Solyc04g076870.3
		Solyc08g078020.1
		Solyc02g085000.3
		Solyc12g010590.2
		Solyc03g111120.3
		Solyc03g097050.3
		Solyc03g117850.3
		Solyc08g005580.3
		Solyc02g084850.3
		Solyc10g054840.2
		Solyc02g083130.3
		Solyc12g013620.2
		Solyc05g012220.3
		Solyc04g076310.3
		Solyc02g087880.3
		Solyc03g118410.3
		Solyc02g090360.3
		Solyc08g078950.3
		Solyc08g066840.3
		Solyc01g079110.3
		Solyc08g083030.3
		Solyc01g090270.3
		Solyc12g008600.2
		Solyc03g111310.3
		Solyc01g105660.3
		Solyc12g011420.2
		Solyc04g072895.1
		Solyc04g080030.3
		Solyc10g075070.2
		Solyc09g092260.3
		Solyc01g090740.3
		Solyc01g103590.3
		Solyc06g071770.3
		Solyc01g099910.3
		Solyc06g075220.1
		Solyc06g005230.2
		Solyc02g083280.3
		Solyc02g088910.3
		Solyc12g038160.2
		Solyc05g006510.1
		Solyc08g080750.3
		Solyc06g076020.3
		Solyc02g087190.1
		Solyc06g064940.3
		Solyc03g007230.3
		Solyc07g056340.3
		Solyc09g007660.1
		Solyc12g098570.2
		Solyc04g051280.3
		Solyc10g080670.2
		Solyc06g007620.3
		Solyc02g092550.3
		Solyc03g114290.3
		Solyc04g078590.3
		Solyc12g098900.2
		Solyc01g079940.3
		Solyc05g054090.3
		Solyc01g091050.3
		Solyc02g090580.3
		Solyc09g092510.3
		Solyc01g094750.3
		Solyc07g042550.3
		Solyc08g077780.3
		Solyc04g014500.3
		Solyc02g063170.3
		Solyc01g096450.3
		Solyc01g099810.3
		Solyc08g076520.3
		Solyc02g065480.2
		Solyc02g079220.3
		Solyc05g041920.3
		Solyc11g068450.2
		Solyc05g005000.3
		Solyc08g079430.3
		Solyc03g083960.3
		Solyc08g067960.3
		Solyc02g086130.3
		Solyc07g065120.3
		Solyc09g083380.3
		Solyc04g054740.3
		Solyc04g079300.3
		Solyc05g018880.1
		Solyc01g102310.3
		Solyc01g081570.3
		Solyc01g097520.3
		Solyc02g014830.3
		Solyc05g014120.1
		Solyc01g103920.3
		Solyc08g065840.3
		Solyc03g006010.3
		Solyc07g061800.3
		Solyc10g009580.3
		Solyc03g034320.3
		Solyc01g095450.3
		Solyc05g007510.3
		Solyc11g061720.1
		Solyc07g007120.3
		Solyc03g119990.3
		Solyc04g017650.3
		Solyc02g092790.3
		Solyc09g007480.3
		Solyc01g006300.3
		Solyc06g075930.1
		Solyc02g071220.3
		Solyc07g043130.3
		Solyc10g086650.1
		Solyc10g074540.1
		Solyc10g076300.2
		Solyc02g092230.3
		Solyc02g063520.3
		Solyc02g092570.1
		Solyc10g076290.2
		Solyc12g014480.2
		Solyc01g099520.3
		Solyc07g054370.3
		Solyc11g069430.2
		Solyc10g085610.2
		Solyc09g030450.3
		Solyc06g074090.3
		Solyc01g005590.2
		Solyc05g055160.3
		Solyc11g069960.2
		Solyc06g008760.1
		Solyc05g009820.3
		Solyc06g051300.3
		Solyc08g082130.3
		Solyc12g010980.2
		Solyc07g051820.3
		Solyc06g082440.1
		Solyc01g086920.3
		Solyc07g063475.1
		Solyc05g013880.1
		Solyc01g105560.3
		Solyc11g031960.2
		Solyc09g075560.1
		Solyc05g055730.3
		Solyc03g118510.3
		Solyc08g075150.3
		Solyc08g082010.3
		Solyc08g067250.3
		Solyc11g072860.2
		Solyc03g005227.1
		Solyc05g053760.3
		Solyc02g093960.3
		Solyc11g051160.2
		Solyc11g065220.2
		Solyc06g084420.1
		Solyc03g120790.1
		Solyc12g010540.1
		Solyc04g006960.3
		Solyc09g075460.3
		Solyc03g114320.3
		Solyc07g045440.1
		Solyc11g066950.2
		Solyc12g096900.2
		Solyc03g113270.3
		Solyc11g007680.2
		Solyc10g008320.1
		Solyc09g009900.3
		Solyc10g080920.2
		Solyc06g030470.3
		Solyc09g074300.1
		Solyc11g066320.2
		Solyc09g009220.3
		Solyc05g054860.1
		Solyc02g081980.3
		Solyc10g039290.2
		Solyc07g052980.3
		Solyc07g053320.3
		Solyc06g074120.3
		Solyc05g009890.1
		Solyc07g007550.3
		Solyc01g086820.3
		Solyc01g006825.1
		Solyc06g065680.3
		Solyc10g050110.1
		Solyc03g112280.3
		Solyc11g010120.2
		Solyc02g030480.3
		Solyc07g009380.3
		Solyc05g047680.3
		Solyc06g062600.3
		Solyc10g006860.3
		Solyc01g094790.3
		Solyc07g043490.1
		Solyc11g008800.2
		Solyc01g095610.3
		Solyc11g010700.2
		Solyc02g087580.3
		Solyc04g078750.3
		Solyc04g054990.3
		Solyc09g008640.1
		Solyc03g114690.3
		Solyc07g055950.3
		Solyc03g006840.3
		Solyc07g043500.1
		Solyc08g068150.3
		Solyc02g091690.3
		Solyc00g136560.3
		Solyc02g089650.3
		Solyc04g016290.3
		Solyc01g102740.3
		Solyc01g111400.3
		Solyc08g076730.3
		Solyc07g066100.3
		Solyc06g060310.3
		Solyc04g007640.3
		Solyc01g103990.3
		Solyc11g017470.2
		Solyc11g042460.2
		Solyc05g050980.3
		Solyc11g007540.2
		Solyc03g082860.3
		Solyc03g115850.3
		Solyc07g020790.3
		Solyc02g086460.3
		Solyc03g122310.3
		Solyc01g006100.3
		Solyc09g014580.3
		Solyc11g013810.2
		Solyc06g051260.3
		Solyc03g117100.3
		Solyc01g081210.3
		Solyc06g074000.1
		Solyc11g006040.2
		Solyc04g074410.2
		Solyc11g009020.2
		Solyc04g045530.3
		Solyc04g025650.3
		Solyc12g088230.2
		Solyc09g019980.3
		Solyc04g081260.3
		Solyc07g053540.1
		Solyc09g064440.3
		Solyc05g010320.3
		Solyc02g087960.3
		Solyc09g098170.3
		Solyc01g099980.3
		Solyc08g075920.3
		Solyc08g069040.3
		Solyc12g014625.1
		Solyc04g012060.3
		Solyc12g008660.1
		Solyc06g036330.1
		Solyc02g069670.3
		Solyc02g092110.3
		Solyc08g023280.3
		Solyc10g008910.1
		Solyc04g077270.3
		Solyc01g100240.3
		Solyc10g085400.2
		Solyc06g066600.3
		Solyc02g088390.3
		Solyc06g082010.3
		Solyc08g014000.3
		Solyc02g086180.3
		Solyc03g123560.3
		Solyc06g051020.2
		Solyc06g065540.3
		Solyc02g070580.1
		Solyc10g011730.3
		Solyc03g113340.3
		Solyc05g013207.1
		Solyc06g071000.3
		Solyc07g063905.1
		Solyc06g076670.3
		Solyc12g017460.1
		Solyc07g043420.3
		Solyc11g068530.1
		Solyc01g097110.2
		Solyc03g096670.3
		Solyc02g079280.3
		Solyc07g025380.3
		Solyc04g079120.3
		Solyc01g080600.3
		Solyc01g109470.3
		Solyc06g068460.3
		Solyc07g055810.3
		Solyc07g047940.3
		Solyc06g059840.3
		Solyc09g010060.3
		Solyc01g101100.3
		Solyc11g006710.2
		Solyc09g065760.3
		Solyc04g074310.3
		Solyc12g036650.2
		Solyc02g067340.3
		Solyc01g111660.3
		Solyc03g007550.3
		Solyc06g062960.2
		Solyc05g007220.3
		Solyc11g065830.2
		Solyc05g055330.3
		Solyc01g096320.3
		Solyc04g008110.3
		Solyc11g067250.2
		Solyc09g018020.3
		Solyc08g082310.3
		Solyc03g082620.3
		Solyc03g119930.1
		Solyc01g096880.3
		Solyc07g062580.3
		Solyc02g065470.1
		Solyc08g077300.3
		Solyc10g009190.1
		Solyc12g099430.2
		Solyc02g077090.3
		Solyc09g090730.2
		Solyc09g056385.1
		Solyc02g084390.3
		Solyc10g008160.3
		Solyc03g006050.3
		Solyc01g080150.3
		Solyc10g078580.1
		Solyc02g023950.3
		Solyc09g005200.3
		Solyc10g085190.2
		Solyc01g087250.3
		Solyc12g088820.2
		Solyc07g007050.1
		Solyc01g079507.1
		Solyc07g053740.1
		Solyc03g111350.3
		Solyc02g080880.3
		Solyc12g014100.2
		Solyc07g049680.3
		Solyc06g083650.3
		Solyc02g088820.3
		Solyc03g006490.3
		Solyc10g076820.2
		Solyc07g065260.3
		Solyc04g015280.3
		Solyc01g111980.3
		Solyc07g065930.3
		Solyc07g007270.3
		Solyc01g109690.1
		Solyc10g084380.1
		Solyc04g077470.3
		Solyc11g010290.2
		Solyc12g013510.1
		Solyc02g092530.3
		Solyc02g070780.3
		Solyc02g094400.3
		Solyc07g054145.1
		Solyc02g090100.1
		Solyc06g076790.1
		Solyc12g094520.2
		Solyc06g066010.3
		Solyc04g008210.2
		Solyc06g019170.3
