# Supplementary material for: Temporal transcriptome and WGCNA analysis unveils divergent drought response strategies in wild and cultivated Solanum varieties
Source: Front Plant Sci. 2025 Jul 30;16:1572619. doi: 10.3389/fpls.2025.1572619 (PMC12344311; doi:10.3389/fpls.2025.1572619)
Supplement: Supplementary file 2 [file DataSheet2.xlsx]

## Sheet: WT-2W+11D
Enrichment FDR	nGenes	Pathway Genes	Fold Enrichment	Pathway		URL	Genes
1.31898e-10	63	1238	2.67487	Path:sly01100	Metabolic pathways	http://www.genome.jp/kegg-bin/show_pathway?sly01100	SOLYC01G099590.3 SOLYC02G070580.1 SOLYC01G005000.3 SOLYC09G092130.3 SOLYC02G087190.1 SOLYC06G019170.3 SOLYC02G072150.3 SOLYC02G030480.3 SOLYC08G069040.3 SOLYC01G111830.3 SOLYC04G009960.3 SOLYC01G091050.3 SOLYC01G103920.3 SOLYC04G012060.3 SOLYC05G018880.1 SOLYC09G014350.3 SOLYC12G010540.1 SOLYC04G063210.3 SOLYC06G065540.3 SOLYC01G087560.3 SOLYC02G080530.3 SOLYC08G082440.3 SOLYC09G091430.3 SOLYC01G…
1.17222e-06	38	733	2.72498	Path:sly01110	Biosynthesis of secondary metabolites	http://www.genome.jp/kegg-bin/show_pathway?sly01110	SOLYC02G070580.1 SOLYC01G005000.3 SOLYC09G092130.3 SOLYC02G087190.1 SOLYC06G019170.3 SOLYC02G072150.3 SOLYC02G030480.3 SOLYC08G069040.3 SOLYC01G111830.3 SOLYC04G009960.3 SOLYC08G005610.3 SOLYC09G014350.3 SOLYC04G063210.3 SOLYC01G087560.3 SOLYC02G080530.3 SOLYC01G094790.3 SOLYC06G074090.3 SOLYC11G065220.2 SOLYC03G115370.3 SOLYC06G053980.3 SOLYC01G080150.3 SOLYC11G010120.2 SOLYC06G060310.3 SOLYC07G…
0.00452883	4	16	13.1408	Path:sly00073	Cutin suberine and wax biosynthesis	http://www.genome.jp/kegg-bin/show_pathway?sly00073	SOLYC11G007540.2 SOLYC01G094750.3 SOLYC06G062600.3 SOLYC05G055400.3
0.0124691	4	22	9.55697	Path:sly00100	Steroid biosynthesis	http://www.genome.jp/kegg-bin/show_pathway?sly00100	SOLYC01G111830.3 SOLYC01G087560.3 SOLYC06G074090.3 SOLYC02G086180.3
0.0314306	7	95	3.87309	Path:sly00940	Phenylpropanoid biosynthesis	http://www.genome.jp/kegg-bin/show_pathway?sly00940	SOLYC02G087190.1 SOLYC02G030480.3 SOLYC08G069040.3 SOLYC04G063210.3 SOLYC02G080530.3 SOLYC11G010120.2 SOLYC01G006300.3
0.0366923	3	16	9.85563	Path:sly03440	Homologous recombination	http://www.genome.jp/kegg-bin/show_pathway?sly03440	SOLYC08G023280.3 SOLYC01G103960.3 SOLYC06G008210.3
0.0377256	4	34	6.18392	Path:sly00240	Pyrimidine metabolism	http://www.genome.jp/kegg-bin/show_pathway?sly00240	SOLYC04G012060.3 SOLYC01G097970.3 SOLYC08G077300.3 SOLYC11G065760.2
0.0456441	3	19	8.29948	Path:sly03030	DNA replication	http://www.genome.jp/kegg-bin/show_pathway?sly03030	SOLYC01G079507.1 SOLYC07G018300.3 SOLYC08G082200.3
0.0480381	5	63	4.1717	Path:sly00500	Starch and sucrose metabolism	http://www.genome.jp/kegg-bin/show_pathway?sly00500	SOLYC09G092130.3 SOLYC02G072150.3 SOLYC11G065220.2 SOLYC07G042550.3 SOLYC01G102580.3
0.0480381	4	39	5.39111	Path:sly01232	Nucleotide metabolism	http://www.genome.jp/kegg-bin/show_pathway?sly01232	SOLYC04G012060.3 SOLYC01G097970.3 SOLYC08G077300.3 SOLYC11G065760.2
0.0654748	4	45	4.6723	Path:sly00561	Glycerolipid metabolism	http://www.genome.jp/kegg-bin/show_pathway?sly00561	SOLYC09G014350.3 SOLYC03G115370.3 SOLYC06G050130.3 SOLYC08G076470.3
0.0898234	3	29	5.43759	Path:sly00052	Galactose metabolism	http://www.genome.jp/kegg-bin/show_pathway?sly00052	SOLYC08G082440.3 SOLYC11G065220.2 SOLYC06G050130.3
0.0898234	4	53	3.96705	Path:sly00564	Glycerophospholipid metabolism	http://www.genome.jp/kegg-bin/show_pathway?sly00564	SOLYC09G014350.3 SOLYC03G115370.3 SOLYC02G094400.3 SOLYC08G076470.3
0.0898234	7	139	2.64708	Path:sly04075	Plant hormone signal transduction	http://www.genome.jp/kegg-bin/show_pathway?sly04075	SOLYC03G096670.3 SOLYC09G074270.3 SOLYC08G077780.3 SOLYC10G085310.1 SOLYC04G008110.3 SOLYC02G071220.3 SOLYC08G076960.1
0.0954551	3	31	5.08678	Path:sly00410	beta-Alanine metabolism	http://www.genome.jp/kegg-bin/show_pathway?sly00410	SOLYC01G005000.3 SOLYC05G018880.1 SOLYC08G079430.3
0.0955689	5	84	3.12877	Path:sly00520	Amino sugar and nucleotide sugar metabolism	http://www.genome.jp/kegg-bin/show_pathway?sly00520	SOLYC12G010540.1 SOLYC08G082440.3 SOLYC11G065220.2 SOLYC01G104950.3 SOLYC02G082920.3
0.0995796	2	13	8.08667	Path:sly00196	Photosynthesis-antenna proteins	http://www.genome.jp/kegg-bin/show_pathway?sly00196	SOLYC06G069730.3 SOLYC12G011280.2
0.122922	3	37	4.26189	Path:sly00330	Arginine and proline metabolism	http://www.genome.jp/kegg-bin/show_pathway?sly00330	SOLYC06G019170.3 SOLYC05G018880.1 SOLYC02G089620.3
0.122922	5	94	2.79592	Path:sly04016	MAPK signaling pathway-plant	http://www.genome.jp/kegg-bin/show_pathway?sly04016	SOLYC03G096670.3 SOLYC08G077780.3 SOLYC10G085310.1 SOLYC08G076960.1 SOLYC02G082920.3
0.125434	2	16	6.57042	Path:sly00310	Lysine degradation	http://www.genome.jp/kegg-bin/show_pathway?sly00310	SOLYC07G017610.3 SOLYC03G082860.3
0.133716	2	17	6.18392	Path:sly00906	Carotenoid biosynthesis	http://www.genome.jp/kegg-bin/show_pathway?sly00906	SOLYC08G005610.3 SOLYC07G056570.1
0.141821	2	18	5.84037	Path:sly00920	Sulfur metabolism	http://www.genome.jp/kegg-bin/show_pathway?sly00920	SOLYC01G094790.3 SOLYC02G032860.3

## Sheet: WT-2W+5D
Enrichment FDR	nGenes	Pathway Genes	Fold Enrichment	Pathway
0.025698	1	37	116.314	Path:sly00330	Arginine	and	proline metabolism

## Sheet: CT-2W+5D
Enrichment FDR	nGenes	Pathway Genes	Fold Enrichment	Pathway			URL	Genes
6.06829e-13	7	22	144.141	Path:sly00100	Steroid biosynthesis		http://www.genome.jp/kegg-bin/show_pathway?sly00100	SOLYC09G009040.3 SOLYC02G069490.3 SOLYC02G081730.3 SOLYC06G074090.3 SOLYC06G005750.3 SOLYC06G082980.3 SOLYC02G086180.3
3.56168e-12	17	733	10.5064	Path:sly01110	Biosynthesis of secondary metabolites		http://www.genome.jp/kegg-bin/show_pathway?sly01110	SOLYC12G088170.2 SOLYC09G009040.3 SOLYC02G069490.3 SOLYC08G080170.3 SOLYC11G010850.2 SOLYC07G043480.1 SOLYC09G082660.3 SOLYC02G081730.3 SOLYC06G074090.3 SOLYC06G005750.3 SOLYC04G008330.1 SOLYC06G082980.3 SOLYC02G063000.3 SOLYC02G086180.3 SOLYC02G082260.3 SOLYC10G086500.1 SOLYC09G008670.3
6.3853e-08	16	1238	5.85477	Path:sly01100	Metabolic pathways		http://www.genome.jp/kegg-bin/show_pathway?sly01100	SOLYC12G088170.2 SOLYC09G009040.3 SOLYC02G069490.3 SOLYC08G080170.3 SOLYC11G010850.2 SOLYC09G082660.3 SOLYC02G081730.3 SOLYC06G074090.3 SOLYC06G005750.3 SOLYC06G082980.3 SOLYC02G086180.3 SOLYC02G081340.3 SOLYC02G082260.3 SOLYC10G086500.1 SOLYC12G006470.2 SOLYC09G008670.3
0.000211087	3	31	43.84	Path:sly00900	Terpenoid backbone biosynthesis		http://www.genome.jp/kegg-bin/show_pathway?sly00900	SOLYC08G080170.3 SOLYC11G010850.2 SOLYC02G082260.3
0.00254134	2	19	47.6856	Path:sly00650	Butanoate metabolism		http://www.genome.jp/kegg-bin/show_pathway?sly00650	SOLYC08G080170.3 SOLYC12G006470.2
0.00254134	2	18	50.3348	Path:sly00908	Zeatin biosynthesis		http://www.genome.jp/kegg-bin/show_pathway?sly00908	SOLYC07G043480.1 SOLYC04G008330.1
0.0033563	3	95	14.3057	Path:sly00940	Phenylpropanoid biosynthesis		http://www.genome.jp/kegg-bin/show_pathway?sly00940	SOLYC12G088170.2 SOLYC09G082660.3 SOLYC02G063000.3
0.0209023	1	4	113.253	Path:sly00996	Biosynthesis of various alkaloids		http://www.genome.jp/kegg-bin/show_pathway?sly00996	SOLYC07G043460.3
0.0643262	1	14	32.3581	Path:sly00730	Thiamine metabolism		http://www.genome.jp/kegg-bin/show_pathway?sly00730	SOLYC11G010850.2
0.0721552	2	139	6.51817	Path:sly04075	Plant hormone signal transduction		http://www.genome.jp/kegg-bin/show_pathway?sly04075	SOLYC07G042170.3 SOLYC11G011030.2
0.098279	1	30	15.1004	Path:sly00250	Alanine aspartate and glutamate metabol	ism	http://www.genome.jp/kegg-bin/show_pathway?sly00250	SOLYC12G006470.2
0.098279	1	34	13.3239	Path:sly00280	Valine leucine and isoleucine degradati	on	http://www.genome.jp/kegg-bin/show_pathway?sly00280	SOLYC08G080170.3
0.098279	1	34	13.3239	Path:sly00941	Flavonoid biosynthesis		http://www.genome.jp/kegg-bin/show_pathway?sly00941	SOLYC09G082660.3
0.098279	1	27	16.7783	Path:sly00945	Stilbenoid diarylheptanoid and gingerol	biosynthesis	http://www.genome.jp/kegg-bin/show_pathway?sly00945	SOLYC09G082660.3
0.107709	1	42	10.786	Path:sly00260	Glycine serine and threonine metabolism		http://www.genome.jp/kegg-bin/show_pathway?sly00260	SOLYC09G008670.3
0.107709	1	43	10.5352	Path:sly03013	Nucleocytoplasmic transport		http://www.genome.jp/kegg-bin/show_pathway?sly03013	SOLYC11G069700.2
0.108097	1	46	9.84811	Path:sly00480	Glutathione metabolism		http://www.genome.jp/kegg-bin/show_pathway?sly00480	SOLYC02G081340.3

## Sheet: CT-2W+8D
Enrichment FDR	nGenes	Pathway Genes	Fold Enrichment	Pathway			Genes
6.06829e-13	7	22	144.141	Path:sly00100	Steroid biosynthesis		SOLYC09G009040.3 SOLYC02G069490.3 SOLYC02G081730.3 SOLYC06G074090.3 SOLYC06G005750.3 SOLYC06G082980.3 SOLYC02G086180.3
3.56168e-12	17	733	10.5064	Path:sly01110	Biosynthesis of secondary metabolites		SOLYC12G088170.2 SOLYC09G009040.3 SOLYC02G069490.3 SOLYC08G080170.3 SOLYC11G010850.2 SOLYC07G043480.1 SOLYC09G082660.3 SOLYC02G081730.3 SOLYC06G074090.3 SOLYC06G005750.3 SOLYC04G008330.1 SOLYC06G082980.3 SOLYC02G063000.3 SOLYC02G086180.3 SOLYC02G082260.3 SOLYC10G086500.1 SOLYC09G008670.3
6.3853e-08	16	1238	5.85477	Path:sly01100	Metabolic pathways		SOLYC12G088170.2 SOLYC09G009040.3 SOLYC02G069490.3 SOLYC08G080170.3 SOLYC11G010850.2 SOLYC09G082660.3 SOLYC02G081730.3 SOLYC06G074090.3 SOLYC06G005750.3 SOLYC06G082980.3 SOLYC02G086180.3 SOLYC02G081340.3 SOLYC02G082260.3 SOLYC10G086500.1 SOLYC12G006470.2 SOLYC09G008670.3
0.000211087	3	31	43.84	Path:sly00900	Terpenoid backbone biosynthesis		SOLYC08G080170.3 SOLYC11G010850.2 SOLYC02G082260.3
0.00254134	2	19	47.6856	Path:sly00650	Butanoate metabolism		SOLYC08G080170.3 SOLYC12G006470.2
0.00254134	2	18	50.3348	Path:sly00908	Zeatin biosynthesis		SOLYC07G043480.1 SOLYC04G008330.1
0.0033563	3	95	14.3057	Path:sly00940	Phenylpropanoid biosynthesis		SOLYC12G088170.2 SOLYC09G082660.3 SOLYC02G063000.3
0.0209023	1	4	113.253	Path:sly00996	Biosynthesis of various alkaloids		SOLYC07G043460.3
0.0643262	1	14	32.3581	Path:sly00730	Thiamine metabolism		SOLYC11G010850.2
0.0721552	2	139	6.51817	Path:sly04075	Plant hormone signal transduction		SOLYC07G042170.3 SOLYC11G011030.2
0.098279	1	30	15.1004	Path:sly00250	Alanine aspartate and glutamate metabol	ism	SOLYC12G006470.2
0.098279	1	34	13.3239	Path:sly00280	Valine leucine and isoleucine degradati	on	SOLYC08G080170.3
0.098279	1	34	13.3239	Path:sly00941	Flavonoid biosynthesis		SOLYC09G082660.3
0.098279	1	27	16.7783	Path:sly00945	Stilbenoid diarylheptanoid and gingerol	biosynthesis	SOLYC09G082660.3
0.107709	1	42	10.786	Path:sly00260	Glycine serine and threonine metabolism		SOLYC09G008670.3
0.107709	1	43	10.5352	Path:sly03013	Nucleocytoplasmic transport		SOLYC11G069700.2
0.108097	1	46	9.84811	Path:sly00480	Glutathione metabolism		SOLYC02G081340.3

## Sheet: CT-2W+11D
Enrichment FDR	nGenes	Pathway Genes	Fold Enrichment	Pathways	URL	Genes
8.86025e-37	148	1238	3.34899	Metabolic pathways	http://www.genome.jp/kegg-bin/show_pathway?sly01100	SOLYC01G099590.3 SOLYC10G007600.3 SOLYC02G070580.1 SOLYC12G088170.2 SOLYC02G084980.3 SOLYC02G083860.3 SOLYC10G055680.1 SOLYC12G005630.2 SOLYC04G015750.3 SOLYC02G087190.1 SOLYC06G019170.3 SOLYC11G012850.2 SOLYC12G044280.2 SOLYC02G072150.3 SOLYC01G110340.3 SOLYC02G030480.3 SOLYC06G065560.2 SOLYC08G080340.3 SOLYC06G053480.3 SOLYC12G089210.2 SOLYC01G111830.3 SOLYC04G009960.3 SOLYC03G019670.3 SOLYC12G…
2.81034e-22	89	733	3.40141	Biosynthesis of secondary metabolites	http://www.genome.jp/kegg-bin/show_pathway?sly01110	SOLYC10G007600.3 SOLYC02G070580.1 SOLYC12G088170.2 SOLYC02G083860.3 SOLYC10G055680.1 SOLYC04G015750.3 SOLYC02G087190.1 SOLYC06G019170.3 SOLYC11G012850.2 SOLYC02G072150.3 SOLYC02G030480.3 SOLYC09G059240.3 SOLYC06G065560.2 SOLYC08G080340.3 SOLYC12G089210.2 SOLYC01G111830.3 SOLYC04G009960.3 SOLYC03G019670.3 SOLYC12G013710.2 SOLYC01G100490.3 SOLYC02G069250.3 SOLYC08G005610.3 SOLYC12G009110.2 SOLYC11G…
5.78722e-07	22	149	4.13627	Carbon metabolism	http://www.genome.jp/kegg-bin/show_pathway?sly01200	SOLYC10G054870.2 SOLYC02G020940.3 SOLYC08G014340.3 SOLYC01G094790.3 SOLYC06G071920.3 SOLYC07G055840.3 SOLYC08G065220.3 SOLYC09G011810.3 SOLYC04G082630.3 SOLYC01G097460.3 SOLYC04G054890.3 SOLYC09G075450.3 SOLYC04G009030.3 SOLYC06G072580.3 SOLYC07G062530.3 SOLYC08G016750.3 SOLYC02G085950.3 SOLYC02G063150.3 SOLYC03G034220.3 SOLYC09G008670.3 SOLYC05G053300.3 SOLYC02G086880.3
1.37917e-06	11	38	8.10927	Carbon fixation in photosynthetic organisms	http://www.genome.jp/kegg-bin/show_pathway?sly00710	SOLYC10G054870.2 SOLYC02G020940.3 SOLYC06G071920.3 SOLYC09G011810.3 SOLYC04G082630.3 SOLYC01G097460.3 SOLYC04G009030.3 SOLYC07G062530.3 SOLYC02G085950.3 SOLYC02G063150.3 SOLYC03G034220.3
2.00178e-06	7	13	15.0844	Photosynthesis-antenna proteins	http://www.genome.jp/kegg-bin/show_pathway?sly00196	SOLYC09G014520.3 SOLYC12G009200.2 SOLYC05G056050.3 SOLYC06G069730.3 SOLYC12G011280.2 SOLYC07G063600.3 SOLYC12G006140.2
4.81445e-06	11	44	7.00346	Glyoxylate and dicarboxylate metabolism	http://www.genome.jp/kegg-bin/show_pathway?sly00630	SOLYC03G063560.3 SOLYC03G025720.3 SOLYC07G055840.3 SOLYC08G065220.3 SOLYC02G085950.3 SOLYC04G014510.3 SOLYC02G063150.3 SOLYC03G034220.3 SOLYC01G080280.3 SOLYC05G053300.3 SOLYC02G086880.3
6.23045e-06	18	124	4.06652	Biosynthesis of amino acids	http://www.genome.jp/kegg-bin/show_pathway?sly01230	SOLYC06G019170.3 SOLYC12G089210.2 SOLYC04G009960.3 SOLYC10G054870.2 SOLYC08G014340.3 SOLYC01G094790.3 SOLYC06G071920.3 SOLYC07G055840.3 SOLYC06G064550.3 SOLYC02G068640.3 SOLYC10G081510.2 SOLYC01G097460.3 SOLYC05G050980.3 SOLYC01G067750.3 SOLYC04G014510.3 SOLYC02G067180.3 SOLYC09G008670.3 SOLYC01G080280.3
0.000401958	13	95	3.83347	Phenylpropanoid biosynthesis	http://www.genome.jp/kegg-bin/show_pathway?sly00940	SOLYC12G088170.2 SOLYC02G087190.1 SOLYC02G030480.3 SOLYC02G069250.3 SOLYC11G008630.2 SOLYC09G072660.3 SOLYC04G063210.3 SOLYC11G071470.1 SOLYC02G080530.3 SOLYC09G082660.3 SOLYC03G111170.3 SOLYC07G006680.1 SOLYC01G006300.3
0.00100496	6	22	7.64014	Steroid biosynthesis	http://www.genome.jp/kegg-bin/show_pathway?sly00100	SOLYC10G055680.1 SOLYC01G111830.3 SOLYC01G087560.3 SOLYC06G074090.3 SOLYC06G082980.3 SOLYC02G086180.3
0.00123346	7	33	5.94233	Photosynthesis	http://www.genome.jp/kegg-bin/show_pathway?sly00195	SOLYC12G044280.2 SOLYC06G066640.3 SOLYC02G080540.1 SOLYC03G114930.3 SOLYC06G082950.3 SOLYC08G013670.3 SOLYC04G082010.1
0.00123346	15	139	3.02308	Plant hormone signal transduction	http://www.genome.jp/kegg-bin/show_pathway?sly04075	SOLYC03G096670.3 SOLYC09G074270.3 SOLYC09G083290.3 SOLYC06G053260.1 SOLYC05G052980.3 SOLYC01G098390.3 SOLYC01G098400.3 SOLYC06G053840.3 SOLYC01G104650.3 SOLYC07G054580.3 SOLYC08G082180.3 SOLYC02G063010.3 SOLYC04G014530.1 SOLYC11G011260.1 SOLYC07G044980.3
0.00134826	5	16	8.75432	Cutin suberine and wax biosynthesis	http://www.genome.jp/kegg-bin/show_pathway?sly00073	SOLYC01G005410.3 SOLYC09G066150.1 SOLYC11G007540.2 SOLYC06G062600.3 SOLYC05G055400.3
0.00134826	7	34	5.76755	Flavonoid biosynthesis	http://www.genome.jp/kegg-bin/show_pathway?sly00941	SOLYC02G083860.3 SOLYC11G008630.2 SOLYC04G063210.3 SOLYC11G071470.1 SOLYC09G082660.3 SOLYC07G006680.1 SOLYC09G091510.3
0.00169389	7	36	5.44713	Porphyrin metabolism	http://www.genome.jp/kegg-bin/show_pathway?sly00860	SOLYC11G012850.2 SOLYC12G013710.2 SOLYC06G048730.3 SOLYC04G063240.3 SOLYC07G066470.3 SOLYC06G053980.3 SOLYC06G060310.3
0.00284499	5	19	7.37206	DNA replication	http://www.genome.jp/kegg-bin/show_pathway?sly03030	SOLYC01G079507.1 SOLYC02G082180.3 SOLYC07G018300.3 SOLYC05G014540.3 SOLYC01G110130.3
0.0033216	8	53	4.2285	Glycerophospholipid metabolism	http://www.genome.jp/kegg-bin/show_pathway?sly00564	SOLYC08G080340.3 SOLYC06G068950.3 SOLYC12G040790.2 SOLYC03G019670.3 SOLYC09G014350.3 SOLYC01G094700.3 SOLYC03G115370.3 SOLYC08G076470.3
0.00476331	6	32	5.25259	Fatty acid metabolism	http://www.genome.jp/kegg-bin/show_pathway?sly01212	SOLYC06G053480.3 SOLYC08G082620.3 SOLYC01G006430.3 SOLYC04G054890.3 SOLYC03G063110.3 SOLYC05G054365.1
0.00541869	7	45	4.35771	Glycerolipid metabolism	http://www.genome.jp/kegg-bin/show_pathway?sly00561	SOLYC08G080340.3 SOLYC09G014350.3 SOLYC09G014300.3 SOLYC01G094700.3 SOLYC03G115370.3 SOLYC06G050130.3 SOLYC08G076470.3
0.00619705	4	14	8.00395	Nitrogen metabolism	http://www.genome.jp/kegg-bin/show_pathway?sly00910	SOLYC04G014510.3 SOLYC02G086820.3 SOLYC01G080280.3 SOLYC01G108630.3
0.0116904	5	27	5.18775	Stilbenoid diarylheptanoid and gingerol biosynthesis	http://www.genome.jp/kegg-bin/show_pathway?sly00945	SOLYC11G008630.2 SOLYC04G063210.3 SOLYC11G071470.1 SOLYC09G082660.3 SOLYC07G006680.1
0.0132001	8	68	3.29574	Cysteine and methionine metabolism	http://www.genome.jp/kegg-bin/show_pathway?sly00270	SOLYC01G100490.3 SOLYC08G014340.3 SOLYC01G094790.3 SOLYC06G064550.3 SOLYC10G081510.2 SOLYC12G100330.2 SOLYC10G076250.2 SOLYC02G067180.3
0.0146001	4	18	6.2253	Sulfur metabolism	http://www.genome.jp/kegg-bin/show_pathway?sly00920	SOLYC09G092430.3 SOLYC08G014340.3 SOLYC01G094790.3 SOLYC03G005260.3
0.0150584	6	42	4.00198	Glycine serine and threonine metabolism	http://www.genome.jp/kegg-bin/show_pathway?sly00260	SOLYC04G009960.3 SOLYC06G064550.3 SOLYC08G065220.3 SOLYC10G076250.2 SOLYC08G079430.3 SOLYC09G008670.3
0.0234275	3	11	7.64014	Biosynthesis of unsaturated fatty acids	http://www.genome.jp/kegg-bin/show_pathway?sly01040	SOLYC06G053480.3 SOLYC01G006430.3 SOLYC04G054890.3
0.0234275	4	21	5.33597	Circadian rhythm-plant	http://www.genome.jp/kegg-bin/show_pathway?sly04712	SOLYC06G061000.3 SOLYC03G081240.3 SOLYC10G005080.3 SOLYC09G091510.3
0.0252335	5	34	4.11968	Inositol phosphate metabolism	http://www.genome.jp/kegg-bin/show_pathway?sly00562	SOLYC03G019670.3 SOLYC10G054870.2 SOLYC06G065540.3 SOLYC05G008200.3 SOLYC05G051850.3
0.0261588	2	4	14.0069	Monobactam biosynthesis	http://www.genome.jp/kegg-bin/show_pathway?sly00261	SOLYC03G005260.3 SOLYC06G064550.3
0.037606	5	38	3.68603	Citrate cycle (TCA cycle)	http://www.genome.jp/kegg-bin/show_pathway?sly00020	SOLYC07G055840.3 SOLYC09G075450.3 SOLYC06G072580.3 SOLYC08G016750.3 SOLYC05G053300.3
0.0457946	9	106	2.37853	Protein processing in endoplasmic reticulum	http://www.genome.jp/kegg-bin/show_pathway?sly04141	SOLYC06G076020.3 SOLYC05G055160.3 SOLYC12G005910.2 SOLYC11G066100.2 SOLYC04G011430.3 SOLYC01G109340.3 SOLYC08G081950.3 SOLYC04G014480.3 SOLYC07G065840.2
0.0509546	6	57	2.94882	Phagosome	http://www.genome.jp/kegg-bin/show_pathway?sly04145	SOLYC03G033850.3 SOLYC03G114070.3 SOLYC06G065540.3 SOLYC02G087880.3 SOLYC05G008200.3 SOLYC08G008210.3
0.0561471	3	16	5.25259	Homologous recombination	http://www.genome.jp/kegg-bin/show_pathway?sly03440	SOLYC08G023280.3 SOLYC01G103960.3 SOLYC06G008210.3
0.0697419	2	7	8.00395	Selenocompound metabolism	http://www.genome.jp/kegg-bin/show_pathway?sly00450	SOLYC03G005260.3 SOLYC10G081510.2
0.0697419	5	46	3.04498	Glutathione metabolism	http://www.genome.jp/kegg-bin/show_pathway?sly00480	SOLYC04G012060.3 SOLYC09G007270.3 SOLYC02G083620.3 SOLYC02G081340.3 SOLYC04G082030.1
0.0773019	7	82	2.39142	Glycolysis/Gluconeogenesis	http://www.genome.jp/kegg-bin/show_pathway?sly00010	SOLYC10G054870.2 SOLYC06G071920.3 SOLYC09G011810.3 SOLYC02G085100.3 SOLYC06G072580.3 SOLYC08G016750.3 SOLYC05G053300.3
0.0773019	3	19	4.42324	Fatty acid elongation	http://www.genome.jp/kegg-bin/show_pathway?sly00062	SOLYC06G065560.2 SOLYC05G013207.1 SOLYC10G009240.3
0.0773019	3	19	4.42324	Arginine biosynthesis	http://www.genome.jp/kegg-bin/show_pathway?sly00220	SOLYC12G089210.2 SOLYC04G014510.3 SOLYC01G080280.3
0.0809958	2	8	7.00346	Vitamin B6 metabolism	http://www.genome.jp/kegg-bin/show_pathway?sly00750	SOLYC11G069290.2 SOLYC06G081980.1
0.0817512	4	34	3.29574	Valine leucine and isoleucine degradation	http://www.genome.jp/kegg-bin/show_pathway?sly00280	SOLYC04G063350.3 SOLYC05G054365.1 SOLYC10G076250.2 SOLYC05G053300.3
0.0882866	10	145	1.93199	Biosynthesis of cofactors	http://www.genome.jp/kegg-bin/show_pathway?sly01240	SOLYC06G048730.3 SOLYC08G082620.3 SOLYC12G010540.1 SOLYC11G069290.2 SOLYC07G066470.3 SOLYC06G081980.1 SOLYC07G053270.3 SOLYC04G049360.3 SOLYC05G053300.3 SOLYC01G105560.3
0.101787	4	37	3.02852	Phosphatidylinositol signaling system	http://www.genome.jp/kegg-bin/show_pathway?sly04070	SOLYC02G088090.1 SOLYC06G065540.3 SOLYC05G008200.3 SOLYC03G115370.3
0.109396	2	10	5.60277	Ether lipid metabolism	http://www.genome.jp/kegg-bin/show_pathway?sly00565	SOLYC08G080340.3 SOLYC03G019670.3
0.109396	3	23	3.65398	Propanoate metabolism	http://www.genome.jp/kegg-bin/show_pathway?sly00640	SOLYC04G063350.3 SOLYC04G054890.3 SOLYC05G053300.3
0.111592	4	39	2.87321	Ascorbate and aldarate metabolism	http://www.genome.jp/kegg-bin/show_pathway?sly00053	SOLYC12G010540.1 SOLYC11G062440.2 SOLYC09G007270.3 SOLYC02G083620.3
0.112791	7	94	2.08614	MAPK signaling pathway-plant	http://www.genome.jp/kegg-bin/show_pathway?sly04016	SOLYC03G096670.3 SOLYC05G052980.3 SOLYC02G088090.1 SOLYC08G082180.3 SOLYC04G014530.1 SOLYC02G082930.3 SOLYC02G082920.3
0.113349	3	24	3.50173	Fatty acid biosynthesis	http://www.genome.jp/kegg-bin/show_pathway?sly00061	SOLYC06G053480.3 SOLYC08G082620.3 SOLYC03G063110.3
0.117418	5	58	2.41499	Pyruvate metabolism	http://www.genome.jp/kegg-bin/show_pathway?sly00620	SOLYC09G075450.3 SOLYC06G072580.3 SOLYC07G062530.3 SOLYC08G016750.3 SOLYC05G053300.3
0.152955	5	63	2.22332	Starch and sucrose metabolism	http://www.genome.jp/kegg-bin/show_pathway?sly00500	SOLYC02G072150.3 SOLYC01G110340.3 SOLYC09G010210.3 SOLYC01G102580.3 SOLYC01G079790.3
0.154682	2	13	4.30982	Sphingolipid metabolism	http://www.genome.jp/kegg-bin/show_pathway?sly00600	SOLYC03G006140.3 SOLYC06G050130.3
0.172722	2	14	4.00198	Riboflavin metabolism	http://www.genome.jp/kegg-bin/show_pathway?sly00740	SOLYC04G008260.3 SOLYC07G053270.3
0.175258	3	30	2.80138	Alanine aspartate and glutamate metabolism	http://www.genome.jp/kegg-bin/show_pathway?sly00250	SOLYC10G076250.2 SOLYC04G014510.3 SOLYC01G080280.3
0.181549	5	68	2.05984	Oxidative phosphorylation	http://www.genome.jp/kegg-bin/show_pathway?sly00190	SOLYC02G079170.3 SOLYC02G080540.1 SOLYC01G106430.3 SOLYC12G042920.2 SOLYC08G008210.3
0.197343	2	16	3.50173	Lysine degradation	http://www.genome.jp/kegg-bin/show_pathway?sly00310	SOLYC02G094520.3 SOLYC07G017610.3
0.197343	2	16	3.50173	Diterpenoid biosynthesis	http://www.genome.jp/kegg-bin/show_pathway?sly00904	SOLYC09G059240.3 SOLYC03G006880.3
0.197343	2	16	3.50173	Biosynthesis of various plant secondary metabolites	http://www.genome.jp/kegg-bin/show_pathway?sly00999	SOLYC01G100490.3 SOLYC01G067750.3
