# Supplementary material for: Temporal transcriptome and WGCNA analysis unveils divergent drought response strategies in wild and cultivated Solanum varieties
Source: Front Plant Sci. 2025 Jul 30;16:1572619. doi: 10.3389/fpls.2025.1572619 (PMC12344311; doi:10.3389/fpls.2025.1572619)
Supplement: Supplementary file 3 [file DataSheet3.xlsx]

## Sheet: dark-red-penn-5
From To Species	Gene Name
Solyc03g118290.3	ARF2A Solanum	lycoper	sicum	auxin response factor 2A	ARF2A)
Solyc02g091740.3	LOC101247098	Solanum	lycopersicum	kinesin-like protein KIN-8B	LOC101247098)
Solyc08g068670.3	LOC101265461	Solanum	lycopersicum	histidine decarboxylase-like	LOC101265461)
Solyc08g077110.3	LOC101264451	Solanum	lycopersicum	NAC domain-containing protein 71-like	LOC101264451)
Solyc03g007710.3	LOC101258132	Solanum	lycopersicum	membrane-associated kinase regulator 5-like	LOC101258132)
Solyc05g054570.3	LOC101261818	Solanum	lycopersicum	uncharacterized LOC101261818	LOC101261818)
Solyc06g075210.3	LOC101261717	Solanum	lycopersicum	protein disulfide isomerase-like 1-4	LOC101261717)
Solyc12g096500.2	LOC101254368	Solanum	lycopersicum	zinc finger protein CONSTANS-LIKE 4	LOC101254368)
Solyc06g072460.1	LOC101268692	Solanum	lycopersicum	uncharacterized LOC101268692	LOC101268692)
Solyc09g011880.3	LOC101259068	Solanum	lycopersicum	uncharacterized LOC101259068	LOC101259068)
Solyc12g098910.2	LOC101249805	Solanum	lycopersicum	CBL-interacting serine/threonine-protein kinase 1	LOC101249805)
Solyc02g021410.3	LOC101259094	Solanum	lycopersicum	cation/H	uncharacterized LOC101257872	LOC101259094)
Solyc10g006460.3	LOC104649484	Solanum	lycopersicum	DDRGK domain-containing protein 1	LOC104649484)
Solyc06g076470.3	LOC101267414	Solanum	lycopersicum	uncharacterized LOC101267414	LOC101267414)
Solyc07g053610.3	LOC101253299	Solanum	lycopersicum	homeobox-DDT domain protein RLT2	LOC101253299)
Solyc06g069520.3	LOC101259851	Solanum	lycopersicum	protein Asterix	LOC101259851)
Solyc05g005590.3	LOC104647251	Solanum	lycopersicum	uncharacterized LOC104647251	LOC104647251)
Solyc01g079340.3	LOC101265066	Solanum	lycopersicum	protein kinase superfamily protein	LOC101265066)
Solyc08g007580.3	LOC101244306	Solanum	lycopersicum	uncharacterized LOC101244306	LOC101244306)
Solyc10g011820.3	LOC101259374	Solanum	lycopersicum	delta(8)-fatty-acid desaturase-like	8)-fatty-acid desaturase-like	LOC101259374)
Solyc07g041500.3	LOC101256104	Solanum	lycopersicum	cytochrome P450 72A397	LOC101256104)
Solyc11g008960.2	LOC101256935	Solanum	lycopersicum	probable LRR receptor-like serine/threonine-protein kinase At5g10290	LOC101256935)
Solyc04g054480.3	LOC101244277	Solanum	lycopersicum	protein CELLULOSE SYNTHASE INTERACTIVE 1	LOC101244277)
Solyc02g005210.3	LOC101248341	Solanum	lycopersicum	protein COFACTOR ASSEMBLY OF COMPLEX C SUBUNIT B CCB1, chloroplastic	LOC101248341)
Solyc08g005170.3	HsfA1a Solanum	lycoper	sicum	heat stress transcription factor HsfA1a	HsfA1a)
Solyc02g069850.3	LOC101261290	Solanum	lycopersicum	ribosomal protein S25	LOC101261290)
Solyc07g054870.3	LOC101251599	Solanum	lycopersicum	2-oxoglutarate-dependent dioxygenase 19	LOC101251599)
Solyc01g089850.3	LOC101251921	Solanum	lycopersicum	cyclin-U4-1	LOC101251921)
Solyc03g118170.3	LOC101268375	Solanum	lycopersicum	glycine--tRNA ligase, mitochondrial 1	LOC101268375)
Solyc01g090380.3	LOC101259577	Solanum	lycopersicum	uncharacterized LOC101259577	LOC101259577)
Solyc10g080200.2	LOC101256930	Solanum	lycopersicum	stress-associated protein 12	LOC101256930)
Solyc11g068780.1	OFP30 Solanum	lycoper	sicum	OVATE family protein OFP30	OFP30)
Solyc01g105550.1	AT1 Solanum	lycoper	sicum	AT1 protein	AT1)
Solyc04g072280.3	LOC101261512	Solanum	lycopersicum	laccase-14-like	LOC101261512)
Solyc02g064700.3	LOC101246108	Solanum	lycopersicum	casein kinase II subunit alpha	LOC101246108)
Solyc02g092070.3	LOC101244049	Solanum	lycopersicum	growth-regulating factor 2-like	LOC101244049)
Solyc07g055080.3	LOC101247839	Solanum	lycopersicum	proteasome subunit alpha type-2-B	LOC101247839)
Solyc09g065890.3	LOC101268316	Solanum	lycopersicum	phospholipase A1-Igamma2, chloroplastic-like	LOC101268316)
Solyc03g005170.3	LOC101268353	Solanum	lycopersicum	uncharacterized LOC101268353	LOC101268353)
Solyc03g110960.3	LOC101244761	Solanum	lycopersicum	nucleoside diphosphate kinase 2, chloroplastic	LOC101244761)
Solyc06g048850.3	LOC101252495	Solanum	lycopersicum	uncharacterized protein At4g08330, chloroplastic-like	LOC101252495)
Solyc01g079220.3	LOC101262349	Solanum	lycopersicum	nifU-like protein 1, chloroplastic	LOC101262349)
Solyc08g006560.3	LOC101244208	Solanum	lycopersicum	3-oxoacyl-[acyl-carrier-protein] synthase 3 A, chloroplastic-like	LOC101244208)
Solyc08g076080.3	LOC101263927	Solanum	lycopersicum	probable xyloglucan endotransglucosylase/hydrolase protein 30	LOC101263927)
Solyc11g007130.2	LOC101246199	Solanum	lycopersicum	uncharacterized LOC101246199	LOC101246199)
Solyc01g006380.2	LOC101265762	Solanum	lycopersicum	putative E3 ubiquitin-protein ligase LIN-2	LOC101265762)
Solyc03g019690.1	LOC101248647	Solanum	lycopersicum	serine protease inhibitor 5	LOC101248647)
Solyc09g090900.3	LOC101244614	Solanum	lycopersicum	3-isopropylmalate dehydratase large subunit, chloroplastic	LOC101244614)
Solyc01g112260.3	LOC101258903	Solanum	lycopersicum	uncharacterized LOC101258903	LOC101258903)
Solyc12g014170.2	LOC101258231	Solanum	lycopersicum	transcription factor GTE3, chloroplastic-like	LOC101258231)
Solyc12g056760.2	LOC101256569	Solanum	lycopersicum	uncharacterized LOC101256569	LOC101256569)
Solyc08g007830.1	LOC101248897	Solanum	lycopersicum	dehydration-responsive element-binding protein 1F-like	LOC101248897)
Solyc08g077350.3	LOC101258396	Solanum	lycopersicum	haloacid dehalogenase-like hydrolase domain-containing protein Sgpp	LOC101258396)
Solyc09g074450.1	LOC101261065	Solanum	lycopersicum	classical arabinogalactan protein 26-like	LOC101261065)
Solyc03g095840.3	LOC101257451	Solanum	lycopersicum	eukaryotic translation initiation factor 2 alpha subunit family protein	LOC101257451)
Solyc02g091860.3	LOC101248440	Solanum	lycopersicum	LRR receptor-like serine/threonine-protein kinase HSL2	LOC101248440)
Solyc05g054450.1	LOC101264825	Solanum	lycopersicum	uncharacterized LOC101264825	LOC101264825)
Solyc11g017270.2	LOC101264781	Solanum	lycopersicum	leucine-rich repeat receptor-like tyrosine-protein kinase PXC3	LOC101264781)
Solyc06g074990.2	LOC101251152	Solanum	lycopersicum	high affinity nitrate transporter 2.4-like	LOC101251152)
Solyc08g078620.1	LOC101250618	Solanum	lycopersicum	3'-5' exonuclease-like	LOC101250618)
Solyc07g044810.3	LOC101249102	Solanum	lycopersicum	uncharacterized LOC101249102	LOC101249102)
Solyc08g075870.3	LOC101251208	Solanum	lycopersicum	probable methyltransferase PMT21	LOC101251208)
Solyc03g097190.3	LOC101246901	Solanum	lycopersicum	WEB family protein At3g02930, chloroplastic	LOC101246901)
Solyc02g070020.1	LOC101257330	Solanum	lycopersicum	UDP-glycosyltransferase 91C1-like	LOC101257330)
Solyc09g061760.1	LOC101249014	Solanum	lycopersicum	pentatricopeptide repeat-containing protein At2g17525, mitochondrial	LOC101249014)
Solyc06g049060.3	LOC101255798	Solanum	lycopersicum	reticulon-like protein B16	LOC101255798)
Solyc09g075150.3	LOC101245794	Solanum	lycopersicum	large ribosomal subunit protein eL22z	LOC101245794)
Solyc08g067970.3	LOC101254717	Solanum	lycopersicum	FCS-Like Zinc finger 10-like	LOC101254717)
Solyc03g006810.3	LOC101266098	Solanum	lycopersicum	peroxidase 66	LOC101266098)
Solyc09g005020.1	LOC104649140	Solanum	lycopersicum	uncharacterized LOC104649140	LOC104649140)
Solyc11g066130.1	LOC543971	Solanum	lycopersicum	osmotin-like protein	LOC543971)
Solyc02g071280.3	LOC101255162	Solanum	lycopersicum	uncharacterized LOC101255162	LOC101255162)
Solyc01g008310.3	LOC101268498	Solanum	lycopersicum	phenylalanine--tRNA ligase beta subunit, cytoplasmic	LOC101268498)
Solyc01g005560.3	LOC101268602	Solanum	lycopersicum	isocitrate dehydrogenase [NADP]	LOC101268602)
Solyc03g033360.2	LOC101268843	Solanum	lycopersicum	aspartyl protease family protein 1-like	LOC101268843)
Solyc03g121480.3	LOC101244357	Solanum	lycopersicum	thioredoxin-like 2-1, chloroplastic	LOC101244357)
Solyc05g054210.3	PKE1 Solanum	lycoper	sicum	drought-related protein PKE1	PKE1)
Solyc02g079790.3	LOC101268247	Solanum	lycopersicum	uncharacterized LOC101268247	LOC101268247)
Solyc10g080440.2	LOC101261178	Solanum	lycopersicum	uncharacterized LOC101261178	LOC101261178)
Solyc04g056410.3	LOC101255388	Solanum	lycopersicum	protein CHROMATIN REMODELING 25	LOC101255388)
Solyc05g012180.3	LOC101265824	Solanum	lycopersicum	putative methylesterase 11, chloroplastic	LOC101265824)
Solyc11g012930.2	LOC101247182	Solanum	lycopersicum	WAT1-related protein At4g08300	LOC101247182)
Solyc01g086740.3	LOC101262659	Solanum	lycopersicum	chaperone protein dnaJ GFA2, mitochondrial	LOC101262659)
Solyc06g074510.3	LOC101247926	Solanum	lycopersicum	probable 2-carboxy-D-arabinitol-1-phosphatase	LOC101247926)
Solyc08g079760.3	LOC101244516	Solanum	lycopersicum	protein TPX2	LOC101244516)
Solyc02g091290.3	LOC101261082	Solanum	lycopersicum	uncharacterized LOC101261082	LOC101261082)
Solyc03g116330.3	LOC101262906	Solanum	lycopersicum	uncharacterized LOC101262906	LOC101262906)
Solyc11g066250.2	LOC101258820	Solanum	lycopersicum	serine carboxypeptidase-like	LOC101258820)
Solyc05g008090.3	LOC101253184	Solanum	lycopersicum	protein WVD2-like 7	LOC101253184)
Solyc02g085810.3	LOC101247084	Solanum	lycopersicum	protein SWEETIE	LOC101247084)
Solyc02g087410.3	ABCB3 Solanum	lycoper	sicum	ABC transporter B family member 3	ABCB3)
Solyc03g121810.2	LOC101262795	Solanum	lycopersicum	probable phospholipid-transporting ATPase 4	LOC101262795)
Solyc02g094360.3	LOC101261976	Solanum	lycopersicum	uncharacterized LOC101261976	LOC101261976)
Solyc08g062620.3	LOC101250141	Solanum	lycopersicum	uncharacterized protein At4g33100	LOC101250141)
Solyc07g044930.3	LOC101247633	Solanum	lycopersicum	DExH-box ATP-dependent RNA helicase DExH6	LOC101247633)
Solyc04g008690.3	LOC101250883	Solanum	lycopersicum	uncharacterized LOC101250883	LOC101250883)
Solyc03g118860.3	LOC101252862	Solanum	lycopersicum	uncharacterized LOC101252862	LOC101252862)
Solyc11g065600.2	XET4 Solanum	lycoper	sicum	xyloglucan endotransglycosylase	XET4)
Solyc09g082790.3	LOC101259196	Solanum	lycopersicum	meiotic recombination protein DMC1 homolog	LOC101259196)
Solyc01g090510.2	LOC101262456	Solanum	lycopersicum	putative pentatricopeptide repeat-containing protein At3g25970	LOC101262456)
Solyc07g064690.1	LOC101245381	Solanum	lycopersicum	uncharacterized LOC101245381	LOC101245381)
Solyc04g078710.2	Phyt4 Solanum	lycoper	sicum subti	subtilisin-like protease Phyt4	Phyt4)
Solyc08g082090.1	LOC101261732	Solanum	lycopersicum	uncharacterized LOC101261732	LOC101261732)
Solyc04g074700.3	h52 Solanum	lycoper	sicum homeo	homeodomain protein	h52)
Solyc05g012920.2	LOC101266822	Solanum	lycopersicum	pentatricopeptide repeat-containing protein At2g26790, mitochondrial	LOC101266822)
Solyc11g066860.2	LOC101246792	Solanum	lycopersicum	uncharacterized protein At4g22758	LOC101246792)
Solyc09g089550.3	LOC101258410	Solanum	lycopersicum	uncharacterized LOC101258410	LOC101258410)
Solyc02g081350.3	LOC101264780	Solanum	lycopersicum	trans-cinnamate:CoA ligase, peroxisomal	LOC101264780)
Solyc05g007880.3	LOC101248009	Solanum	lycopersicum	cyclic dof factor 1	LOC101248009)
Solyc01g091770.3	LOC101263351	Solanum	lycopersicum	RING-H2 finger protein ATL64	LOC101263351)
Solyc03g034180.3	LOC101255667	Solanum	lycopersicum	14-3-3-like protein	LOC101255667)
Solyc03g095720.3	LOC101254979	Solanum	lycopersicum	transcription elongation factor TFIIS	LOC101254979)
Solyc04g055180.3	LOC101259832	Solanum	lycopersicum	oxidation resistance protein 1	LOC101259832)
Solyc03g113460.1	LOC101266112	Solanum	lycopersicum		+)-cis,trans-nepetalactol synthase NEPS1	LOC101266112)
Solyc03g061600.3	LOC101260701	Solanum	lycopersicum	cell division cycle protein 27 homolog B	LOC101260701)
Solyc11g005730.2	LOC101244542	Solanum	lycopersicum	probable Histone-lysine N-methyltransferase ATXR5	LOC101244542)
Solyc04g007920.1	LOC101267398	Solanum	lycopersicum	uncharacterized LOC101267398	LOC101267398)
Solyc03g098460.3	FEY Solanum	lycoper	sicum	retinol dehydrogenase 12	FEY)
Solyc02g068910.3	LOC101256056	Solanum	lycopersicum	protein NARROW LEAF 1	LOC101256056)
Solyc04g074130.3	LOC101254083	Solanum	lycopersicum	probable mitochondrial adenine nucleotide transporter BTL3	LOC101254083)
Solyc09g031650.3	LOC101249008	Solanum	lycopersicum	uncharacterized LOC101249008	LOC101249008)
Solyc04g005260.2	LOC101245051	Solanum	lycopersicum	uncharacterized LOC101245051	LOC101245051)
Solyc04g076620.3	LOC101261615	Solanum	lycopersicum	E3 ubiquitin-protein ligase UPL2	LOC101261615)
Solyc02g093830.3	LOC101249507	Solanum	lycopersicum	glucose-6-phosphate 1-dehydrogenase, cytoplasmic isoform	LOC101249507)
Solyc02g086750.2	LOC101252451	Solanum	lycopersicum	PWWP domain-containing protein 6	LOC101252451)
Solyc08g006320.3	WRKYIId-1	Solanum	lycopersicum	WRKY transcription factor IId-1	WRKYIId-1)
Solyc01g006710.3	LOC101264455	Solanum	lycopersicum	DExH-box ATP-dependent RNA helicase DExH3	LOC101264455)
Solyc08g081497.1	LOC101247243	Solanum	lycopersicum	MuDR family transposase-like protein	LOC101247243)
Solyc10g050850.2	LOC101247969	Solanum	lycopersicum	ADP-glucose phosphorylase	LOC101247969)
Solyc06g050210.3	LOC101258462	Solanum	lycopersicum	uncharacterized LOC101258462	LOC101258462)
Solyc07g054750.1	LOC104648383	Solanum	lycopersicum	uncharacterized LOC104648383	LOC104648383)
Solyc01g079710.3	LOC101249013	Solanum	lycopersicum	uncharacterized LOC101249013	LOC101249013)
Solyc04g080060.3	LOC101253278	Solanum	lycopersicum	APO protein 4, mitochondrial	LOC101253278)
Solyc08g081520.1	LOC101246948	Solanum	lycopersicum	protein ROH1A	LOC101246948)
Solyc01g107640.3	LOC101252331	Solanum	lycopersicum	protein TIC 21, chloroplastic	LOC101252331)
Solyc01g081340.3	LOC101259194	Solanum	lycopersicum	S-adenosyl-L-methionine:benzoic acid/salicylic acid carboxyl methyltransferase 2-like	LOC101259194)
Solyc06g073120.3	LOC101256597	Solanum	lycopersicum	uncharacterized LOC101256597	LOC101256597)
Solyc08g065610.3	VPE3 Solanum	lycoper	sicum	vacuolar processing enzyme VPE3	VPE3)
Solyc07g032740.3	LOC101244012	Solanum	lycopersicum	aspartate aminotransferase, cytoplasmic	LOC101244012)
Solyc01g090180.3	LOC101255627	Solanum	lycopersicum	4,5-DOPA dioxygenase extradiol	LOC101255627)
Solyc01g091040.3	LOC101247660	Solanum	lycopersicum	plasmodesmata-located protein 8	LOC101247660)
Solyc09g025270.3	LOC101260859	Solanum	lycopersicum	U-box domain-containing protein 3	LOC101260859)
Solyc06g008750.1	LOC101251187	Solanum	lycopersicum	glutaredoxin-C11	LOC101251187)
Solyc06g051310.3	LOC101250125	Solanum	lycopersicum	clathrin heavy chain 1	LOC101250125)
Solyc03g119120.3	LOC101267510	Solanum	lycopersicum	pentatricopeptide repeat-containing protein At4g02750	LOC101267510)
Solyc01g056625.1	LOC101261264	Solanum	lycopersicum	double-stranded RNA-binding protein 4	LOC101261264)
Solyc02g055565.1	LOC101247480	Solanum	lycopersicum	high mobility group B protein 14	LOC101247480)
Solyc11g011420.2	FKBP72 Solanum	lycoper	sicum	peptidyl-prolyl cis-trans isomerase FKBP72	FKBP72)
Solyc01g066690.3	LOC101244374	Solanum	lycopersicum	eukaryotic translation initiation factor 2 subunit gamma	LOC101244374)
Solyc03g025710.3	LOC101251856	Solanum	lycopersicum	GCN5-related N-acetyltransferase 10, chloroplastic	LOC101251856)
Solyc04g076370.3	LOC101255987	Solanum	lycopersicum	pentatricopeptide repeat-containing protein At2g27800, mitochondrial-like	LOC101255987)
Solyc03g117350.1	LOC101261601	Solanum	lycopersicum	amino acid transporter AVT6E	LOC101261601)
Solyc06g082080.3	LOC101256099	Solanum	lycopersicum	probable protein phosphatase 2C 25	LOC101256099)
Solyc11g007900.2	LOC101260002	Solanum	lycopersicum	WEB family protein At4g27595, chloroplastic-like	LOC101260002)
Solyc03g123730.3	LOC101268371	Solanum	lycopersicum	26S proteasome regulatory subunit 7 homolog A	LOC101268371)
Solyc04g076910.3	LOC101249356	Solanum	lycopersicum	uncharacterized LOC101249356	LOC101249356)
Solyc03g111050.3	CIP5 Solanum	lycoper	sicum	CONSTANS interacting protein 5	CIP5)
Solyc03g025950.3	LOC101246317	Solanum	lycopersicum	membrane steroid-binding protein 1	LOC101246317)
Solyc12g015640.2	LOC101267870	Solanum	lycopersicum	transcription termination factor MTERF9, chloroplastic	LOC101267870)
Solyc05g009280.3	LOC101252875	Solanum	lycopersicum	3-ketoacyl-CoA synthase 6-like	LOC101252875)
Solyc09g020155.1	LOC138337634	Solanum	lycopersicum	uncharacterized LOC138337634	LOC138337634)
Solyc01g097510.3	LOC101264558	Solanum	lycopersicum	annexin D3	LOC101264558)
Solyc08g006360.2	LOC101264651	Solanum	lycopersicum	UDP-glycosyltransferase 74G1-like	LOC101264651)
Solyc03g118740.3	PIN1 Solanum	lycoper	sicum	auxin efflux carrier component 1	PIN1)
Solyc03g113510.2	LOC101264914	Solanum	lycopersicum	uncharacterized LOC101264914	LOC101264914)
Solyc07g052950.3	LOC101268883	Solanum	lycopersicum	uncharacterized LOC101268883	LOC101268883)
Solyc02g080820.3	LOC101248834	Solanum	lycopersicum	peroxisomal membrane protein PMP22	LOC101248834)
Solyc08g080130.3	PLDb1 Solanum	lycoper	sicum	phospholipase PLDb1	PLDb1)
Solyc11g062410.2	LOC101258032	Solanum	lycopersicum	CBL-interacting serine/threonine-protein kinase 3	LOC101258032)
Solyc08g005540.2	LOC101247639	Solanum	lycopersicum	probable polyamine transporter At1g31830	LOC101247639)
Solyc01g108910.3	LOC101255248	Solanum	lycopersicum	CCG-binding protein 1	LOC101255248)
Solyc09g056160.3	LOC101257209	Solanum	lycopersicum	protein PEP-RELATED DEVELOPMENT ARRESTED 1, chloroplastic	LOC101257209)
Solyc10g076180.1	OFP20 Solanum	lycoper	sicum	OVATE family protein OFP20	OFP20)
Solyc02g082940.3	LOC101244835	Solanum	lycopersicum	protein trichome birefringence-like 34	LOC101244835)
Solyc06g076270.3	LOC101246932	Solanum	lycopersicum	telomere repeat-binding protein 5	LOC101246932)
Solyc05g053870.3	LOC101253786	Solanum	lycopersicum	E3 ubiquitin-protein ligase RGLG4	LOC101253786)
Solyc06g061050.3	LOC101245663	Solanum	lycopersicum	tobamovirus multiplication protein 2B	LOC101245663)
Solyc06g075570.2	LOC101253296	Solanum	lycopersicum	putative respiratory burst oxidase homolog protein H	LOC101253296)
Solyc01g067025.1	LOC101256325	Solanum	lycopersicum	putative F-box/LRR-repeat protein At5g02700	LOC101256325)
Solyc01g006510.3	SDH Solanum	lycoper	sicum	sorbitol related enzyme	SDH)
Solyc03g031760.3	LOC101265620	Solanum	lycopersicum	homeobox-leucine zipper protein MERISTEM L1-like	LOC101265620)
Solyc03g120020.3	LOC101253069	Solanum	lycopersicum	boron transporter 4	LOC101253069)
Solyc06g060110.3	AAP2 Solanum	lycoper	sicum	amino acid transporter	AAP2)
Solyc06g063295.1	LOC101247831	Solanum	lycopersicum	F-box/kelch-repeat protein At1g51550	LOC101247831)
Solyc01g110540.3	Aucsia-2	Solanum	lycopersicum	protein Aucsia-2	Aucsia-2)
Solyc06g036290.3	HSP90 Solanum	lycoper	sicum	heat shock protein 90	HSP90)
Solyc07g019530.3	LOC101247629	Solanum	lycopersicum	uncharacterized LOC101247629	LOC101247629)
Solyc04g064510.3	LOC101257258	Solanum	lycopersicum	ras-related protein RABC1	LOC101257258)
Solyc01g005680.3	LOC101244985	Solanum	lycopersicum	cytokinin riboside 5'-monophosphate phosphoribohydrolase LOG8	LOC101244985)
Solyc05g013650.2	LOC101248010	Solanum	lycopersicum	uncharacterized LOC101248010	LOC101248010)
Solyc01g087200.3	LOC101263647	Solanum	lycopersicum	putative late blight resistance protein homolog R1A-10	LOC101263647)
Solyc05g012510.3	LOC101248295	Solanum	lycopersicum	alpha-1,4 glucan phosphorylase L-2 isozyme, chloroplastic/amyloplastic	LOC101248295)
Solyc04g051370.3	LOC101263403	Solanum	lycopersicum	26S proteasome non-ATPase regulatory subunit 12 homolog A	LOC101263403)
Solyc08g078290.1	LOC104648963	Solanum	lycopersicum	uncharacterized LOC104648963	LOC104648963)
Solyc09g091030.3	BAM1 Solanum	lycoper	sicum	beta- amylase	BAM1)
Solyc07g052300.3	LOC101254917	Solanum	lycopersicum	transcription factor MYB101	LOC101254917)
Solyc07g032080.3	LOC101245671	Solanum	lycopersicum	V-type proton ATPase subunit a2-like	LOC101245671)
Solyc02g077710.1	LOC101261288	Solanum	lycopersicum	protein E6	LOC101261288)
Solyc06g069760.3	Dof22 Solanum	lycoper	sicum	zinc finger protein 22	Dof22)
Solyc02g092810.3	LOC101252132	Solanum	lycopersicum	E3 ubiquitin-protein ligase APD4	LOC101252132)
Solyc07g054950.2	LOC101258279	Solanum	lycopersicum	putative cyclin-D6-1	LOC101258279)
Solyc10g012030.3	LOC101257114	Solanum	lycopersicum	uncharacterized LOC101257114	LOC101257114)
Solyc01g065550.3	LOC101267159	Solanum	lycopersicum	protein DEHYDRATION-INDUCED 19 homolog 4	LOC101267159)
Solyc03g120910.3	LOC101257548	Solanum	lycopersicum	homeobox-leucine zipper protein ATHB-15	LOC101257548)
Solyc11g069970.1	LOC101252955	Solanum	lycopersicum	NDR1/HIN1-like protein 6	LOC101252955)
Solyc02g067270.2	LOC109119561	Solanum	lycopersicum	uncharacterized LOC109119561	LOC109119561)
Solyc04g080750.3	LOC101244578	Solanum	lycopersicum	uncharacterized LOC101244578	LOC101244578)
Solyc01g087070.3	LOC101243929	Solanum	lycopersicum	ADP,ATP carrier protein 1, mitochondrial	LOC101243929)
Solyc01g103460.2	LOC101257118	Solanum	lycopersicum	3'-5' exonuclease-like	LOC101257118)
Solyc06g075690.3	LOC543701	Solanum	lycopersicum	auxin-regulated protein	LOC543701)
Solyc01g073680.3	LOC101247253	Solanum	lycopersicum	non-specific lipid transfer protein GPI-anchored 14	LOC101247253)
Solyc03g080010.3	LOC101255670	Solanum	lycopersicum	uncharacterized LOC101255670	LOC101255670)
Solyc12g009630.2	LOC101260796	Solanum	lycopersicum	calmodulin-like protein 3	LOC101260796)
Solyc11g006180.2	ETR5 Solanum	lycoper	sicum	ethylene receptor ETR5	ETR5)
Solyc11g018500.2	LOC101268055	Solanum	lycopersicum	beta-galactosidase 16-like	LOC101268055)
Solyc12g096330.2	LOC101244853	Solanum	lycopersicum	putative RNA methyltransferase	LOC101244853)
Solyc07g005450.3	LOC101264737	Solanum	lycopersicum	RNA polymerase II C-terminal domain phosphatase-like 4	LOC101264737)
Solyc12g088320.2	LOC101255674	Solanum	lycopersicum	LIM domain-containing protein WLIM1-like	LOC101255674)
Solyc05g014030.3	LOC101252391	Solanum	lycopersicum	ultraviolet-B receptor UVR8	LOC101252391)
Solyc01g005240.3	LOC101258399	Solanum	lycopersicum	aspartokinase 2, chloroplastic	LOC101258399)
Solyc09g061270.3	LOC101256705	Solanum	lycopersicum	uncharacterized LOC101256705	LOC101256705)
Solyc05g009160.3	LOC101250502	Solanum	lycopersicum	chaperone protein dnaJ 15	LOC101250502)
Solyc03g020030.3	LOC109119847	Solanum	lycopersicum	proteinase inhibitor type-2-like	LOC109119847)
Solyc11g013830.2	LOC101259601	Solanum	lycopersicum	putative 1-phosphatidylinositol-3-phosphate 5-kinase FAB1D	LOC101259601)
Solyc02g082250.3	LOC101268054	Solanum	lycopersicum	thioredoxin reductase NTRB-like	LOC101268054)
Solyc12g036470.2	LOC101257639	Solanum	lycopersicum	transcription factor BEE 1-like	LOC101257639)
Solyc10g083950.1	LOC101244433	Solanum	lycopersicum	protein NUCLEAR FUSION DEFECTIVE 4	LOC101244433)
Solyc06g063260.3	LOC101262322	Solanum	lycopersicum	mannosyl-oligosaccharide 1,2-alpha-mannosidase MNS1-like	LOC101262322)
Solyc11g008390.2	LOC101244336	Solanum	lycopersicum	U-box domain-containing protein 14	LOC101244336)
Solyc08g007510.3	LOC101268126	Solanum	lycopersicum	protein cornichon homolog 4-like	LOC101268126)
Solyc09g007270.3	LOC101258987	Solanum	lycopersicum	L-ascorbate peroxidase 2, cytosolic	LOC101258987)
Solyc12g006240.2	LOC101257930	Solanum	lycopersicum	zinc finger protein CONSTANS-LIKE 9-like	LOC101257930)
Solyc12g009220.2	JAZ2 Solanum	lycoper	sicum	jasmonate ZIM-domain protein 2	JAZ2)
Solyc08g082170.3	LOC101258581	Solanum	lycopersicum	probable polygalacturonase	LOC101258581)
Solyc03g062890.3	LOC101264296	Solanum	lycopersicum	superoxide dismutase [Cu-Zn] 2	LOC101264296)
Solyc09g008650.3	FKBP16-4	Solanum	lycopersicum	peptidyl-prolyl cis-trans isomerase FKBP16-4, chloroplastic	FKBP16-4)
Solyc04g074050.3	LOC101266718	Solanum	lycopersicum	MDIS1-interacting receptor like kinase 2-like	LOC101266718)
Solyc02g071240.3	LOC101258918	Solanum	lycopersicum	pre-mRNA-processing factor 39-2	LOC101258918)
Solyc01g091940.3	LOC101267448	Solanum	lycopersicum	CRS2-associated factor 1	LOC101267448)
Solyc10g079950.2	LOC101251633	Solanum	lycopersicum	uncharacterized LOC101251633	LOC101251633)
Solyc10g081050.1	LOC101251830	Solanum	lycopersicum	YqaJ-like viral recombinase domain-containing protein	LOC101251830)
Solyc06g074350.3	SP Solanum	lycoper	sicum	protein SELF-PRUNING	SP)
Solyc04g005100.3	LOC101257759	Solanum	lycopersicum	transcription factor MYB1R1	LOC101257759)
Solyc07g055490.3	LOC138337021	Solanum	lycopersicum	cytochrome P450 CYP72A219-like	LOC138337021)
Solyc02g080370.3	TH3 Solanum	lycoper	sicum	tobamovirus multiplication 1 homolog 3	TH3)
Solyc04g079330.2	LOC101262716	Solanum	lycopersicum	putative serine carboxypeptidase-like 23	LOC101262716)
Solyc03g082990.3	LOC101262292	Solanum	lycopersicum	uncharacterized LOC101262292	LOC101262292)
Solyc03g120380.3	IAA19 Solanum	lycoper	sicum	auxin	IAA19)
Solyc08g005460.3	LOC101245972	Solanum	lycopersicum	protein Brevis radix-like 1	LOC101245972)
Solyc12g005910.2	LOC101250189	Solanum	lycopersicum	uncharacterized LOC101250189	LOC101250189)
Solyc09g072560.3	LOC101252924	Solanum	lycopersicum	11S globulin seed storage protein 2-like	LOC101252924)
Solyc12g056600.3	LOC100750250	Solanum	lycopersicum	short-chain dehydrogenase-reductase	LOC100750250)
Solyc09g074050.3	LOC101267646	Solanum	lycopersicum	RNA demethylase ALKBH10B	LOC101267646)
Solyc12g099070.1	LOC101246700	Solanum	lycopersicum	inositol transporter 4-like	LOC101246700)
Solyc04g007630.2	LOC101263695	Solanum	lycopersicum	heavy metal-associated isoprenylated plant protein 20-like	LOC101263695)
Solyc06g083020.2	LOC101257871	Solanum	lycopersicum	serine carboxypeptidase-like 20	LOC101257871)
Solyc01g087730.3	LOC101256124	Solanum	lycopersicum	large ribosomal subunit protein uL1c	LOC101256124)
Solyc00g014800.1	LOC104645066	Solanum	lycopersicum	zinc finger protein GIS2-like	LOC104645066)
Solyc05g008750.3	LOC101266939	Solanum	lycopersicum	style cell-cycle inhibitor 1-B	LOC101266939)
Solyc07g064050.3	LOC101259652	Solanum	lycopersicum	probable galacturonosyltransferase 12	LOC101259652)
Solyc03g098060.2	LOC101250097	Solanum	lycopersicum	zinc-finger homeodomain protein 11-like	LOC101250097)
Solyc11g012070.2	LOC101251737	Solanum	lycopersicum	probable carboxylesterase SOBER1-like	LOC101251737)
Solyc05g007840.3	LOC112941526	Solanum	lycopersicum	transcription termination factor MTEF1, chloroplastic	LOC112941526)
Solyc02g067850.2	LOC101251651	Solanum	lycopersicum	U-box domain-containing protein 7	LOC101251651)
Solyc07g006630.3	LOC100191137	Solanum	lycopersicum	CONSTANS-like protein	LOC100191137)
Solyc04g009800.3	CDPK2 Solanum	lycoper	sicum	calcium dependent protein kinase	CDPK2)
Solyc08g075910.1	LOC101265464	Solanum	lycopersicum	probable E3 ubiquitin-protein ligase RHC1A	LOC101265464)
Solyc02g079150.2	LOC101267089	Solanum	lycopersicum	F-box protein At1g61340	LOC101267089)
Solyc03g115960.3	LOC101267218	Solanum	lycopersicum	GDSL esterase/lipase At1g74460	LOC101267218)
Solyc10g085180.2	LOC101262577	Solanum	lycopersicum	PHD finger protein ALFIN-LIKE 2	LOC101262577)
Solyc10g085225.1	LOC101256537	Solanum	lycopersicum	heparanase-like protein 3	LOC101256537)
Solyc12g014450.2	LOC101243767	Solanum	lycopersicum	uncharacterized LOC101243767	LOC101243767)
Solyc12g015730.2	LOC101268166	Solanum	lycopersicum	pentatricopeptide repeat-containing protein At5g55840	LOC101268166)
Solyc11g010930.2	LOC101252452	Solanum	lycopersicum	HVA22-like protein e	LOC101252452)
Solyc06g007120.3	LOC100301920	Solanum	lycopersicum	PI-phospholipase C PLC4	LOC100301920)
Solyc10g008470.3	LOC101260480	Solanum	lycopersicum	uncharacterized LOC101260480	LOC101260480)
Solyc12g005080.2	alpha-kGDH	Solanum	lycopersicum	alpha - ketoglutarate dehydrogenase subunit E2	alpha-kGDH)
Solyc03g043710.1	LOC101247920	Solanum	lycopersicum	L-type lectin-domain containing receptor kinase S.4-like	LOC101247920)
Solyc01g095130.3	LOC101265377	Solanum	lycopersicum	E4 SUMO-protein ligase PIAL2-like	LOC101265377)
Solyc06g036460.3	LOC101257774	Solanum	lycopersicum	probable membrane-associated kinase regulator 6	LOC101257774)
Solyc08g007750.3	LOC101247143	Solanum	lycopersicum	uncharacterized LOC101247143	LOC101247143)
Solyc01g100110.3	LOC101264465	Solanum	lycopersicum	probable protein phosphatase 2C 5	LOC101264465)
Solyc01g091820.3	LOC101264254	Solanum	lycopersicum	flap endonuclease GEN-like 1	LOC101264254)
Solyc11g006030.1	LOC101265502	Solanum	lycopersicum	U-box domain-containing protein 21-like	LOC101265502)
Solyc01g096040.3	LOC101254425	Solanum	lycopersicum	aspartyl protease family protein 2	LOC101254425)
Solyc08g074410.3	LOC101246271	Solanum	lycopersicum	tryptophan--tRNA ligase, cytoplasmic	LOC101246271)
Solyc02g030250.3	LOC101245110	Solanum	lycopersicum	coatomer subunit epsilon-1	LOC101245110)
Solyc09g008080.3	LOC101265954	Solanum	lycopersicum	uncharacterized LOC101265954	LOC101265954)
Solyc04g005780.1	LOC101265326	Solanum	lycopersicum	aldehyde oxidase GLOX-like	LOC101265326)
Solyc01g108010.3	LOC101262057	Solanum	lycopersicum	uncharacterized LOC101262057	LOC101262057)
Solyc03g120950.3	LOC101256663	Solanum	lycopersicum	uncharacterized LOC101256663	LOC101256663)
Solyc04g081000.3	DEF Solanum	lycoper	sicum	floral homeotic protein DEFICIENS	DEF)
Solyc02g066940.3	LOC101249326	Solanum	lycopersicum	protein RIK	LOC101249326)
Solyc06g068650.3	LOC101248210	Solanum	lycopersicum	4-coumarate--CoA ligase	LOC101248210)
Solyc06g008590.3	IAA17 Solanum	lycoper	sicum	auxin	IAA17)
Solyc04g082720.3	LOC101266717	Solanum	lycopersicum	increased DNA methylation 3	LOC101266717)
Solyc03g119400.3	LOC101267791	Solanum	lycopersicum	uncharacterized LOC101267791	LOC101267791)
Solyc01g103090.3	LOC101257606	Solanum	lycopersicum	zinc finger CCCH domain-containing protein 5	LOC101257606)
Solyc12g005340.2	LOC101055602	Solanum	lycopersicum	Hop-interacting protein THI039	LOC101055602)
Solyc06g007940.2	LOC101263819	Solanum	lycopersicum	BTB/POZ domain-containing protein At5g48800-like	LOC101263819)
Solyc08g081850.1	LOC101256997	Solanum	lycopersicum	uncharacterized LOC101256997	LOC101256997)
Solyc12g017450.2	LOC101257147	Solanum	lycopersicum	uncharacterized membrane protein At1g16860	LOC101257147)
Solyc04g049890.3	LOC101252076	Solanum	lycopersicum	uncharacterized LOC101252076	LOC101252076)
Solyc10g047290.2	LOC101244329	Solanum	lycopersicum	probable protein phosphatase 2C 10	LOC101244329)
Solyc07g063260.3	LOC101251796	Solanum	lycopersicum	MLO-like protein 11	LOC101251796)
Solyc04g005660.3	LOC101246621	Solanum	lycopersicum	transcription factor PRE6-like	LOC101246621)
Solyc10g017960.2	LOC101248523	Solanum	lycopersicum	F-box protein PP2-A13	LOC101248523)
Solyc09g057640.3	LOC101263749	Solanum	lycopersicum	probable xyloglucan glycosyltransferase 6	LOC101263749)
Solyc03g013440.3	LOC101264793	Solanum	lycopersicum	amino acid transporter AVT1J-like	LOC101264793)
Solyc02g077060.2	LOC104645842	Solanum	lycopersicum	RPW8-like protein 2	LOC104645842)
Solyc06g050500.2	LOC101258963	Solanum	lycopersicum	abscisic acid receptor PYL4	LOC101258963)
Solyc10g079580.2	LOC101249221	Solanum	lycopersicum	ASI1-immunoprecipitated protein 1	LOC101249221)
Solyc02g063270.3	LOC101255265	Solanum	lycopersicum	protein DETOXIFICATION 9	LOC101255265)
Solyc08g077060.3	LOL1 Solanum	lycoper	sicum	protein LOL1	LOL1)
Solyc11g068740.2	MBD5 Solanum	lycoper	sicum	methyl-CpG-binding domain-containing protein 5	MBD5)
Solyc03g080100.3	LOC101253261	Solanum	lycopersicum	heavy metal-associated isoprenylated plant protein 9-like	LOC101253261)
Solyc03g112030.2	LOC101247511	Solanum	lycopersicum		+)-menthofuran synthase-like	LOC101247511)
Solyc12g038430.2	LOC101262998	Solanum	lycopersicum	uncharacterized LOC101262998	LOC101262998)
Solyc02g068510.2	LOC101262482	Solanum	lycopersicum	protein RGF1 INDUCIBLE TRANSCRIPTION FACTOR 1	LOC101262482)
Solyc02g081510.2	LOC104645785	Solanum	lycopersicum	PR5-like receptor kinase	LOC104645785)
Solyc02g081180.2	LOC104645789	Solanum	lycopersicum	uncharacterized LOC104645789	LOC104645789)
Solyc06g050370.1	LOC104647946	Solanum	lycopersicum	uncharacterized LOC104647946	LOC104647946)
Solyc06g009770.1	LOC101249177	Solanum	lycopersicum	LOC101249177
Solyc04g074290.3	LOC101257558	Solanum	lycopersicum	probable pectin methyltransferase QUA2	LOC101257558)
Solyc06g083960.2	LOC101259450	Solanum	lycopersicum	myosin-9-like	LOC101259450)
Solyc09g060090.3	LOC101255028	Solanum	lycopersicum	phosphatidylinositol/phosphatidylcholine transfer protein SFH9	LOC101255028)
Solyc06g051990.3	LOC101244960	Solanum	lycopersicum	protein DEFECTIVE IN MERISTEM SILENCING 3	LOC101244960)
Solyc12g095880.2	LOC101268752	Solanum	lycopersicum	ATP-dependent 6-phosphofructokinase 3-like	LOC101268752)
Solyc12g010890.2	LOC101055599	Solanum	lycopersicum	trihelix transcription factor ENAP2	LOC101055599)
Solyc04g014220.1	LOC104646781	Solanum	lycopersicum	RING-H2 finger protein ATL54-like	LOC104646781)
Solyc01g073770.2	LOC104647952	Solanum	lycopersicum	uncharacterized LOC104647952	LOC104647952)
Solyc09g009810.1	LOC101255524	Solanum	lycopersicum	uncharacterized LOC101255524	LOC101255524)
Solyc01g111890.3	LOC101248725	Solanum	lycopersicum	F-box/LRR-repeat protein 10	LOC101248725)
Solyc04g054760.3	LOC101267225	Solanum	lycopersicum	FCS-Like Zinc finger 5-like	LOC101267225)
Solyc11g008930.2	LOC101258517	Solanum	lycopersicum	uncharacterized LOC101258517	LOC101258517)
Solyc01g006990.3	LOC101258296	Solanum	lycopersicum	F-box protein SKIP22	LOC101258296)
Solyc02g084710.3	LOC101245904	Solanum	lycopersicum	thioredoxin H-type 2	LOC101245904)
Solyc03g124060.3	LOC101261699	Solanum	lycopersicum	uncharacterized LOC101261699	LOC101261699)
Solyc03g044740.3	LOC101250966	Solanum	lycopersicum	methylesterase 10	LOC101250966)
Solyc09g005230.3	LOC101255128	Solanum	lycopersicum	protein root UVB sensitive 5	LOC101255128)
Solyc03g115390.3	LOC101265017	Solanum	lycopersicum	pre-mRNA-splicing factor ATP-dependent RNA helicase DEAH1-like	LOC101265017)
Solyc05g055320.3	LOC101244289	Solanum	lycopersicum	peroxidase 5-like	LOC101244289)
Solyc01g101010.3	LOC101260378	Solanum	lycopersicum	putative RNA polymerase II subunit B1 CTD phosphatase RPAP2 homolog	LOC101260378)
Solyc05g013300.1	LOC101264008	Solanum	lycopersicum	probable receptor-like protein kinase At5g59700	LOC101264008)
Solyc02g092270.3	LOC101264166	Solanum	lycopersicum	NADH dehydrogenase [ubiquinone] iron-sulfur protein 4, mitochondrial	LOC101264166)
Solyc11g039740.2	LOC101256835	Solanum	lycopersicum	UPF0496 protein 1	LOC101256835)
Solyc03g064010.3	LOC101250378	Solanum	lycopersicum	receptor protein kinase-like protein ZAR1	LOC101250378)
Solyc10g008800.3	LOC101253728	Solanum	lycopersicum	apoptosis inhibitor 5-like protein API5	LOC101253728)
Solyc02g087010.2	LOC101247577	Solanum	lycopersicum	uncharacterized LOC101247577	LOC101247577)
Solyc01g080280.3	GS2 Solanum	lycoper	sicum	glutamine synthetase	GS2)
Solyc10g086780.2	LOC101258320	Solanum	lycopersicum	protein LATERAL BRANCHING OXIDOREDUCTASE 1	LOC101258320)
Solyc11g042800.2	LOC101243665	Solanum	lycopersicum	embryonic protein DC-8-like	LOC101243665)
Solyc11g065760.2	LOC543715	Solanum	lycopersicum	TK1-like deoxyribonucleoside kinase	LOC543715)
Solyc03g111710.3	LOC101253881	Solanum	lycopersicum	BTB/POZ and TAZ domain-containing protein 1	LOC101253881)
Solyc12g062860.2	LOC101055538	Solanum	lycopersicum	Hop-interacting protein THI141	LOC101055538)
Solyc01g067510.3	LOC101243821	Solanum	lycopersicum	proline-rich receptor-like protein kinase PERK3	LOC101243821)
Solyc10g087013.1	LOC101257521	Solanum	lycopersicum	premnaspirodiene oxygenase-like	LOC101257521)
Solyc07g045350.3	ACAT3 Solanum	lycoper	sicum	acetyl-CoA C-acetyltranferase 3	ACAT3)
Solyc05g008310.3	LOC101258749	Solanum	lycopersicum	G-type lectin S-receptor-like serine/threonine-protein kinase At4g27290	LOC101258749)
Solyc03g116490.1	LOC101251968	Solanum	lycopersicum	MAPK kinase substrate protein At1g80180	LOC101251968)
Solyc09g075430.3	LOC101265769	Solanum	lycopersicum	large ribosomal subunit protein eL19y	LOC101265769)
Solyc09g014350.3	GPAT6 Solanum	lycoper	sicum	glycerol-3-phosphate 2-O-acyltransferase 6	GPAT6)
Solyc05g015950.3	LOC101253589	Solanum	lycopersicum	glucose-6-phosphate 1-dehydrogenase, chloroplastic	LOC101253589)
Solyc01g006430.3	LOC101259966	Solanum	lycopersicum	delta	12)-fatty-acid desaturase	LOC101259966)
Solyc12g100040.1	LOC101246904	Solanum	lycopersicum	uncharacterized LOC101246904	LOC101246904)
Solyc05g021140.1	LOC104647504	Solanum	lycopersicum	disease resistance protein RGA2-like	LOC104647504)
Solyc01g107790.2	LOC101258205	Solanum	lycopersicum	uncharacterized protein At4g06744	LOC101258205)
Solyc07g045590.1	LOC104648484	Solanum	lycopersicum	protein TRACHEARY ELEMENT DIFFERENTIATION-RELATED 6	LOC104648484)
Solyc09g074250.3	LOC101265279	Solanum	lycopersicum	receptor-like cytosolic serine/threonine-protein kinase RBK2	LOC101265279)
Solyc09g066440.3	LOC101252521	Solanum	lycopersicum	casein kinase 1-like protein 7	LOC101252521)
Solyc06g060960.2	LOC101247436	Solanum	lycopersicum	histone-lysine N-methyltransferase, H3 lysine-9 specific SUVH6-like	LOC101247436)
Solyc03g120870.3	LOC101258738	Solanum	lycopersicum	CASP-like protein 3A1	LOC101258738)
Solyc10g084690.2	LOC101260680	Solanum	lycopersicum	probable ADP-ribosylation factor GTPase-activating protein AGD6	LOC101260680)
Solyc10g080390.2	LOC101259689	Solanum	lycopersicum	serine/threonine-protein kinase Nek6-like	LOC101259689)
Solyc02g080615.1	LOC101251642	Solanum	lycopersicum	uncharacterized LOC101251642	LOC101251642)
Solyc01g087240.3	LOC101247462	Solanum	lycopersicum	nuclear transcription factor Y subunit A-9	LOC101247462)
Solyc03g019730.3	LOC101249529	Solanum	lycopersicum	SUMO-activating enzyme subunit 1B-1	LOC101249529)
Solyc08g062860.3	LOC101253108	Solanum	lycopersicum	mitochondrial carrier protein CoAc1	LOC101253108)
Solyc09g092340.3	LOC101247661	Solanum	lycopersicum	3'-5' exonuclease	LOC101247661)
Solyc10g080400.2	LOC101260887	Solanum	lycopersicum	protein POLYCHOME	LOC101260887)
Solyc01g067295.1	LOC101247655	Solanum	lycopersicum	fruit-specific protein	LOC101247655)
Solyc03g007740.3	LOC101260015	Solanum	lycopersicum	reticulon-like protein B2	LOC101260015)
Solyc04g009600.3	LOC101248379	Solanum	lycopersicum	uncharacterized LOC101248379	LOC101248379)
Solyc12g007130.2	LOC101251065	Solanum	lycopersicum	protein CONTINUOUS VASCULAR RING 1	LOC101251065)
Solyc01g094880.3	LOC101246379	Solanum	lycopersicum	uncharacterized LOC101246379	LOC101246379)
Solyc08g080770.3	LOC101262643	Solanum	lycopersicum	protein LURP-one-related 11-like	LOC101262643)
Solyc12g096820.1	LOC101246701	Solanum	lycopersicum	UDP-glycosyltransferase 74E2-like	LOC101246701)
Solyc12g099440.2	LOC101263592	Solanum	lycopersicum	glyoxysomal fatty acid beta-oxidation multifunctional protein MFP-a	LOC101263592)
Solyc10g050200.1	LOC101248727	Solanum	lycopersicum	protein DMP7-like	LOC101248727)
Solyc01g098200.3	LOC101251624	Solanum	lycopersicum	vesicle-associated protein 2-2	LOC101251624)
Solyc12g056400.2	LOC101263588	Solanum	lycopersicum	E3 ubiquitin-protein ligase At1g63170-like	LOC101263588)
Solyc05g052880.3	LOC101251681	Solanum	lycopersicum	uncharacterized LOC101251681	LOC101251681)
Solyc01g065840.3	LOC101264552	Solanum	lycopersicum	F-box protein At5g03100	LOC101264552)
Solyc08g005140.3	LOC101262835	Solanum	lycopersicum	uncharacterized LOC101262835	LOC101262835)
Solyc12g096170.2	LOC101261700	Solanum	lycopersicum	uncharacterized LOC101261700	LOC101261700)
Solyc12g044450.2	LOC101257448	Solanum	lycopersicum	protein trichome birefringence-like 42	LOC101257448)
Solyc12g045020.2	LOC101254669	Solanum	lycopersicum	cytochrome P450 71AU50	LOC101254669)
Solyc01g079550.2	LOC101245093	Solanum	lycopersicum	uncharacterized LOC101245093	LOC101245093)
Solyc08g005910.3	LOC101253508	Solanum	lycopersicum	phytochrome-interacting ankyrin-repeat protein 2	LOC101253508)
Solyc07g047710.3	LOC101256502	Solanum	lycopersicum	glucan endo-1,3-beta-glucosidase 12-like	LOC101256502)
Solyc07g054090.3	LOC138337056	Solanum	lycopersicum	pentatricopeptide repeat-containing protein At2g20710, mitochondrial-like	LOC138337056)
Solyc10g055230.1	LOC101249967	Solanum	lycopersicum	dirigent protein 22	LOC101249967)
Solyc07g049550.3	EFE Solanum	lycoper	sicum	1-aminocyclopropane-1-carboxylate oxidase	EFE)
Solyc07g049550.3	ACO4 Solanum	lycoper	sicum	1-aminocyclopropane-1-carboxylate oxidase	ACO4)
Solyc12g008730.2	LOC101265616	Solanum	lycopersicum	uncharacterized LOC101265616	LOC101265616)
Solyc03g113790.3	LOC101258640	Solanum	lycopersicum	uncharacterized LOC101258640	LOC101258640)
Solyc06g011570.3	LOC101250602	Solanum	lycopersicum	uncharacterized LOC101250602	LOC101250602)
Solyc03g006360.3	LOC101257929	Solanum	lycopersicum	dormancy-associated protein 1	LOC101257929)
Solyc11g007080.1	LOC101245014	Solanum	lycopersicum	uncharacterized LOC101245014	LOC101245014)
Solyc05g046270.3	LOC101266224	Solanum	lycopersicum	uncharacterized LOC101266224	LOC101266224)
Solyc02g089090.3	LOC101255255	Solanum	lycopersicum	receptor-like protein kinase FERONIA	LOC101255255)
Solyc12g100000.2	LOC101244851	Solanum	lycopersicum	U-box domain-containing protein 4-like	LOC101244851)
Solyc03g082510.1	LOC101246226	Solanum	lycopersicum	auxin-responsive protein SAUR32	LOC101246226)
Solyc02g086170.3	LOC101265390	Solanum	lycopersicum	uncharacterized LOC101265390	LOC101265390)
Solyc10g055650.2	LOC101244427	Solanum	lycopersicum	probable protein phosphatase 2C 46	LOC101244427)
Solyc04g024780.1	LOC104646853	Solanum	lycopersicum	uncharacterized LOC104646853	LOC104646853)
Solyc01g111970.3	LOC101250637	Solanum	lycopersicum	L-ascorbate oxidase homolog	LOC101250637)
Solyc11g013870.2	LOC101259905	Solanum	lycopersicum	GDSL esterase/lipase At1g29670-like	LOC101259905)
Solyc01g109930.3	LOC101254644	Solanum	lycopersicum	bifunctional phosphatase IMPL2, chloroplastic	LOC101254644)
Solyc06g066810.3	LOC101245174	Solanum	lycopersicum	katanin p60 ATPase-containing subunit A1	LOC101245174)
Solyc10g083910.2	LOC101268528	Solanum	lycopersicum	uncharacterized LOC101268528	LOC101268528)
Solyc07g065920.3	LOC101268886	Solanum	lycopersicum	25S rRNA	uridine	2634)-N	3))-methyltransferase	LOC101268886)
Solyc07g042030.2	LOC101264345	Solanum	lycopersicum	pentatricopeptide repeat-containing protein At1g71210, mitochondrial	LOC101264345)
Solyc08g065320.3	LOC778264	Solanum	lycopersicum	green ripe-like 1	LOC778264)
Solyc12g098580.1	LOC101262706	Solanum	lycopersicum	UDP-glycosyltransferase 75C1-like	LOC101262706)
Solyc07g066210.3	LOC606305	Solanum	lycopersicum	putative chloride channel protein	LOC606305)
Solyc06g069360.3	LOC101264529	Solanum	lycopersicum	uncharacterized LOC101264529	LOC101264529)
Solyc05g014652.1	LOC101261517	Solanum	lycopersicum	protein Iojap-related, mitochondrial	LOC101261517)
Solyc03g007980.1	LOC101266303	Solanum	lycopersicum	septum site-determining protein minD homolog, chloroplastic	LOC101266303)
Solyc05g005930.2	LOC101260725	Solanum	lycopersicum	beta-D-glucosyl crocetin beta-1,6-glucosyltransferase	LOC101260725)
Solyc04g079570.1	LOC101264214	Solanum	lycopersicum	dof zinc finger protein DOF3.4-like	LOC101264214)
Solyc02g082420.3	LOC101264584	Solanum	lycopersicum	RING-H2 finger protein ATL8-like	LOC101264584)
Solyc05g014310.3	LOC101256588	Solanum	lycopersicum	protein HHL1, chloroplastic	LOC101256588)
Solyc09g072610.3	LOC101251417	Solanum	lycopersicum	long-chain-alcohol oxidase FAO2-like	LOC101251417)
Solyc10g046930.2	LOC101249125	Solanum	lycopersicum	uncharacterized LOC101249125	LOC101249125)
Solyc01g100840.3	LOC101249127	Solanum	lycopersicum	uncharacterized LOC101249127	LOC101249127)
Solyc07g018300.3	RPA32a Solanum	lycoper	sicum	replication protein A	RPA32a)
Solyc01g081300.3	LOC101258302	Solanum	lycopersicum	phosphoribosylaminoimidazole-succinocarboxamide synthase, chloroplastic	LOC101258302)
Solyc02g088260.3	LOC101248442	Solanum	lycopersicum	uncharacterized protein At5g39570	LOC101248442)
Solyc12g099200.2	CIF1 Solanum	lycoper	sicum	cell wall invertase inhibitor	CIF1)
Solyc09g082830.3	LOC101259671	Solanum	lycopersicum	protein argonaute 10	LOC101259671)
Solyc11g066450.2	LOC101263786	Solanum	lycopersicum	uncharacterized LOC101263786	LOC101263786)
Solyc06g083760.3	LOC101264639	Solanum	lycopersicum	probable inactive histone-lysine N-methyltransferase SUVR2	LOC101264639)
Solyc07g038190.3	LOC101246156	Solanum	lycopersicum	uncharacterized LOC101246156	LOC101246156)
Solyc01g104010.2	LOC101250842	Solanum	lycopersicum	uncharacterized LOC101250842	LOC101250842)
Solyc03g123890.3	LOC101265214	Solanum	lycopersicum	calcium-transporting ATPase 9, plasma membrane-type	LOC101265214)
Solyc11g009050.2	LOC101259014	Solanum	lycopersicum	F-box protein FBW2	LOC101259014)
Solyc09g015530.3	LOC101261947	Solanum	lycopersicum	uncharacterized LOC101261947	LOC101261947)
Solyc05g007350.2	LOC101263412	Solanum	lycopersicum	putative late blight resistance protein homolog R1B-23	LOC101263412)
Solyc02g089980.3	LOC101260494	Solanum	lycopersicum	uncharacterized LOC101260494	LOC101260494)
Solyc01g091190.3	LOC543977	Solanum	lycopersicum	5-enolpyruvylshikimate-3-phosphate synthase	LOC543977)
Solyc07g053160.3	LOC101264645	Solanum	lycopersicum	uncharacterized LOC101264645	LOC101264645)
Solyc06g082930.3	LOC101261131	Solanum	lycopersicum	FRIGIDA-like protein 3	LOC101261131)
Solyc03g031800.3	SlXTH15 Solanum	lycoper	sicum	probable xyloglucan endotransglucosylase/hydrolase	SlXTH15)
Solyc02g079070.3	LOC101267679	Solanum	lycopersicum	myosin-3-like	LOC101267679)
Solyc09g057960.1	LOC101252626	Solanum	lycopersicum	cysteine-rich repeat secretory protein 55	LOC101252626)
Solyc04g051860.3	SK Solanum	lycoper	sicum	shikimate kinase precursor	SK)
Solyc02g082540.3	LOC101261088	Solanum	lycopersicum	actin cytoskeleton-regulatory complex protein PAN1	LOC101261088)
Solyc03g013240.3	LOC101263285	Solanum	lycopersicum	uncharacterized LOC101263285	LOC101263285)
Solyc07g009130.3	LOC101267322	Solanum	lycopersicum	cadmium/zinc-transporting ATPase HMA3-like	LOC101267322)
Solyc08g006520.1	LOC101268125	Solanum	lycopersicum	protein GLUTAMINE DUMPER 2	LOC101268125)
Solyc03g007540.3	LOC101256845	Solanum	lycopersicum	uncharacterized LOC101256845	LOC101256845)
Solyc07g043510.3	LOC101253803	Solanum	lycopersicum	OVARIAN TUMOR DOMAIN-containing deubiquitinating enzyme 11-like	LOC101253803)
Solyc04g081070.3	LOC101055525	Solanum	lycopersicum	Hop-interacting protein THI044	LOC101055525)
Solyc09g010860.3	EXPA4 Solanum	lycoper	sicum	expansin A4	EXPA4)
Solyc06g054250.3	LOC101261826	Solanum	lycopersicum	uncharacterized LOC101261826	LOC101261826)
Solyc07g065030.3	LOC101262735	Solanum	lycopersicum	syntaxin-51	LOC101262735)
Solyc11g071880.2	LOC101261298	Solanum	lycopersicum	probable inactive receptor kinase At2g26730	LOC101261298)
Solyc12g057010.2	LOC101253760	Solanum	lycopersicum	uncharacterized LOC101253760	LOC101253760)
Solyc11g006470.2	LOC101259104	Solanum	lycopersicum	glycosyltransferase BC10	LOC101259104)
Solyc05g032880.3	LOC101248877	Solanum	lycopersicum	uncharacterized LOC101248877	LOC101248877)
Solyc04g077810.1	LOC109120151	Solanum	lycopersicum	uncharacterized LOC109120151	LOC109120151)
Solyc10g078790.1	LOC101253335	Solanum	lycopersicum	uncharacterized LOC101253335	LOC101253335)
Solyc08g062420.3	LOC101248504	Solanum	lycopersicum	L10-interacting MYB domain-containing protein	LOC101248504)
Solyc03g121000.3	LOC109119895	Solanum	lycopersicum	protein PAF1 homolog	LOC109119895)
Solyc08g007790.3	HMGS2 Solanum	lycoper	sicum	3-hydroxy-3-methylglutaryl coenzyme A synthase	HMGS2)
Solyc03g083320.3	cbl Solanum	lycoper	sicum	calcium sensor calcineurin B-like	cbl)
Solyc10g054050.2	LOC101259591	Solanum	lycopersicum	probable receptor-like protein kinase At4g39110	LOC101259591)
Solyc08g006070.3	LOC101258172	Solanum	lycopersicum	AIG2-like protein D	LOC101258172)
Solyc05g050110.3	LOC101254096	Solanum	lycopersicum	uncharacterized LOC101254096	LOC101254096)
Solyc08g029200.3	LOC101266540	Solanum	lycopersicum	probable protein S-acyltransferase 17	LOC101266540)
Solyc03g112840.2	LOC101253575	Solanum	lycopersicum	uncharacterized LOC101253575	LOC101253575)
Solyc04g072570.3	SERK1 Solanum	lycoper	sicum	somatic embryogenesis receptor kinase 1	SERK1)
Solyc12g096050.2	LOC101264610	Solanum	lycopersicum	protein ENHANCED DISEASE RESISTANCE 2	LOC101264610)
Solyc01g080930.3	LOC101253126	Solanum	lycopersicum	3-hydroxyisobutyryl-CoA hydrolase 1	LOC101253126)
Solyc05g010350.3	LOC101249822	Solanum	lycopersicum	F-box/FBD/LRR-repeat protein At1g13570-like	LOC101249822)
Solyc10g049630.2	LOC101257219	Solanum	lycopersicum	probable protein phosphatase 2C 63	LOC101257219)
Solyc09g015650.3	LOC101261442	Solanum	lycopersicum	protein FATTY ACID EXPORT 3, chloroplastic	LOC101261442)
Solyc01g086870.3	LOC101265165	Solanum	lycopersicum	transcription factor bHLH130	LOC101265165)
Solyc09g018790.3	SSR1 Solanum	lycoper	sicum	succinic semialdehyde reductase isofom1	SSR1)
Solyc12g005380.2	LOC101253668	Solanum	lycopersicum	diacylglycerol kinase 1-like	LOC101253668)
Solyc09g008360.2	LOC101268504	Solanum	lycopersicum	uncharacterized LOC101268504	LOC101268504)
Solyc09g007100.3	LOC101264361	Solanum	lycopersicum	protein ALTERED PHOSPHATE STARVATION RESPONSE 1	LOC101264361)
Solyc11g072760.1	LOC101265800	Solanum	lycopersicum	chitinase 2-like	LOC101265800)
Solyc11g012130.2	LOC101253552	Solanum	lycopersicum	mavicyanin-like	LOC101253552)
Solyc08g005410.3	LOC101244305	Solanum	lycopersicum	protein ENHANCED DISEASE RESISTANCE 2-like	LOC101244305)
Solyc00g012440.1	LOC101246232	Solanum	lycopersicum	Regulator of rDNA transcription protein 15	LOC101246232)
Solyc12g087830.2	LOC101247413	Solanum	lycopersicum	MADS-box transcription factor	LOC101247413)
Solyc02g085010.1	LOC101264778	Solanum	lycopersicum	uncharacterized LOC101264778	LOC101264778)
Solyc07g017770.3	LOC101263529	Solanum	lycopersicum	homogentisate phytyltransferase 1, chloroplastic	LOC101263529)
Solyc12g036440.1	LOC101257048	Solanum	lycopersicum	uncharacterized LOC101257048	LOC101257048)
Solyc04g074810.3	LOC101268467	Solanum	lycopersicum	transcription factor bHLH94-like	LOC101268467)
Solyc10g017540.3	LOC101260087	Solanum	lycopersicum	remorin-like	LOC101260087)
Solyc07g007610.2	LOC101259167	Solanum	lycopersicum	uncharacterized LOC101259167	LOC101259167)
Solyc12g100200.2	LOC101245443	Solanum	lycopersicum	uncharacterized LOC101245443	LOC101245443)
Solyc07g063070.1	LOC101257285	Solanum	lycopersicum	VQ motif-containing protein 4	LOC101257285)
Solyc10g084320.2	LOC101252447	Solanum	lycopersicum	subtilisin-like protease SBT3	LOC101252447)
Solyc07g005660.3	LOC101244781	Solanum	lycopersicum	probable purine permease 5	LOC101244781)
Solyc10g008300.3	LOC101264677	Solanum	lycopersicum	mannan endo-1,4-beta-mannosidase 2	LOC101264677)
Solyc01g086990.3	LOC101268140	Solanum	lycopersicum	uncharacterized LOC101268140	LOC101268140)
Solyc05g008690.1	LOC101267236	Solanum	lycopersicum	late blight resistance protein R1-A-like	LOC101267236)
Solyc02g086150.3	LOC101265696	Solanum	lycopersicum	chloroplastic group IIB intron splicing facilitator CRS2, chloroplastic	LOC101265696)
Solyc03g119330.3	LOC101266109	Solanum	lycopersicum	AMSH-like ubiquitin thioesterase 1	LOC101266109)
Solyc11g070010.2	LOC101253558	Solanum	lycopersicum	dynamin-related protein 4C-like	LOC101253558)
Solyc08g076660.3	LOC101252314	Solanum	lycopersicum	nucleolar protein 12	LOC101252314)
Solyc09g014215.1	LOC101253615	Solanum	lycopersicum	uncharacterized LOC101253615	LOC101253615)
Solyc07g043670.1	LOC101246842	Solanum	lycopersicum	acyltransferase Pun1-like	LOC101246842)
Solyc06g076360.3	TOC75-III	Solanum	lycopersicum	outer envelope membrane protein	TOC75-III)
Solyc06g074170.3	LOC101255703	Solanum	lycopersicum	NAC domain-containing protein 40-like	LOC101255703)
Solyc07g064810.3	LOC101268295	Solanum	lycopersicum	imidazole glycerol phosphate synthase hisHF, chloroplastic	LOC101268295)
Solyc08g080630.3	ER1 Solanum	lycoper	sicum prote	inase inhibitor I	ER1)
Solyc07g065140.3	LOC101253606	Solanum	lycopersicum	beta-	1,2)-xylosyltransferase	LOC101253606)
Solyc08g077680.3	LOC101252615	Solanum	lycopersicum	protein NETWORKED 4A	LOC101252615)
Solyc06g066420.3	LOC101254600	Solanum	lycopersicum	uncharacterized LOC101254600	LOC101254600)
Solyc04g053110.1	LOC101251278	Solanum	lycopersicum	monothiol glutaredoxin-S6-like	LOC101251278)
Solyc06g070970.3	LOC101251297	Solanum	lycopersicum	uncharacterized LOC101251297	LOC101251297)
Solyc02g064680.3	LOC101246688	Solanum	lycopersicum	calcium-transporting ATPase 2, plasma membrane-type-like	LOC101246688)
Solyc04g071010.3	LOC101261322	Solanum	lycopersicum	protein MITOFERRINLIKE 1, chloroplastic	LOC101261322)
Solyc07g053150.3	LOC101265146	Solanum	lycopersicum	frataxin, mitochondrial	LOC101265146)
Solyc05g012540.3	LOC101264423	Solanum	lycopersicum	heparanase-like protein 2	LOC101264423)
Solyc11g072070.2	LOC101265402	Solanum	lycopersicum	BTB/POZ and MATH domain-containing protein 4	LOC101265402)
Solyc01g108180.3	LOC101266169	Solanum	lycopersicum	pentatricopeptide repeat-containing protein At2g15690, mitochondrial	LOC101266169)
Solyc04g049360.3	LOC543912	Solanum	lycopersicum	aminodeoxychorismate synthase/glutamine amidotransferase	LOC543912)
Solyc01g081370.3	LOC101254529	Solanum	lycopersicum	aspartic proteinase CDR1-like	LOC101254529)
Solyc03g013160.3	LOC101262784	Solanum	lycopersicum	amino acid transporter AVT1I	LOC101262784)
Solyc10g081450.2	LOC101262576	Solanum	lycopersicum	probable lysophospholipase BODYGUARD 4	LOC101262576)
Solyc03g007720.3	LOC104646106	Solanum	lycopersicum	probable membrane-associated kinase regulator 2	LOC104646106)
Solyc09g065595.1	LOC101265275	Solanum	lycopersicum	GDP-fucose transporter 1	LOC101265275)
Solyc03g083500.3	LOC101252159	Solanum	lycopersicum	uncharacterized LOC101252159	LOC101252159)
Solyc01g104270.3	LOC101257411	Solanum	lycopersicum	protein RETICULATA-RELATED 1, chloroplastic-like	LOC101257411)
Solyc11g007810.2	LOC101258513	Solanum	lycopersicum	uncharacterized LOC101258513	LOC101258513)
Solyc04g005840.1	LOC101265019	Solanum	lycopersicum	glycerol-3-phosphate acyltransferase RAM2-like	LOC101265019)
Solyc07g045030.3	LOC101268010	Solanum	lycopersicum	transcription factor JUNGBRUNNEN 1-like	LOC101268010)
Solyc07g063880.3	LOC101262329	Solanum	lycopersicum	putative beta-glucosidase 41	LOC101262329)
Solyc08g067390.3	LOC101244398	Solanum	lycopersicum	EG45-like domain containing protein	LOC101244398)
Solyc04g054700.3	LOC101268093	Solanum	lycopersicum	general transcription factor IIH subunit 2	LOC101268093)
Solyc01g088720.3	LOC101249300	Solanum	lycopersicum	transcription factor IIIB 60 kDa subunit	LOC101249300)
Solyc12g098110.1	LOC109119116	Solanum	lycopersicum	uncharacterized LOC109119116	LOC109119116)
Solyc12g008840.2	TBG4 Solanum	lycoper	sicum	beta-galactosidase 4	TBG4)
Solyc02g079100.3	LOC101254050	Solanum	lycopersicum	bifunctional riboflavin kinase/FMN phosphatase	LOC101254050)
Solyc04g009730.3	LOC101253991	Solanum	lycopersicum	pentatricopeptide repeat-containing protein At5g04810, chloroplastic-like	LOC101253991)
Solyc04g078145.1	LOC101264925	Solanum	lycopersicum	protein TRIGALACTOSYLDIACYLGLYCEROL 5, chloroplastic	LOC101264925)
Solyc09g007660.1	LOC101249482	Solanum	lycopersicum	fasciclin-like arabinogalactan protein 12	LOC101249482)
Solyc04g071490.3	LOC101244182	Solanum	lycopersicum	uncharacterized LOC101244182	LOC101244182)
Solyc04g064860.1	LOC101246340	Solanum	lycopersicum	agamous-like MADS-box protein AGL62	LOC101246340)
Solyc03g120310.3	LOC101247116	Solanum	lycopersicum	uncharacterized LOC101247116	LOC101247116)
Solyc01g110920.3	LOC104645436	Solanum	lycopersicum	uncharacterized LOC104645436	LOC104645436)
Solyc04g072490.3	LOC101266023	Solanum	lycopersicum	protein EPIDERMAL PATTERNING FACTOR 2	LOC101266023)
Solyc01g108510.3	LOC101248243	Solanum	lycopersicum	uncharacterized LOC101248243	LOC101248243)
Solyc02g082160.2	LOC101245419	Solanum	lycopersicum	pentatricopeptide repeat-containing protein At1g11290, chloroplastic-like	LOC101245419)
Solyc01g007860.3	Uev1C Solanum	lycoper	sicum	ubiquitin-conjugating enzyme E2 variant 1C	Uev1C)
Solyc06g053850.3	LOC101255799	Solanum	lycopersicum	pentatricopeptide repeat-containing protein At4g02750-like	LOC101255799)
Solyc06g068360.3	ERF-H2 Solanum	lycoper	sicum	ethylene response factor H.2	ERF-H2)
Solyc07g008630.1	Eix2 Solanum	lycoper	sicum	receptor-like protein EIX2	Eix2)
Solyc04g051610.3	LOC101260129	Solanum	lycopersicum	uncharacterized LOC101260129	LOC101260129)
Solyc11g019920.2	LOC101247779	Solanum	lycopersicum	protein disulfide-isomerase 5-2	LOC101247779)
Solyc07g042430.1	LOC101258974	Solanum	lycopersicum	probable flavin-containing monooxygenase 1	LOC101258974)
Solyc03g007110.3	LOC101246403	Solanum	lycopersicum	ATP-dependent Clp protease ATP-binding subunit CLPT1, chloroplastic	LOC101246403)
Solyc09g066360.1	ERF-C3 Solanum	lycoper	sicum	ethylene response factor C.3	ERF-C3)
Solyc04g081880.3	LOC101245250	Solanum	lycopersicum	uncharacterized LOC101245250	LOC101245250)
Solyc08g061560.3	LOC101266437	Solanum	lycopersicum	ERECTA-family receptor kinase	LOC101266437)
Solyc11g069490.2	LOC101260507	Solanum	lycopersicum	uncharacterized LOC101260507	LOC101260507)
Solyc03g007960.3	CrtR-b2 Solanum	lycoper	sicum -	beta carotene hydroxylase	CrtR-b2)
Solyc09g074100.3	LOC101266453	Solanum	lycopersicum	uncharacterized LOC101266453	LOC101266453)
Solyc01g111230.3	LOC101257513	Solanum	lycopersicum	dirigent protein 23	LOC101257513)
Solyc11g072390.2	LOC101245621	Solanum	lycopersicum	protein THALLO	LOC101245621)
Solyc11g068900.1	LOC104644810	Solanum	lycopersicum	NDR1/HIN1-like protein 10	LOC104644810)
Solyc08g008250.2	LOC101257985	Solanum	lycopersicum	protein KTI12 homolog	LOC101257985)
Solyc09g007220.1	LOC101260467	Solanum	lycopersicum	uncharacterized LOC101260467	LOC101260467)
Solyc06g083170.3	LOC101263721	Solanum	lycopersicum	basic helix-loop-helix	bHLH) DNA-binding superfamily protein	LOC101263721)
Solyc12g099500.2	LOC109119113	Solanum	lycopersicum	uncharacterized LOC109119113	LOC109119113)
Solyc02g065480.2	LOC101258527	Solanum	lycopersicum	uncharacterized LOC101258527	LOC101258527)
Solyc08g006990.2	LOC101254816	Solanum	lycopersicum	aluminum-activated malate transporter 12	LOC101254816)
Solyc11g064880.2	LOC101260991	Solanum	lycopersicum	rho GTPase-activating protein 7	LOC101260991)
Solyc02g084990.3	LOC101265391	Solanum	lycopersicum	mannan endo-1,4-beta-mannosidase 7	LOC101265391)
Solyc11g068450.2	LOC101259909	Solanum	lycopersicum	biogenesis of lysosome-related organelles complex 1 subunit 1	LOC101259909)
Solyc07g063190.3	LOC101254317	Solanum	lycopersicum	uncharacterized LOC101254317	LOC101254317)
Solyc12g020000.2	LOC101247793	Solanum	lycopersicum	uncharacterized LOC101247793	LOC101247793)
Solyc07g006810.3	LOC101244782	Solanum	lycopersicum	bifunctional dethiobiotin synthetase/7,8-diamino-pelargonic acid aminotransferase, mitochondrial-like	LOC101244782)
Solyc10g087040.2	LOC101246102	Solanum	lycopersicum	alkane hydroxylase MAH1-like	LOC101246102)
Solyc05g053220.3	LOC101268685	Solanum	lycopersicum	rRNA-processing protein fcf2	LOC101268685)
Solyc00g128870.3	LOC101246816	Solanum	lycopersicum	nudix hydrolase 1	LOC101246816)
Solyc04g045470.3	LOC101267305	Solanum	lycopersicum	O-fucosyltransferase 9	LOC101267305)
Solyc07g008060.1	LOC101260356	Solanum	lycopersicum	putative clathrin assembly protein At2g25430	LOC101260356)
Solyc12g096120.2	LOC101263096	Solanum	lycopersicum	ubiquitin-fold modifier 1	LOC101263096)
Solyc03g116610.3	ERF-H3 Solanum	lycoper	sicum	ethylene-responsive transcription factor WIN1/SHN1	ERF-H3)
Solyc05g010050.3	LOC101244664	Solanum	lycopersicum	probable isoprenylcysteine alpha-carbonyl methylesterase ICMEL1	LOC101244664)
Solyc12g094460.2	LOC101252861	Solanum	lycopersicum	L-ascorbate oxidase homolog	LOC101252861)
Solyc05g014120.1	LOC101254202	Solanum	lycopersicum	uncharacterized LOC101254202	LOC101254202)
Solyc07g064480.1	LOC101266741	Solanum	lycopersicum	uncharacterized LOC101266741	LOC101266741)
Solyc06g048600.3	LOC101248398	Solanum	lycopersicum	two-component response regulator ARR17-like	LOC101248398)
Solyc11g005490.1	LOC104644532	Solanum	lycopersicum	uncharacterized LOC104644532	LOC104644532)
Solyc11g068820.2	LOC101244639	Solanum	lycopersicum	50S ribosomal protein L27	LOC101244639)
Solyc07g063680.3	LOC101265561	Solanum	lycopersicum	universal stress protein PHOS34	LOC101265561)
Solyc03g006010.3	LOC101247696	Solanum	lycopersicum	uncharacterized LOC101247696	LOC101247696)
Solyc02g082930.3	CHI17 Solanum	lycoper	sicum	chitinase	CHI17)
Solyc03g006530.3	LOC101261888	Solanum	lycopersicum	uncharacterized protein At4g04980-like	LOC101261888)
Solyc04g010310.3	ABCB7 Solanum	lycoper	sicum	ABC transporter B family member 7	ABCB7)
Solyc06g068810.3	LOC101249092	Solanum	lycopersicum	pentatricopeptide repeat-containing protein At5g50990	LOC101249092)
Solyc08g077480.3	LOC101255228	Solanum	lycopersicum	FCS-Like Zinc finger 1	LOC101255228)
Solyc06g060440.2	LOC101258075	Solanum	lycopersicum	transmembrane emp24 domain-containing protein p24delta3-like	LOC101258075)
Solyc11g072960.1	LOC101259311	Solanum	lycopersicum	ankyrin repeat-containing protein At5g02620-like	LOC101259311)
Solyc08g075940.3	LOC101249196	Solanum	lycopersicum	DNA-directed RNA polymerases IV and V subunit 2-like	LOC101249196)
Solyc06g083810.3	LOC101263423	Solanum	lycopersicum	glycolipid transfer protein 1	LOC101263423)
Solyc02g093430.3	LOC101260885	Solanum	lycopersicum	uncharacterized LOC101260885	LOC101260885)
Solyc01g111790.2	LOC101256045	Solanum	lycopersicum	serine/threonine protein phosphatase 2A 57 kDa regulatory subunit B'	LOC101256045)
Solyc03g006650.2	LOC101251853	Solanum	lycopersicum	sugar carrier protein C-like	LOC101251853)
Solyc05g024160.3	LOC101254693	Solanum	lycopersicum	pyruvate dehydrogenase E1 component subunit beta-1, mitochondrial-like	LOC101254693)
Solyc06g076040.3	LOC101250310	Solanum	lycopersicum	U-box domain-containing protein 13	LOC101250310)
Solyc01g067780.1	LOC101248043	Solanum	lycopersicum	uncharacterized LOC101248043	LOC101248043)
Solyc05g007970.3	LOC101249915	Solanum	lycopersicum	phytanoyl-CoA dioxygenase	LOC101249915)
Solyc12g013810.2	LOC101249435	Solanum	lycopersicum	uncharacterized LOC101249435	LOC101249435)
Solyc06g082200.3	LOC101252600	Solanum	lycopersicum	uncharacterized LOC101252600	LOC101252600)
Solyc01g112290.3	LOC101259201	Solanum	lycopersicum	glutamate--tRNA ligase, chloroplastic/mitochondrial	LOC101259201)
Solyc06g062670.3	LOC101244006	Solanum	lycopersicum	zinc finger family protein	LOC101244006)
Solyc01g101040.3	LOC101261460	Solanum	lycopersicum	ATP-citrate synthase alpha chain protein 3	LOC101261460)
Solyc12g007060.1	LOC101248360	Solanum	lycopersicum	uncharacterized LOC101248360	LOC101248360)
Solyc11g045330.2	LOC101260104	Solanum	lycopersicum	uncharacterized GPI-anchored protein At1g61900-like	LOC101260104)
Solyc04g017650.3	LOC101254373	Solanum	lycopersicum	uncharacterized LOC101254373	LOC101254373)
Solyc06g073165.1	LOC101255108	Solanum	lycopersicum	BURP domain-containing protein 16	LOC101255108)
Solyc09g010480.1	LOC104649066	Solanum	lycopersicum	uncharacterized LOC104649066	LOC104649066)
Solyc03g062680.3	LOC101262493	Solanum	lycopersicum	uncharacterized LOC101262493	LOC101262493)
Solyc09g074420.3	LOC101261957	Solanum	lycopersicum	protease Do-like 2, chloroplastic	LOC101261957)
Solyc06g072465.1	LOC101268403	Solanum	lycopersicum	large ribosomal subunit protein uL29c	LOC101268403)
Solyc02g085740.3	LOC101248829	Solanum	lycopersicum	uncharacterized LOC101248829	LOC101248829)
Solyc09g020010.2	LOC101248127	Solanum	lycopersicum	mediator of RNA polymerase II transcription subunit 19a	LOC101248127)
Solyc09g008730.3	LOC101250248	Solanum	lycopersicum	GTP-binding protein At2g22870	LOC101250248)
Solyc08g066110.3	profilin	Solanum	lycopersicum	profilin protein	profilin)
Solyc06g075360.3	LOC101259942	Solanum	lycopersicum	tetraspanin-3	LOC101259942)
Solyc02g088300.3	LOC101246583	Solanum	lycopersicum	CSC1-like protein HYP1	LOC101246583)
Solyc02g068080.3	LOC101249604	Solanum	lycopersicum	chloride channel protein CLC-b	LOC101249604)
Solyc03g033300.2	LOC101268553	Solanum	lycopersicum	ammonium transporter 2 member 3-like	LOC101268553)
Solyc06g074740.3	tVPS41 Solanum	lycoper	sicum	VPS41	tVPS41)
Solyc03g033290.1	LOC138347340	Solanum	lycopersicum	protein TRACHEARY ELEMENT DIFFERENTIATION-RELATED 7-like	LOC138347340)
Solyc01g108260.3	LOC101268037	Solanum	lycopersicum	uncharacterized LOC101268037	LOC101268037)
Solyc09g072640.3	LOC101250544	Solanum	lycopersicum	CRIB domain-containing protein RIC10-like	LOC101250544)
Solyc05g015850.3	WRKY75 Solanum	lycoper	sicum	WRKY transcription factor 75	WRKY75)
Solyc08g080380.3	LOC138337025	Solanum	lycopersicum	probable	S)-N-methylcoclaurine 3'-hydroxylase isozyme 2	LOC138337025)
Solyc01g099520.3	LOC101250742	Solanum	lycopersicum	rapid alkalinization factor	LOC101250742)
Solyc10g083150.2	LOC101251343	Solanum	lycopersicum	E3 ubiquitin ligase PQT3-like	LOC101251343)
Solyc04g045430.3	LOC101267598	Solanum	lycopersicum	trihelix transcription factor ASR3	LOC101267598)
Solyc10g078950.2	LOC101256818	Solanum	lycopersicum	carbon catabolite repressor protein 4 homolog 1	LOC101256818)
Solyc03g019780.3	LOC101250574	Solanum	lycopersicum	small ribosomal subunit protein uS2	LOC101250574)
Solyc08g014040.3	LOC101250140	Solanum	lycopersicum	uncharacterized LOC101250140	LOC101250140)
Solyc03g120110.3	LOC101263011	Solanum	lycopersicum	G-type lectin S-receptor-like serine/threonine-protein kinase CES101	LOC101263011)
Solyc08g082130.3	LOC101259961	Solanum	lycopersicum	uncharacterized LOC101259961	LOC101259961)
Solyc05g052700.3	LOC101255300	Solanum	lycopersicum	uncharacterized LOC101255300	LOC101255300)
Solyc02g079710.3	LOC101262282	Solanum	lycopersicum	G-type lectin S-receptor-like serine/threonine-protein kinase At1g11330	LOC101262282)
Solyc02g021680.3	WRKY35 Solanum	lycoper	sicum	WRKY transcription factor 35	WRKY35)
Solyc01g081010.3	LOC101249658	Solanum	lycopersicum	nucleolar GTP-binding protein 1-like	LOC101249658)
Solyc05g010620.2	LOC104647316	Solanum	lycopersicum	putative pentatricopeptide repeat-containing protein At1g68930	LOC104647316)
Solyc08g081180.3	LOC101255908	Solanum	lycopersicum	signal peptide peptidase-like 2	LOC101255908)
Solyc04g007780.3	LOC101266019	Solanum	lycopersicum	MLP-like protein 34	LOC101266019)
Solyc06g082440.1	CIPK11 Solanum	lycoper	sicum	CBL-interacting protein kinase 11	CIPK11)
Solyc01g008830.2	LOC101253411	Solanum	lycopersicum	L-ascorbate oxidase-like	LOC101253411)
Solyc01g109630.3	LOC101250346	Solanum	lycopersicum	transcription termination factor MTERF2, chloroplastic	LOC101250346)
Solyc09g056170.3	LOC101257507	Solanum	lycopersicum	fimbrin-2	LOC101257507)
Solyc12g096770.1	LOC101247305	Solanum	lycopersicum	acyltransferase Pun1-like	LOC101247305)
Solyc06g007470.3	LOC101248302	Solanum	lycopersicum	small ribosomal subunit protein eS26x	LOC101248302)
Solyc07g062290.3	LOC101246736	Solanum	lycopersicum	uncharacterized LOC101246736	LOC101246736)
Solyc09g011750.3	LOC101262339	Solanum	lycopersicum	serine/threonine-protein kinase BSK5	LOC101262339)
Solyc01g095870.2	LOC101248338	Solanum	lycopersicum	probable F-box protein At3g61730	LOC101248338)
Solyc03g026090.3	LOC101264795	Solanum	lycopersicum	putative non-specific lipid-transfer protein 14	LOC101264795)
Solyc02g087720.1	LOC101259498	Solanum	lycopersicum	uncharacterized LOC101259498	LOC101259498)
Solyc08g066540.3	LOC101252611	Solanum	lycopersicum	uncharacterized LOC101252611	LOC101252611)
Solyc01g109750.2	LOC101261967	Solanum	lycopersicum	syntaxin-112	LOC101261967)
Solyc04g076480.3	LOC101247014	Solanum	lycopersicum	serine/threonine-protein kinase CTR1	LOC101247014)
Solyc04g074730.1	LOC101265917	Solanum	lycopersicum	classical arabinogalactan protein 5	LOC101265917)
Solyc06g050120.3	LOC101256978	Solanum	lycopersicum	large ribosomal subunit protein eL8z	LOC101256978)
Solyc11g008610.2	LOC101257327	Solanum	lycopersicum	CMP-sialic acid transporter 3-like	LOC101257327)
Solyc04g074040.3	LOC101251771	Solanum	lycopersicum	serine/arginine-rich splicing factor SC35	LOC101251771)
Solyc02g093060.3	LOC101245512	Solanum	lycopersicum	tRNA-dihydrouridine synthase 1-like protein	LOC101245512)
Solyc02g082480.3	GLR3.5 Solanum	lycoper	sicum	glutamate receptor 3.5	GLR3.5)
Solyc09g061940.2	LOC101250732	Solanum	lycopersicum	leucine-rich repeat receptor kinase RGFR2-like protein	LOC101250732)
Solyc12g055870.2	LOC101263002	Solanum	lycopersicum	bidirectional sugar transporter SWEET7	LOC101263002)
Solyc03g077910.3	LOC101245628	Solanum	lycopersicum	beta-glucuronosyltransferase GlcAT14A-like	LOC101245628)
Solyc03g121050.3	Lyk3 Solanum	lycoper	sicum	LysM receptor-like kinase 3	Lyk3)
Solyc06g084290.3	LOC101251789	Solanum	lycopersicum	protein trichome birefringence-like 10	LOC101251789)
Solyc04g007660.1	LOC101260926	Solanum	lycopersicum	uncharacterized LOC101260926	LOC101260926)
Solyc06g054310.1	LOC104647982	Solanum	lycopersicum	protein FANTASTIC FOUR 3-like	LOC104647982)
Solyc07g056360.1	LOC104648378	Solanum	lycopersicum	transcription factor PAR1	LOC104648378)
Solyc02g091430.3	LOC101257420	Solanum	lycopersicum	U-box domain-containing protein 4	LOC101257420)
Solyc02g067040.3	LOC101247394	Solanum	lycopersicum	uncharacterized LOC101247394	LOC101247394)
Solyc04g082740.3	LOC101267233	Solanum	lycopersicum	increased DNA methylation 3-like	LOC101267233)
Solyc11g005820.1	LOC101246884	Solanum	lycopersicum	cell wall / vacuolar inhibitor of fructosidase 2	LOC101246884)
Solyc03g098600.3	LOC101259924	Solanum	lycopersicum	dolichyl-diphosphooligosaccharide--protein glycosyltransferase subunit STT3B	LOC101259924)
Solyc12g013560.2	LOC101246318	Solanum	lycopersicum	3',5'-bisphosphate nucleotidase AHL	LOC101246318)
Solyc11g011960.2	LOC101248935	Solanum	lycopersicum	UTP--glucose-1-phosphate uridylyltransferase	LOC101248935)
Solyc10g047370.2	LOC101268150	Solanum	lycopersicum	pentatricopeptide repeat-containing protein At5g09450, mitochondrial	LOC101268150)
Solyc08g045850.3	LOC101245385	Solanum	lycopersicum	pentatricopeptide repeat-containing protein	LOC101245385)
Solyc10g076760.2	LOC101250352	Solanum	lycopersicum	putative serine/threonine-protein kinase	LOC101250352)
Solyc12g096560.2	LOC101252471	Solanum	lycopersicum	probable apyrase 2	LOC101252471)
Solyc04g071690.3	LOC101253893	Solanum	lycopersicum	uncharacterized LOC101253893	LOC101253893)
Solyc12g019620.2	LOC101266001	Solanum	lycopersicum	pleiotropic drug resistance protein 1-like	LOC101266001)
Solyc03g031750.2	LOC101255562	Solanum	lycopersicum	vacuolar protein sorting-associated protein 28 homolog 2-like	LOC101255562)
Solyc12g099700.2	LOC101257453	Solanum	lycopersicum	lipoyl synthase, chloroplastic	LOC101257453)
Solyc01g090190.3	LOC101255921	Solanum	lycopersicum	plasminogen activator inhibitor 1 RNA-binding protein-like	LOC101255921)
Solyc06g068610.2	LOC101254809	Solanum	lycopersicum	uncharacterized LOC101254809	LOC101254809)
Solyc01g080870.3	LOC101250924	Solanum	lycopersicum	protein NRT1/ PTR FAMILY 7.3	LOC101250924)
Solyc03g063690.1	LOC101247893	Solanum	lycopersicum	putative pentatricopeptide repeat-containing protein At5g52630	LOC101247893)
Solyc08g076020.3	LOC101255615	Solanum	lycopersicum	uncharacterized LOC101255615	LOC101255615)
Solyc02g084960.1	LOC104645741	Solanum	lycopersicum	uncharacterized LOC104645741	LOC104645741)
Solyc01g010640.3	LOC101252419	Solanum	lycopersicum	uncharacterized LOC101252419	LOC101252419)
Solyc07g008350.3	LOC101250902	Solanum	lycopersicum	voltage-dependent anion channel protein	LOC101250902)
Solyc10g008580.1	LOC101257310	Solanum	lycopersicum	F-box protein At3g07870-like	LOC101257310)
Solyc08g076830.1	LOC101260465	Solanum	lycopersicum	RING-H2 finger protein ATL52	LOC101260465)
Solyc06g082920.3	LOC101261424	Solanum	lycopersicum	probably inactive leucine-rich repeat receptor-like protein kinase At5g48380	LOC101261424)
Solyc04g050760.3	LOC101244071	Solanum	lycopersicum	U11/U12 small nuclear ribonucleoprotein 48 kDa protein	LOC101244071)
Solyc10g005140.1	LOC101247469	Solanum	lycopersicum	probably inactive receptor-like protein kinase At2g46850	LOC101247469)
Solyc05g056340.3	LOC101245846	Solanum	lycopersicum	uncharacterized LOC101245846	LOC101245846)
Solyc01g090790.3	LOC101268226	Solanum	lycopersicum	transcription factor UNE10	LOC101268226)
Solyc03g005930.3	LOC101246022	Solanum	lycopersicum	cyclic phosphodiesterase-like	LOC101246022)
Solyc06g073080.3	LOC101257381	Solanum	lycopersicum	2-oxoglutarate Fe	II) dependent oxygenase superfamily protein	LOC101257381)
Solyc01g096400.3	LOC101265170	Solanum	lycopersicum	uncharacterized LOC101265170	LOC101265170)
Solyc03g112510.2	LOC101262002	Solanum	lycopersicum	SUPPRESSOR OF ABI3-5	LOC101262002)
Solyc12g094500.2	LOC101251366	Solanum	lycopersicum	alcohol dehydrogenase-like 7	LOC101251366)
Solyc03g118230.2	LOC101247204	Solanum	lycopersicum	trihelix transcription factor ASR3-like	LOC101247204)
Solyc07g047860.3	LOC101253396	Solanum	lycopersicum	nuclear pore complex protein NUP133	LOC101253396)
Solyc08g048290.3	LOC101246648	Solanum	lycopersicum	probable inositol transporter 2	LOC101246648)
Solyc09g090360.3	PHO1-1 Solanum	lycoper	sicum	phosphate transporter PHO1-1	PHO1-1)
Solyc05g018615.1	LOC101246717	Solanum	lycopersicum	ultraviolet-B receptor UVR8	LOC101246717)
Solyc05g009310.3	LOC101253781	Solanum	lycopersicum	zinc finger protein CONSTANS-LIKE 16-like	LOC101253781)
Solyc11g066090.1	LOC101255759	Solanum	lycopersicum	uncharacterized LOC101255759	LOC101255759)
Solyc01g006190.3	SlSINA1 Solanum	lycoper	sicum	E3 ubiquitin ligase SINA1	SlSINA1)
Solyc10g083350.2	LOC101258421	Solanum	lycopersicum	heme-binding-like protein At3g10130, chloroplastic	LOC101258421)
Solyc10g055620.2	LOC101245806	Solanum	lycopersicum	uncharacterized LOC101245806	LOC101245806)
Solyc02g032650.3	LOC101246977	Solanum	lycopersicum	disease resistance protein RPV1-like	LOC101246977)
Solyc01g021730.2	LOC101264245	Solanum	lycopersicum	NAC domain-containing protein 22-like	LOC101264245)
Solyc03g045070.1	AMT1-3 Solanum	lycoper	sicum	ammonium transporter	AMT1-3)
Solyc08g075570.3	LOC101248998	Solanum	lycopersicum	urea-proton symporter DUR3	LOC101248998)
Solyc04g081930.3	LOC101246711	Solanum	lycopersicum	probable prolyl 4-hydroxylase 3	LOC101246711)
Solyc12g006700.2	LOC101266193	Solanum	lycopersicum	uncharacterized LOC101266193	LOC101266193)
Solyc11g005570.2	LOC101266286	Solanum	lycopersicum	uncharacterized LOC101266286	LOC101266286)
Solyc12g100030.2	LOC101245143	Solanum	lycopersicum	receptor-like protein Cf-9	LOC101245143)
Solyc09g009690.3	LOC101257500	Solanum	lycopersicum	probable uridine nucleosidase 1	LOC101257500)
Solyc11g068970.1	LOC101247985	Solanum	lycopersicum	aluminum-activated malate transporter 2-like	LOC101247985)
Solyc04g082380.3	LOC101257560	Solanum	lycopersicum	uncharacterized LOC101257560	LOC101257560)
Solyc05g012370.3	LOC101244871	Solanum	lycopersicum	alpha/beta hydrolase domain-containing protein VTE7	LOC101244871)
Solyc07g047740.3	TPX2 Solanum	lycoper	sicum	peroxidase	TPX2)
Solyc02g087360.3	LOC101264278	Solanum	lycopersicum	paired amphipathic helix protein Sin3-like 2	LOC101264278)
Solyc10g084730.2	LOC101254551	Solanum	lycopersicum	uncharacterized LOC101254551	LOC101254551)
Solyc07g041770.1	LOC101254009	Solanum	lycopersicum	uncharacterized LOC101254009	LOC101254009)
Solyc10g006880.3	NOR Solanum	lycoper	sicum	NAC transcription factor NOR	NOR)
Solyc08g062210.3	LOC101246742	Solanum	lycopersicum	nuclear transcription factor Y subunit A-8	LOC101246742)
Solyc11g006830.2	LOC101245816	Solanum	lycopersicum	uncharacterized LOC101245816	LOC101245816)
Solyc01g097330.3	LOC101261751	Solanum	lycopersicum	light-inducible protein CPRF2	LOC101261751)
Solyc04g051570.3	LOC101246131	Solanum	lycopersicum	uncharacterized LOC101246131	LOC101246131)
Solyc08g078330.3	LOC101253309	Solanum	lycopersicum	2-oxoglutarate-Fe	II) type oxidoreductase hxnY-like	LOC101253309)
Solyc03g093850.2	LOC101245828	Solanum	lycopersicum	ATP-dependent DNA helicase SRS2-like	LOC101245828)
Solyc02g089550.3	LOC101245114	Solanum	lycopersicum	protein NSP-INTERACTING KINASE 1	LOC101245114)
Solyc08g082040.3	LOC101262940	Solanum	lycopersicum	protein ENHANCED DISEASE RESISTANCE 4	LOC101262940)
Solyc06g082670.3	LOC101263720	Solanum	lycopersicum	large ribosomal subunit protein uL16	LOC101263720)
Solyc06g008040.3	LOC101260646	Solanum	lycopersicum	CLIP-associated protein-like	LOC101260646)
Solyc01g079760.3	LOC101249855	Solanum	lycopersicum	peroxisomal adenine nucleotide carrier 1	LOC101249855)
Solyc02g065650.1	LOC101254448	Solanum	lycopersicum	E3 ubiquitin-protein ligase CIP8	LOC101254448)
Solyc10g083590.2	LOC101246003	Solanum	lycopersicum	polyadenylation and cleavage factor homolog 4	LOC101246003)
Solyc06g083850.3	LOC101262323	Solanum	lycopersicum	protein CUP-SHAPED COTYLEDON 3	LOC101262323)
Solyc12g099280.2	LOC101259137	Solanum	lycopersicum	FIP1[III]-like protein	LOC101259137)
Solyc05g056055.1	LOC101253687	Solanum	lycopersicum	uncharacterized LOC101253687	LOC101253687)
Solyc01g105130.3	LOC101245002	Solanum	lycopersicum	uncharacterized LOC101245002	LOC101245002)
Solyc04g015830.3	LOC101268090	Solanum	lycopersicum	villin-2	LOC101268090)
Solyc01g107560.3	LOC101250058	Solanum	lycopersicum	gallate 1-beta-glucosyltransferase 84A24	LOC101250058)
Solyc02g079380.2	LOC101265612	Solanum	lycopersicum	pentatricopeptide repeat-containing protein At1g11290, chloroplastic	LOC101265612)
Solyc01g101000.3	LOC101259887	Solanum	lycopersicum	shaggy-related protein kinase NtK-1	LOC101259887)
Solyc02g091670.1	LOC101251835	Solanum	lycopersicum	uncharacterized LOC101251835	LOC101251835)
Solyc07g020800.3	LOC101250317	Solanum	lycopersicum	rac-like GTP-binding protein ARAC7	LOC101250317)
Solyc09g075320.1	LOC101267557	Solanum	lycopersicum	RING-H2 finger protein ATL2-like	LOC101267557)
Solyc03g114450.3	LOC101268560	Solanum	lycopersicum	calcium sensing receptor, chloroplastic	LOC101268560)
Solyc11g009020.2	LOC101258426	Solanum	lycopersicum	haloacid dehalogenase-like hydrolase domain-containing protein At4g39970	LOC101258426)
Solyc09g007830.3	LOC101246083	Solanum	lycopersicum	cytokinin riboside 5'-monophosphate phosphoribohydrolase LOG3	LOC101246083)
Solyc00g009100.3	LOC101263198	Solanum	lycopersicum	protein PIGMENT DEFECTIVE 338, chloroplastic	LOC101263198)
Solyc04g011735.1	LOC101254188	Solanum	lycopersicum	uncharacterized LOC101254188	LOC101254188)
Solyc05g025500.3	LOC101257963	Solanum	lycopersicum	glucan endo-1,3-beta-glucosidase 6	LOC101257963)
Solyc07g063470.1	LOC101246267	Solanum	lycopersicum	uncharacterized LOC101246267	LOC101246267)
Solyc06g005520.3	LOC101254208	Solanum	lycopersicum	serine/threonine-protein kinase PCRK1	LOC101254208)
Solyc04g009000.1	LOC101252167	Solanum	lycopersicum	pentatricopeptide repeat-containing protein At2g13600	LOC101252167)
Solyc05g050020.3	LOC101254901	Solanum	lycopersicum	uncharacterized LOC101254901	LOC101254901)
Solyc12g009820.2	LOC101263085	Solanum	lycopersicum	monogalactosyldiacylglycerol synthase 2, chloroplastic	LOC101263085)
Solyc01g094690.3	Aqp2 Solanum	lycoper	sicum	Aqp2protein	Aqp2)
Solyc12g099160.2	LOC101244564	Solanum	lycopersicum	serine carboxypeptidase-like 33	LOC101244564)
Solyc06g082230.3	LOC101244091	Solanum	lycopersicum	cation/H	+) antiporter 14	LOC101244091)
Solyc04g051450.3	LOC101262510	Solanum	lycopersicum	uncharacterized LOC101262510	LOC101262510)
Solyc04g011690.3	CYP736A Solanum	lycoper	sicum	cytochrome P450 736A	CYP736A)
Solyc01g095510.3	LOC101267457	Solanum	lycopersicum	mitochondrial carrier protein MTM1	LOC101267457)
Solyc09g009820.3	LOC101255233	Solanum	lycopersicum	uncharacterized LOC101255233	LOC101255233)
Solyc07g049320.3	LOC101244014	Solanum	lycopersicum	nucleobase-ascorbate transporter 1	LOC101244014)
Solyc09g005120.3	LOC101256620	Solanum	lycopersicum	dnaJ protein ERDJ3A	LOC101256620)
Solyc11g072730.2	LOC101265201	Solanum	lycopersicum	DNA-directed RNA polymerase III subunit 1	LOC101265201)
Solyc09g097910.3	LOC101267163	Solanum	lycopersicum	uncharacterized LOC101267163	LOC101267163)
Solyc05g055650.3	LOC101262917	Solanum	lycopersicum	uncharacterized LOC101262917	LOC101262917)
Solyc06g036330.1	LOC101259252	Solanum	lycopersicum	protein SAR DEFICIENT 4	LOC101259252)
Solyc09g015155.1	LOC101266253	Solanum	lycopersicum	PRA1 family protein B4	LOC101266253)
Solyc08g080340.3	LOC101246167	Solanum	lycopersicum	lysophospholipid acyltransferase 1	LOC101246167)
Solyc03g032150.3	LOC101264704	Solanum	lycopersicum	probable serine/threonine-protein kinase PIX13	LOC101264704)
Solyc12g087860.2	LOC101250098	Solanum	lycopersicum	E3 ubiquitin-protein ligase ATL6-like	LOC101250098)
Solyc01g067620.3	LOC101266862	Solanum	lycopersicum	protein LATERAL BRANCHING OXIDOREDUCTASE 1	LOC101266862)
Solyc04g078990.3	LOC101255391	Solanum	lycopersicum	UDP-glucuronate:xylan alpha-glucuronosyltransferase 2-like	LOC101255391)
Solyc02g077520.3	LOC101265297	Solanum	lycopersicum	probable O-methyltransferase 3	LOC101265297)
Solyc01g096840.3	LOC101250937	Solanum	lycopersicum	protein ENDOSPERM DEFECTIVE 1-like	LOC101250937)
Solyc01g087820.2	sbt4b Solanum	lycoper	sicum	subtilisin-like protease 4B	sbt4b)
Solyc03g123560.3	LOC101247706	Solanum	lycopersicum	uncharacterized LOC101247706	LOC101247706)
Solyc09g056450.3	LOC101262653	Solanum	lycopersicum	U-box domain-containing protein 9	LOC101262653)
Solyc02g079750.3	LOC101268828	Solanum	lycopersicum	probable NAD	P)H dehydrogenase	quinone) FQR1-like 1	LOC101268828)
Solyc05g025890.2	LOC101263025	Solanum	lycopersicum	GCN5-related N-acetyltransferase 6, chloroplastic-like	LOC101263025)
Solyc05g012690.3	LOC101252584	Solanum	lycopersicum	protein RETARDED ROOT GROWTH, mitochondrial	LOC101252584)
Solyc09g015520.3	LOC101262241	Solanum	lycopersicum	probable LRR receptor-like serine/threonine-protein kinase IRK	LOC101262241)
Solyc02g070580.1	CYP710A11	Solanum	lycopersicum	cytochrome P450 710A11	CYP710A11)
Solyc11g017200.2	LOC101263865	Solanum	lycopersicum	tetratricopeptide repeat domain-containing protein PYG7, chloroplastic	LOC101263865)
Solyc01g087010.3	LOC101262155	Solanum	lycopersicum	probable carbohydrate esterase At4g34215	LOC101262155)
Solyc12g020120.2	LOC101249246	Solanum	lycopersicum	homeobox-leucine zipper protein REVOLUTA	LOC101249246)
Solyc09g090160.3	LOC101261960	Solanum	lycopersicum	putative E3 ubiquitin-protein ligase XBAT35	LOC101261960)
Solyc05g014640.3	LOC101256284	Solanum	lycopersicum	uncharacterized LOC101256284	LOC101256284)
Solyc06g051540.3	LOC101253292	Solanum	lycopersicum	putative serine/threonine-protein kinase-like protein CCR3	LOC101253292)
Solyc08g065900.3	LOC101268300	Solanum	lycopersicum	vacuolar protein sorting-associated protein 32 homolog 2	LOC101268300)
Solyc05g053340.3	GA2ox1 Solanum	lycoper	sicum	gibberellin 2-oxidase	GA2ox1)
Solyc10g005340.3	LOC101255634	Solanum	lycopersicum	CRIB domain-containing protein RIC10	LOC101255634)
Solyc11g010500.1	LOC101244142	Solanum	lycopersicum	mitochondrial uncoupling protein 5	LOC101244142)
Solyc02g090220.3	LOC101255352	Solanum	lycopersicum	dof zinc finger protein DOF3.4	LOC101255352)
Solyc10g012420.3	LOC101253026	Solanum	lycopersicum	ATG8-interacting protein 1-like	LOC101253026)
Solyc06g054460.1	LOC101265343	Solanum	lycopersicum	S-adenosylmethionine decarboxylase proenzyme 4-like	LOC101265343)
Solyc06g075640.2	LOC101252998	Solanum	lycopersicum	uncharacterized LOC101252998	LOC101252998)
Solyc01g109470.3	LOC101267565	Solanum	lycopersicum	BURP domain protein USPL1	LOC101267565)
Solyc03g119360.3	LOC101255184	Solanum	lycopersicum	small ribosomal subunit protein eS7	LOC101255184)
Solyc01g094080.3	LOC101259683	Solanum	lycopersicum	cytochrome P450 704C1-like	LOC101259683)
Solyc07g064900.3	LOC101266537	Solanum	lycopersicum	uncharacterized LOC101266537	LOC101266537)
Solyc08g078450.3	LOC101252711	Solanum	lycopersicum	probable glycosyltransferase At5g03795	LOC101252711)
Solyc01g010270.3	LOC101258583	Solanum	lycopersicum	protein SPIRAL1-like 1	LOC101258583)
Solyc03g032190.3	LOC101265619	Solanum	lycopersicum	G2/mitotic-specific cyclin-2-like	LOC101265619)
Solyc09g098070.3	LOC101264464	Solanum	lycopersicum	MACPF domain-containing protein At4g24290	LOC101264464)
Solyc10g084325.1	LOC101252733	Solanum	lycopersicum	subtilisin-like protease SBT3	LOC101252733)
Solyc09g007870.3	EIN2 Solanum	lycoper	sicum	ethylene-insensitive protein 2	EIN2)
Solyc02g078490.3	LOC101268341	Solanum	lycopersicum	splicing factor U2af large subunit A	LOC101268341)
Solyc06g065200.3	LOC101255006	Solanum	lycopersicum	uncharacterized LOC101255006	LOC101255006)
Solyc02g064960.3	AP2b Solanum	lycoper	sicum	APETALA2-like protein AP2b	AP2b)
Solyc07g043070.3	LOC101259763	Solanum	lycopersicum	uncharacterized LOC101259763	LOC101259763)
Solyc01g108660.3	LOC101252029	Solanum	lycopersicum	probable N-acetyl-gamma-glutamyl-phosphate reductase, chloroplastic	LOC101252029)
Solyc06g069500.3	LOC101261531	Solanum	lycopersicum	uncharacterized LOC101261531	LOC101261531)
Solyc03g026050.3	LOC101243675	Solanum	lycopersicum	CEN-like protein 1	LOC101243675)
Solyc10g081360.2	LOC101260189	Solanum	lycopersicum	co-chaperone protein p23-2	LOC101260189)
Solyc04g051410.3	LOC101263107	Solanum	lycopersicum	ubiquitin carboxyl-terminal hydrolase 27	LOC101263107)
Solyc11g017070.2	LOC101262979	Solanum	lycopersicum	eukaryotic translation initiation factor 3 subunit I	LOC101262979)
Solyc07g063150.3	LOC101254615	Solanum	lycopersicum	probable hexosyltransferase MUCI70	LOC101254615)
Solyc01g108740.3	LOC101265080	Solanum	lycopersicum	methyl jasmonate esterase 1-like	LOC101265080)
Solyc07g051850.3	LOC101258673	Solanum	lycopersicum	cyprosin	LOC101258673)
Solyc08g068570.3	LOC101263925	Solanum	lycopersicum	probable tocopherol cyclase, chloroplastic	LOC101263925)
Solyc04g083150.2	LOC101249909	Solanum	lycopersicum	cytochrome P450 CYP736A12	LOC101249909)
Solyc03g111330.3	LOC101262801	Solanum	lycopersicum	UPF0235 protein At5g63440	LOC101262801)
Solyc05g012570.3	LOC101249173	Solanum	lycopersicum	uncharacterized LOC101249173	LOC101249173)
Solyc05g055330.3	ABCG41 Solanum	lycoper	sicum	ABC transporter G family member 41	ABCG41)
Solyc02g067760.3	MYB21 Solanum	lycoper	sicum	transcription factor MYB21	MYB21)
Solyc01g097450.3	LOC101263466	Solanum	lycopersicum	PITH domain-containing protein At3g04780	LOC101263466)
Solyc11g008770.2	LOC101252646	Solanum	lycopersicum	uncharacterized LOC101252646	LOC101252646)
Solyc10g037890.2	LOC101260482	Solanum	lycopersicum	uncharacterized LOC101260482	LOC101260482)
Solyc11g022480.1	LOC104644586	Solanum	lycopersicum	uncharacterized LOC104644586	LOC104644586)
Solyc10g079520.1	LOC101255846	Solanum	lycopersicum	UPF0481 protein At3g47200-like	LOC101255846)
Solyc01g006810.3	LOC101255326	Solanum	lycopersicum	E3 ubiquitin-protein ligase RHF2A	LOC101255326)
Solyc10g006070.3	LOC101267653	Solanum	lycopersicum	small ribosomal subunit protein eS8	LOC101267653)
Solyc04g081730.3	LOC101267887	Solanum	lycopersicum	uncharacterized LOC101267887	LOC101267887)
Solyc11g005970.1	LOC101265195	Solanum	lycopersicum	pentatricopeptide repeat-containing protein At3g24000, mitochondrial	LOC101265195)
Solyc12g089210.2	LOC101246902	Solanum	lycopersicum	ornithine transcarbamylase, chloroplastic	LOC101246902)
Solyc09g009535.1	LOC101261444	Solanum	lycopersicum	alpha/beta-hydrolases superfamily protein	LOC101261444)
Solyc01g111235.1	LOC101257810	Solanum	lycopersicum	dirigent protein 1	LOC101257810)
Solyc01g109920.2	LOC101259487	Solanum	lycopersicum	late embryogenesis abundant protein	LOC101259487)
Solyc02g082970.1	LOC101251536	Solanum	lycopersicum	pentatricopeptide repeat-containing protein At2g17670	LOC101251536)
Solyc09g014380.3	LAX1 Solanum	lycoper	sicum	auxin transporter-like protein 1	LAX1)
Solyc12g096160.2	LOC101261999	Solanum	lycopersicum	WAT1-related protein At4g19185-like	LOC101261999)
Solyc11g012610.2	LOC101263179	Solanum	lycopersicum	spindle pole body component 110	LOC101263179)
Solyc06g065640.3	LUG1 Solanum	lycoper	sicum	transcriptional corepressor LEUNIG	LUG1)
Solyc09g009290.3	LOC101265469	Solanum	lycopersicum	ankyrin repeat domain-containing protein EMB506, chloroplastic	LOC101265469)
Solyc05g051840.1	LOC101248779	Solanum	lycopersicum	uncharacterized LOC101248779	LOC101248779)
Solyc02g085935.1	LOC101247214	Solanum	lycopersicum	uncharacterized LOC101247214	LOC101247214)
Solyc04g055260.3	LOC101258646	Solanum	lycopersicum	S-adenosyl-L-methionine:benzoic acid/salicylic acid carboxyl methyltransferase 2-like	LOC101258646)
Solyc11g020300.2	LOC101251351	Solanum	lycopersicum	protein TIC 40, chloroplastic	LOC101251351)
Solyc01g088750.3	LOC101250156	Solanum	lycopersicum	pentatricopeptide repeat-containing protein At1g69290-like	LOC101250156)
Solyc02g032210.1	LOC101264573	Solanum	lycopersicum	B3 domain-containing protein At2g24670-like	LOC101264573)
Solyc07g047820.2	LOC101254506	Solanum	lycopersicum	pentatricopeptide repeat-containing protein At5g65560-like	LOC101254506)
Solyc07g025510.3	LOC101264443	Solanum	lycopersicum	tetraspanin-2	LOC101264443)
Solyc02g093580.3	LOC778293	Solanum	lycopersicum	probable pectate lyase P18	LOC778293)
Solyc03g082600.3	CB5-A Solanum	lycoper	sicum	cytochrome b5	CB5-A)
Solyc11g007070.2	LOC101244729	Solanum	lycopersicum	mitochondrial substrate carrier family protein	LOC101244729)
Solyc07g054770.1	LOC101254505	Solanum	lycopersicum	uncharacterized LOC101254505	LOC101254505)
Solyc03g114940.3	LOC101258933	Solanum	lycopersicum	cytochrome P450 78A5-like	LOC101258933)
Solyc05g054640.3	LOC101259749	Solanum	lycopersicum	uncharacterized LOC101259749	LOC101259749)
Solyc11g065730.2	LOC101249521	Solanum	lycopersicum	uncharacterized LOC101249521	LOC101249521)
Solyc02g092080.2	LOC101243757	Solanum	lycopersicum	large ribosomal subunit protein uL23	LOC101243757)
Solyc07g041080.3	LOC101260155	Solanum	lycopersicum	WD repeat-containing protein VIP3	LOC101260155)
Solyc05g054520.3	LOC101263319	Solanum	lycopersicum	geranylgeranyl transferase type-1 subunit beta	LOC101263319)
Solyc03g083650.3	LOC101250284	Solanum	lycopersicum	7-deoxyloganetic acid glucosyltransferase-like	LOC101250284)
Solyc02g093460.3	LOC101259995	Solanum	lycopersicum	uncharacterized LOC101259995	LOC101259995)
Solyc03g007870.3	LOC101263877	Solanum	lycopersicum	heavy metal-associated isoprenylated plant protein 39	LOC101263877)
Solyc01g087690.2	LOC101266372	Solanum	lycopersicum	RNA polymerase sigma factor sigD, chloroplastic	LOC101266372)
Solyc09g011910.3	LOC101258777	Solanum	lycopersicum	uncharacterized LOC101258777	LOC101258777)
Solyc03g119040.3	ArcA2 Solanum	lycoper	sicum	guanine nucleotide-binding protein subunit beta-like protein	ArcA2)
Solyc05g014200.3	LOC101252084	Solanum	lycopersicum	trans-Golgi network-localized SYP41-interacting protein 1	LOC101252084)
Solyc02g086830.3	LOC101250650	Solanum	lycopersicum	protease Do-like 1, chloroplastic	LOC101250650)
Solyc11g067150.2	LOC101254268	Solanum	lycopersicum	uncharacterized LOC101254268	LOC101254268)
Solyc09g008120.3	LOC101265161	Solanum	lycopersicum	pre-mRNA-splicing factor ATP-dependent RNA helicase DEAH10	LOC101265161)
Solyc10g006390.3	LOC101248430	Solanum	lycopersicum	FHA domain-containing protein	LOC101248430)
Solyc03g044830.3	LOC101252467	Solanum	lycopersicum	protein JINGUBANG-like	LOC101252467)
Solyc08g074390.3	LOC101246556	Solanum	lycopersicum	glucan endo-1,3-beta-glucosidase 6	LOC101246556)
Solyc03g118110.3	LOC101244854	Solanum	lycopersicum	succinate dehydrogenase assembly factor 2, mitochondrial	LOC101244854)
Solyc05g005250.3	LOC778322	Solanum	lycopersicum	pantothenate kinase-like protein	LOC778322)
Solyc03g097950.3	LOC101244648	Solanum	lycopersicum	large ribosomal subunit protein uL29c-like	LOC101244648)
Solyc01g099560.3	LOC101268235	Solanum	lycopersicum		+)-neomenthol dehydrogenase-like	LOC101268235)
Solyc02g063140.3	LOC101257332	Solanum	lycopersicum	3-ketoacyl-CoA synthase 6-like	LOC101257332)
Solyc05g009550.3	LOC101258366	Solanum	lycopersicum	vacuolar protein sorting-associated protein IST1	LOC101258366)
Solyc09g090610.3	L23 Solanum	lycoper	sicum	60S ribosomal protein L23	L23)
Solyc08g006630.3	LOC101253607	Solanum	lycopersicum	uncharacterized LOC101253607	LOC101253607)
Solyc07g018310.3	LOC101262632	Solanum	lycopersicum	uncharacterized LOC101262632	LOC101262632)
Solyc07g052910.3	LOC101244202	Solanum	lycopersicum	protein VASCULATURE COMPLEXITY AND CONNECTIVITY-like	LOC101244202)
Solyc10g005910.2	LOC104649493	Solanum	lycopersicum	uncharacterized LOC104649493	LOC104649493)
Solyc01g103180.3	LOC101259983	Solanum	lycopersicum	protein FAR1-RELATED SEQUENCE 11	LOC101259983)
Solyc03g114370.3	LOC101245343	Solanum	lycopersicum	DEAD-box ATP-dependent RNA helicase 51	LOC101245343)
Solyc06g019170.3	LOC101244293	Solanum	lycopersicum	delta-1-pyrroline-5-carboxylate synthase-like	LOC101244293)
Solyc01g088630.2	LOC101245506	Solanum	lycopersicum	E3 ubiquitin-protein ligase ATL4	LOC101245506)
Solyc05g052510.3	LOC101259158	Solanum	lycopersicum	clathrin heavy chain 1	LOC101259158)
Solyc08g075160.3	IMPCHase	Solanum	lycopersicum	putative inosine monophosphate cyclohydrolase	IMPCHase)
Solyc12g009970.2	LOC101266194	Solanum	lycopersicum	uncharacterized LOC101266194	LOC101266194)
Solyc12g017260.2	LOC101253667	Solanum	lycopersicum	protein PAT1 homolog	LOC101253667)
Solyc11g068440.2	LOC101259605	Solanum	lycopersicum	glucan endo-1,3-beta-glucosidase 14	LOC101259605)
Solyc03g117490.3	LOC101259139	Solanum	lycopersicum	glycerol kinase	LOC101259139)
Solyc02g080430.3	LOC101256647	Solanum	lycopersicum	mediator of RNA polymerase II transcription subunit 21	LOC101256647)
Solyc07g009440.2	LOC101268408	Solanum	lycopersicum	Bulb-type lectin domain-containing protein	LOC101268408)
Solyc06g068720.3	LOC101248785	Solanum	lycopersicum	calcium-dependent mitochondrial ATP-magnesium/phosphate carrier protein 2	LOC101248785)
Solyc04g072630.3	LOC101260724	Solanum	lycopersicum	uncharacterized LOC101260724	LOC101260724)
Solyc02g078750.3	LOC101243862	Solanum	lycopersicum	G-type lectin S-receptor-like serine/threonine-protein kinase At4g03230	LOC101243862)
Solyc09g011420.3	LOC101244799	Solanum	lycopersicum	uncharacterized LOC101244799	LOC101244799)
Solyc01g108640.1	LOC101264163	Solanum	lycopersicum	GDSL esterase/lipase At5g03980-like	LOC101264163)
Solyc06g074467.1	LOC101248207	Solanum	lycopersicum	peroxisome biogenesis protein 16	LOC101248207)
Solyc01g006610.2	LOC101250832	Solanum	lycopersicum	probable 2-oxoglutarate-dependent dioxygenase AOP1	LOC101250832)
Solyc05g012080.3	CB5-B Solanum	lycoper	sicum	cytochrome b5	CB5-B)
Solyc03g034410.1	LOC104646198	Solanum	lycopersicum	uncharacterized LOC104646198	LOC104646198)
Solyc03g115890.3	EXPA10 Solanum	lycoper	sicum	expansin	EXPA10)
Solyc03g006910.3	LOC101267867	Solanum	lycopersicum	transcription factor bHLH36-like	LOC101267867)
Solyc02g078630.2	LOC101263967	Solanum	lycopersicum	uncharacterized LOC101263967	LOC101263967)
Solyc08g007120.3	LOC101256019	Solanum	lycopersicum	BOI-related E3 ubiquitin-protein ligase 1-like	LOC101256019)
Solyc09g010390.2	LOC101265953	Solanum	lycopersicum	uncharacterized LOC101265953	LOC101265953)
Solyc04g054710.3	PAT Solanum	lycoper	sicum	prephenate aminotransferase	PAT)
Solyc12g094430.1	LOC101253468	Solanum	lycopersicum	glutathione S-transferase	LOC101253468)
Solyc06g008890.3	LOC101253999	Solanum	lycopersicum	probable receptor-like protein kinase At5g20050	LOC101253999)
Solyc02g067780.3	LOC101258222	Solanum	lycopersicum	cysteine-rich receptor-like protein kinase 46	LOC101258222)
Solyc02g083980.3	LOC101257723	Solanum	lycopersicum	endoglucanase 2-like	LOC101257723)
Solyc02g093680.3	LOC100736507	Solanum	lycopersicum	succinate dehydrogenase	LOC100736507)
Solyc01g007060.3	LOC101262039	Solanum	lycopersicum	BTB/POZ domain-containing protein At3g05675	LOC101262039)
Solyc06g074410.3	LOC101249557	Solanum	lycopersicum	probable fatty acyl-CoA reductase 4	LOC101249557)
Solyc03g025850.3	rem-1 Solanum	lycoper	sicum	remorin 1	rem-1)
Solyc05g052630.3	LOC101257080	Solanum	lycopersicum	uncharacterized LOC101257080	LOC101257080)
Solyc03g097100.1	LOC101243870	Solanum	lycopersicum	probable calcium-binding protein CML18	LOC101243870)
Solyc07g056010.3	LOC101254812	Solanum	lycopersicum	conserved oligomeric Golgi complex subunit 4	LOC101254812)
Solyc09g098330.3	LOC101258599	Solanum	lycopersicum	uncharacterized WD repeat-containing protein C2A9.03	LOC101258599)
Solyc06g065850.2	LOC101249558	Solanum	lycopersicum	flotillin-like protein 4	LOC101249558)
Solyc03g025280.3	LOC101261199	Solanum	lycopersicum	protein RRC1-like	LOC101261199)
Solyc08g081540.3	ACS1B Solanum	lycoper	sicum	1-aminocyclopropane-1-carboxylate synthase	ACS1B)
Solyc11g005990.2	SEU4 Solanum	lycoper	sicum	transcriptional corepressor SEU4	SEU4)
Solyc03g005880.3	LOC101246599	Solanum	lycopersicum	bidirectional sugar transporter SWEET2a-like	LOC101246599)
Solyc01g080100.3	LOC101257299	Solanum	lycopersicum	uncharacterized LOC101257299	LOC101257299)
Solyc02g070040.1	LOC101257038	Solanum	lycopersicum	uncharacterized LOC101257038	LOC101257038)
Solyc06g076700.1	LOC101261240	Solanum	lycopersicum	protein OCTOPUS-like	LOC101261240)
Solyc05g005010.3	LOC101243783	Solanum	lycopersicum	protein neprosin	LOC101243783)
Solyc02g090820.3	HSTF24 Solanum	lycoper	sicum	heat stress transcription factor HsfB1	HSTF24)
Solyc01g010940.3	LOC101246078	Solanum	lycopersicum	transmembrane emp24 domain-containing protein p24delta9	LOC101246078)
Solyc09g083230.1	LOC101267558	Solanum	lycopersicum	F-box/F-box associated protein	LOC101267558)
Solyc04g007570.2	LOC101261405	Solanum	lycopersicum	GDSL esterase/lipase 6	LOC101261405)
Solyc12g089320.2	LOC101261399	Solanum	lycopersicum	uncharacterized LOC101261399	LOC101261399)
Solyc01g068150.3	LOC101259480	Solanum	lycopersicum	uncharacterized LOC101259480	LOC101259480)
Solyc05g054230.3	LOC101245949	Solanum	lycopersicum	nudix hydrolase 2	LOC101245949)
Solyc11g066150.2	LOC101258224	Solanum	lycopersicum	UDP-glucuronic acid decarboxylase 5	LOC101258224)
Solyc10g079320.2	LOC101253738	Solanum	lycopersicum	zeatin O-glucosyltransferase-like	LOC101253738)
Solyc02g093930.3	CSN3 Solanum	lycoper	sicum	COP9 signalosome complex subunit 3	CSN3)
Solyc09g091690.1	LOC101244418	Solanum	lycopersicum	F-box/kelch-repeat protein At3g23880-like	LOC101244418)
Solyc08g074830.3	LOC101262743	Solanum	lycopersicum	F-box/FBD/LRR-repeat protein At1g13570	LOC101262743)
Solyc01g099770.3	TCTP Solanum	lycoper	sicum	translationally controlled tumor protein-like protein	TCTP)
Solyc06g034110.3	APS1 Solanum	lycoper	sicum	acid phosphatase	APS1)
Solyc11g017300.2	csn5 Solanum	lycoper	sicum	COP9 signalosome complex subunit CSN5	csn5)
Solyc06g073380.3	LOC101249090	Solanum	lycopersicum	uncharacterized LOC101249090	LOC101249090)
Solyc02g094380.2	LOC101261674	Solanum	lycopersicum	probable serine/threonine-protein kinase PBL7	LOC101261674)
Solyc02g069630.3	LOC101266183	Solanum	lycopersicum	subtilisin-like protease SBT2.3	LOC101266183)
Solyc04g071480.1	LOC101243886	Solanum	lycopersicum	protein BYPASS1-LIKE	LOC101243886)
Solyc11g012460.2	LOC101259801	Solanum	lycopersicum	ras-related protein RABA5a	LOC101259801)
Solyc02g080180.1	LOC101261568	Solanum	lycopersicum	probable dolichyl-diphosphooligosaccharide--protein glycosyltransferase subunit 3B	LOC101261568)
Solyc08g062960.3	LOC101255223	Solanum	lycopersicum	heat stress transcription factor HsfA2	LOC101255223)
Solyc03g112580.3	LOC101259524	Solanum	lycopersicum	LRR receptor-like serine/threonine-protein kinase RGI3	LOC101259524)
Solyc03g119340.3	LOC101249060	Solanum	lycopersicum	cysteine-rich receptor-like protein kinase 43	LOC101249060)
Solyc08g076670.3	LOC101263342	Solanum	lycopersicum	uncharacterized membrane protein At4g09580	LOC101263342)
Solyc11g011200.2	LOC101258216	Solanum	lycopersicum	uncharacterized LOC101258216	LOC101258216)
Solyc10g006360.2	LOC101252125	Solanum	lycopersicum	uncharacterized LOC101252125	LOC101252125)
Solyc07g065010.3	LOC101263335	Solanum	lycopersicum	putative BPI/LBP family protein At1g04970	LOC101263335)
Solyc12g019310.2	LOC101265999	Solanum	lycopersicum	acetolactate synthase small subunit 1, chloroplastic	LOC101265999)
Solyc06g068470.3	LOC101257780	Solanum	lycopersicum	phosphatidyl-N-methylethanolamine N-methyltransferase	LOC101257780)
Solyc06g065730.3	LOC101268002	Solanum	lycopersicum	CHD3-type chromatin-remodeling factor PICKLE	LOC101268002)
Solyc12g006860.2	CYP734A8	Solanum	lycopersicum	putative brassinosteroid hydroxylase	CYP734A8)
Solyc02g080790.3	LOC101249422	Solanum	lycopersicum	deoxyhypusine synthase-like	LOC101249422)
Solyc10g083650.1	LOC104644379	Solanum	lycopersicum	peroxiredoxin-2E-2, chloroplastic	LOC104644379)
Solyc04g071730.3	LOC101247988	Solanum	lycopersicum	syntaxin-81-like	LOC101247988)
Solyc06g060250.3	ALD3H1 Solanum	lycoper	sicum	aldehyde dehydrogenase family 3 member H1	ALD3H1)
Solyc12g056780.2	LOC101255970	Solanum	lycopersicum	co-chaperone protein p23-1	LOC101255970)
Solyc08g077330.3	LOC101258887	Solanum	lycopersicum	expansin-like B1	LOC101258887)
Solyc09g061290.3	LUG2 Solanum	lycoper	sicum	transcriptional corepressor LUG2	LUG2)
Solyc05g007100.3	WHY1 Solanum	lycoper	sicum	DNA-binding protein WHY1	WHY1)
Solyc12g099340.2	SR3L Solanum	lycoper	sicum	calmodulin-binding transcription factor SR3L	SR3L)
Solyc05g014050.3	LOC101252687	Solanum	lycopersicum	ALBINO3-like protein 1, chloroplastic	LOC101252687)
Solyc03g118070.3	LOC101243974	Solanum	lycopersicum	sucrose nonfermenting 4-like protein	LOC101243974)
Solyc04g081430.3	LOC101262307	Solanum	lycopersicum	mediator of RNA polymerase II transcription subunit 7a	LOC101262307)
Solyc07g065620.3	LOC101250035	Solanum	lycopersicum	poly	A)-specific ribonuclease PARN	LOC101250035)
Solyc06g051210.3	LOC101247829	Solanum	lycopersicum	uncharacterized LOC101247829	LOC101247829)
Solyc08g014440.3	LOC101255717	Solanum	lycopersicum	BTB/POZ and TAZ domain-containing protein 3	LOC101255717)
Solyc08g015780.3	LOC101260747	Solanum	lycopersicum	ankyrin repeat protein SKIP35	LOC101260747)
Solyc02g064670.1	LOC101246988	Solanum	lycopersicum	large ribosomal subunit protein uL24z	LOC101246988)
Solyc03g005200.3	LOC101254762	Solanum	lycopersicum	non-specific lipid transfer protein GPI-anchored 5-like	LOC101254762)
Solyc03g114180.3	LOC101248863	Solanum	lycopersicum	UDP-glycosyltransferase 90A1-like	LOC101248863)
Solyc10g005540.3	LOC101265175	Solanum	lycopersicum	tRNA	mnm	5)s	2)U34)-methyltransferase, chloroplastic	LOC101265175)
Solyc10g086270.2	LOC101250068	Solanum	lycopersicum	transcription factor MYB1	LOC101250068)
Solyc04g048900.3	LOC101262304	Solanum	lycopersicum	calreticulin-3-like	LOC101262304)
Solyc01g066060.3	LOC101263457	Solanum	lycopersicum	multiple organellar RNA editing factor 3, mitochondrial	LOC101263457)
Solyc09g061420.3	LOC101258991	Solanum	lycopersicum	uncharacterized LOC101258991	LOC101258991)
Solyc05g054550.3	LOC101262418	Solanum	lycopersicum	ubiquitin-conjugating enzyme E2 7	LOC101262418)
Solyc01g106920.3	LOC101262753	Solanum	lycopersicum	nucleobase-ascorbate transporter 4	LOC101262753)
Solyc01g098990.3	LOC101264675	Solanum	lycopersicum	uncharacterized LOC101264675	LOC101264675)
Solyc01g087780.2	sbt4a Solanum	lycoper	sicum	subtilisin-like protease	sbt4a)
Solyc03g111760.3	LOC101261608	Solanum	lycopersicum	protein argonaute 4B-like	LOC101261608)
Solyc11g072160.2	LOC101267483	Solanum	lycopersicum	uncharacterized LOC101267483	LOC101267483)
Solyc09g090180.1	LOC101253723	Solanum	lycopersicum	protein LIGHT-DEPENDENT SHORT HYPOCOTYLS 4	LOC101253723)
Solyc09g082900.3	LOC101255536	Solanum	lycopersicum	uncharacterized LOC101255536	LOC101255536)
Solyc09g009420.1	LOC101264052	Solanum	lycopersicum	uncharacterized LOC101264052	LOC101264052)
Solyc02g092780.2	LOC101252448	Solanum	lycopersicum	suppressor of RPS4-RLD 1	LOC101252448)
Solyc09g091010.3	LOC101246964	Solanum	lycopersicum	uncharacterized LOC101246964	LOC101246964)
Solyc01g079480.3	bZIP1 Solanum	lycoper	sicum	bZIPtranscription factor6	bZIP1)
Solyc06g083450.3	LOC101262824	Solanum	lycopersicum	myricetin 3'/5'-O-methyltransferase 1	LOC101262824)
Solyc10g079200.2	LOC101262875	Solanum	lycopersicum	mitochondrial carnitine/acylcarnitine carrier-like protein	LOC101262875)
Solyc10g076450.2	LOC101246576	Solanum	lycopersicum	ethylene-overproduction protein 1	LOC101246576)
Solyc06g060370.3	LOC101260241	Solanum	lycopersicum	UDP-galactose transporter 1	LOC101260241)
Solyc04g045580.3	LOC101265915	Solanum	lycopersicum	uncharacterized LOC101265915	LOC101265915)
Solyc01g010820.3	LOC101248999	Solanum	lycopersicum	cullin-3A	LOC101248999)
Solyc11g020320.1	LOC101251742	Solanum	lycopersicum	uncharacterized LOC101251742	LOC101251742)
Solyc02g050200.2	LOC101244820	Solanum	lycopersicum	protein BREAST CANCER SUSCEPTIBILITY 2 homolog B-like	LOC101244820)
Solyc11g064990.2	LOC101255168	Solanum	lycopersicum	heat stress transcription factor B-4b-like	LOC101255168)
Solyc01g081293.1	LOC101253319	Solanum	lycopersicum	uncharacterized LOC101253319	LOC101253319)
Solyc03g116720.2	LOC101250875	Solanum	lycopersicum	pseudo histidine-containing phosphotransfer protein 6	LOC101250875)
Solyc07g007350.1	LOC101257978	Solanum	lycopersicum	uncharacterized LOC101257978	LOC101257978)
Solyc01g073710.2	LOC101248133	Solanum	lycopersicum	uncharacterized LOC101248133	LOC101248133)
Solyc06g076820.1	LOC101259160	Solanum	lycopersicum	uncharacterized LOC101259160	LOC101259160)
Solyc03g120120.3	LOC101251365	Solanum	lycopersicum	vacuolar protein sorting-associated protein IST1	LOC101251365)
Solyc02g031770.3	LOC101247271	Solanum	lycopersicum	uncharacterized LOC101247271	LOC101247271)
Solyc06g054520.1	LOC101256187	Solanum	lycopersicum	3-hydroxyisobutyryl-CoA hydrolase-like protein 5	LOC101256187)
Solyc06g066630.1	LOC101248686	Solanum	lycopersicum	long-chain-alcohol O-fatty-acyltransferase-like	LOC101248686)
Solyc03g019670.3	LOC101248078	Solanum	lycopersicum	non-specific phospholipase C6	LOC101248078)
Solyc02g077280.3	LOC101245909	Solanum	lycopersicum	GTPase ERA-like, chloroplastic	LOC101245909)
Solyc12g044920.2	LOC101253757	Solanum	lycopersicum	probable phospholipid-transporting ATPase 4	LOC101253757)
Solyc01g067900.3	LOC101263243	Solanum	lycopersicum	rapid alkalinization factor	LOC101263243)
Solyc06g068520.3	LOC543883	Solanum	lycopersicum	hydroxyproline-rich systemin	LOC543883)
Solyc05g050710.3	LOC101245364	Solanum	lycopersicum	lecithin-cholesterol acyltransferase-like 1	LOC101245364)
Solyc11g072850.2	LOC101256648	Solanum	lycopersicum	two-component response regulator-like APRR5	LOC101256648)
Solyc08g065140.1	LOC101258680	Solanum	lycopersicum	NDR1/HIN1-like protein 13	LOC101258680)
Solyc02g090740.3	LOC101245013	Solanum	lycopersicum	protein DETOXIFICATION 48	LOC101245013)
Solyc00g154980.1	LOC101253880	Solanum	lycopersicum	putative ETHYLENE INSENSITIVE 3-like 4 protein	LOC101253880)
Solyc10g080340.2	LOC101259096	Solanum	lycopersicum	protein DETOXIFICATION 21	LOC101259096)
Solyc09g090110.3	LOC101252224	Solanum	lycopersicum	actin-depolymerizing factor	LOC101252224)
Solyc07g054730.1	LOC138337560	Solanum	lycopersicum	uncharacterized LOC138337560	LOC138337560)
Solyc03g044430.3	LOC101248459	Solanum	lycopersicum	nicotinate phosphoribosyltransferase	LOC101248459)
Solyc08g079660.3	LOC101260161	Solanum	lycopersicum	ATP-dependent Clp protease ATP-binding subunit CLPT2, chloroplastic	LOC101260161)
Solyc08g023640.1	LOC101262032	Solanum	lycopersicum	pentatricopeptide repeat-containing protein At4g21065	LOC101262032)
Solyc06g006000.3	LOC101264428	Solanum	lycopersicum	uncharacterized LOC101264428	LOC101264428)
Solyc01g099820.3	LOC101257510	Solanum	lycopersicum	uncharacterized LOC101257510	LOC101257510)
Solyc04g079710.3	LOC101268862	Solanum	lycopersicum	wall-associated receptor kinase-like 14	LOC101268862)
Solyc03g114310.3	LOC104646606	Solanum	lycopersicum	serine/threonine/tyrosine-protein kinase HT1-like	LOC104646606)
Solyc05g054600.3	LOC101260937	Solanum	lycopersicum	methionine--tRNA ligase, chloroplastic/mitochondrial	LOC101260937)
Solyc02g062140.2	LOC101251542	Solanum	lycopersicum	uncharacterized LOC101251542	LOC101251542)
Solyc09g014890.3	LOC101244701	Solanum	lycopersicum	probable thimet oligopeptidase	LOC101244701)
Solyc08g069030.3	LOC101246744	Solanum	lycopersicum	delta-aminolevulinic acid dehydratase, chloroplastic	LOC101246744)
Solyc08g005200.3	LOC101264234	Solanum	lycopersicum	syntaxin-22-like	LOC101264234)
Solyc11g043150.2	LOC101245122	Solanum	lycopersicum	uncharacterized LOC101245122	LOC101245122)
Solyc05g054590.3	LOC101261233	Solanum	lycopersicum	UDP-glucuronic acid decarboxylase 6-like	LOC101261233)
Solyc01g010890.3	LOC101247354	Solanum	lycopersicum	expansin-A10-like	LOC101247354)
Solyc04g071560.3	LOC101245839	Solanum	lycopersicum	protein PHLOEM UNLOADING MODULATOR	LOC101245839)
Solyc06g076490.3	LOC101266832	Solanum	lycopersicum	uncharacterized LOC101266832	LOC101266832)
Solyc11g005380.2	LOC101262765	Solanum	lycopersicum	trihelix transcription factor DF1	LOC101262765)
Solyc11g040130.2	LOC101260690	Solanum	lycopersicum	uncharacterized LOC101260690	LOC101260690)
Solyc10g006440.3	LOC101254845	Solanum	lycopersicum	rab GTPase-activating protein 22	LOC101254845)
Solyc05g006030.3	LOC101263113	Solanum	lycopersicum	uncharacterized LOC101263113	LOC101263113)
Solyc05g044480.3	LOC101249085	Solanum	lycopersicum	DNA repair protein RAD16-like	LOC101249085)
Solyc11g011070.2	LOC101255156	Solanum	lycopersicum	uncharacterized LOC101255156	LOC101255156)
Solyc04g056746.1	LOC101246240	Solanum	lycopersicum	pentatricopeptide repeat-containing protein	LOC101246240)
Solyc10g047240.2	LOC101244912	Solanum	lycopersicum	annexin-like protein RJ4	LOC101244912)
Solyc02g078550.3	LOC101266384	Solanum	lycopersicum	RNA polymerase II C-terminal domain phosphatase-like 1	LOC101266384)
Solyc12g010180.2	LOC101244841	Solanum	lycopersicum	anthranilate synthase beta subunit 2, chloroplastic-like	LOC101244841)
Solyc12g099260.2	LOC101267503	Solanum	lycopersicum	ATP-citrate synthase beta chain protein 2	LOC101267503)
Solyc04g007650.3	LOC101260812	Solanum	lycopersicum	putative 1-phosphatidylinositol-3-phosphate 5-kinase FAB1C	LOC101260812)
Solyc02g069830.3	LOC101261876	Solanum	lycopersicum	homeobox-leucine zipper protein ATHB-14	LOC101261876)
Solyc02g036360.1	LOC101055540	Solanum	lycopersicum	Hop-interacting protein THI142	LOC101055540)
Solyc08g014150.3	LOC101252204	Solanum	lycopersicum	BAG-associated GRAM protein 1-like	LOC101252204)
Solyc02g092910.3	LOC101249778	Solanum	lycopersicum	nuA4 complex subunit EAF3 homolog	LOC101249778)
Solyc12g005760.2	LOC101245922	Solanum	lycopersicum	peroxisome biogenesis protein 22	LOC101245922)
Solyc10g081730.2	LOC101244726	Solanum	lycopersicum	protein WVD2-like 4	LOC101244726)
Solyc04g049390.3	LOC101258061	Solanum	lycopersicum	uncharacterized LOC101258061	LOC101258061)
Solyc02g086650.3	LOC101255257	Solanum	lycopersicum	phosphoenolpyruvate/phosphate translocator 2, chloroplastic	LOC101255257)
Solyc05g013310.1	LOC109120256	Solanum	lycopersicum	probable receptor-like protein kinase At5g59700	LOC109120256)
Solyc03g051950.3	LOC101262290	Solanum	lycopersicum	histone-lysine N-methyltransferase ATXR4	LOC101262290)
Solyc12g038130.1	LOC104645074	Solanum	lycopersicum	uncharacterized LOC104645074	LOC104645074)
Solyc01g087540.3	LOC101251618	Solanum	lycopersicum	protein TEEBE	LOC101251618)
Solyc12g089150.2	LOC101246033	Solanum	lycopersicum	syntaxin-61	LOC101246033)
Solyc06g065120.1	LOC101254003	Solanum	lycopersicum	uncharacterized LOC101254003	LOC101254003)
Solyc08g067830.3	LOC101253109	Solanum	lycopersicum	uncharacterized LOC101253109	LOC101253109)
Solyc12g010750.2	LOC101255769	Solanum	lycopersicum	secretory carrier-associated membrane protein 1	LOC101255769)
Solyc01g094500.3	LOC101263546	Solanum	lycopersicum	riboflavin biosynthesis protein PYRD, chloroplastic	LOC101263546)
Solyc11g069630.1	LOC101249988	Solanum	lycopersicum	lysM domain receptor-like kinase 4	LOC101249988)
Solyc04g056380.3	LOC101250011	Solanum	lycopersicum	seipin-1	LOC101250011)
Solyc12g005110.2	LOC101259217	Solanum	lycopersicum	protein METABOLIC NETWORK MODULATOR 1	LOC101259217)
Solyc05g026560.3	LOC101268761	Solanum	lycopersicum	uncharacterized LOC101268761	LOC101268761)
Solyc12g098190.2	LOC101264909	Solanum	lycopersicum	putative F-box protein PP2-B12	LOC101264909)
Solyc12g036250.2	LOC101255669	Solanum	lycopersicum	uncharacterized LOC101255669	LOC101255669)
Solyc00g283010.2	LOC101254291	Solanum	lycopersicum	ABC transporter C family member 14	LOC101254291)
Solyc03g044670.1	LOC101249797	Solanum	lycopersicum	uncharacterized LOC101249797	LOC101249797)
Solyc10g007510.2	LOC101265075	Solanum	lycopersicum	glucan endo-1,3-beta-glucosidase-like	LOC101265075)
Solyc07g006620.3	LOC101266040	Solanum	lycopersicum	probable receptor-like serine/threonine-protein kinase At5g57670	LOC101266040)
Solyc11g065010.1	LOC104644748	Solanum	lycopersicum	uncharacterized LOC104644748	LOC104644748)
Solyc05g026240.2	LOC101265923	Solanum	lycopersicum	leucine-rich repeat extensin-like protein 4	LOC101265923)
Solyc01g009310.3	LOC101248602	Solanum	lycopersicum	7-dehydrocholesterol reductase	LOC101248602)
Solyc02g086770.3	LOC101252135	Solanum	lycopersicum	cinnamoyl-CoA reductase-like SNL6	LOC101252135)
Solyc02g071145.1	LOC101265990	Solanum	lycopersicum	DNA-binding protein	LOC101265990)
Solyc02g067950.3	LOC101252742	Solanum	lycopersicum	protein WVD2-like 7	LOC101252742)
Solyc09g009780.3	LOC101255822	Solanum	lycopersicum	glucosamine 6-phosphate N-acetyltransferase	LOC101255822)
Solyc06g071620.3	LOC101254105	Solanum	lycopersicum	DExH-box ATP-dependent RNA helicase DExH12-like	LOC101254105)
Solyc10g086200.1	LOC104644403	Solanum	lycopersicum	auxin-induced protein 15A	LOC104644403)
Solyc05g015070.3	LOC101265333	Solanum	lycopersicum	U-box domain-containing protein 45	LOC101265333)
Solyc02g089065.1	LOC101256145	Solanum	lycopersicum	protein SPIRAL1-like 1	LOC101256145)
Solyc01g086810.2	LOC101263545	Solanum	lycopersicum	disease resistance protein RPM1-like	LOC101263545)
Solyc02g065620.3	LOC101255360	Solanum	lycopersicum	uncharacterized LOC101255360	LOC101255360)
Solyc05g018340.3	LOC101267115	Solanum	lycopersicum	uncharacterized LOC101267115	LOC101267115)
Solyc10g005300.3	LOC101257017	Solanum	lycopersicum	probable serine/threonine-protein kinase PBL23	LOC101257017)
Solyc03g118270.1	LOC101266709	Solanum	lycopersicum	GDP-mannose 4,6 dehydratase 1	LOC101266709)
Solyc06g024210.2	LOC101254183	Solanum	lycopersicum	Regulator of rDNA transcription protein 15	LOC101254183)
Solyc07g043680.3	LOC101250233	Solanum	lycopersicum	3-hydroxyisobutyryl-CoA hydrolase-like protein 5	LOC101250233)
Solyc12g013900.2	LOC101251653	Solanum	lycopersicum	early nodulin-like protein 2	LOC101251653)
Solyc08g076025.1	LOC101257099	Solanum	lycopersicum	uncharacterized LOC101257099	LOC101257099)
Solyc08g008220.3	LOC101257090	Solanum	lycopersicum	ubiquitin-conjugating enzyme E2 10	LOC101257090)
Solyc05g007170.3	LOC101257665	Solanum	lycopersicum	uncharacterized LOC101257665	LOC101257665)
Solyc02g093070.3	LOC101245215	Solanum	lycopersicum	probable 2-oxoglutarate-dependent dioxygenase At3g50210	LOC101245215)
Solyc10g083160.2	LOC101251635	Solanum	lycopersicum	uncharacterized LOC101251635	LOC101251635)
Solyc08g006910.3	LOC101254616	Solanum	lycopersicum	transcriptional corepressor LEUNIG_HOMOLOG	LOC101254616)
Solyc07g018360.3	LOC101245558	Solanum	lycopersicum	polyprotein of EF-Ts, chloroplastic	LOC101245558)
Solyc09g018170.3	LOC101255722	Solanum	lycopersicum	probable serine/threonine-protein kinase WNK5	LOC101255722)
Solyc08g078070.3	Rab1A Solanum	lycoper	sicum	small GTP-binding protein	Rab1A)
Solyc01g108810.3	MKS1b Solanum	lycoper	sicum	methylketone synthase Ib	MKS1b)
Solyc03g113610.3	LOC101262800	Solanum	lycopersicum	polynucleotide 5'-hydroxyl-kinase NOL9	LOC101262800)
Solyc10g007950.3	LOC101247563	Solanum	lycopersicum	probable alpha,alpha-trehalose-phosphate synthase [UDP-forming] 7	LOC101247563)
Solyc12g056910.2	LOC101251864	Solanum	lycopersicum	uncharacterized LOC101251864	LOC101251864)
Solyc06g075350.2	LOC101260236	Solanum	lycopersicum	tRNA-splicing endonuclease subunit Sen2-1	LOC101260236)
Solyc11g005140.1	LOC101258511	Solanum	lycopersicum	small ribosomal subunit protein mS80	rPPR6)	LOC101258511)
Solyc03g115700.3	LOC543870	Solanum	lycopersicum	SNF1-related protein kinase	LOC543870)
Solyc02g021230.3	LOC101257224	Solanum	lycopersicum	uncharacterized protein At4g15970	LOC101257224)
Solyc07g008820.3	LOC101264836	Solanum	lycopersicum	protein trichome birefringence-like 14	LOC101264836)
Solyc04g011830.1	LOC101252074	Solanum	lycopersicum	monothiol glutaredoxin-S1-like	LOC101252074)
Solyc02g014150.3	LOC101259493	Solanum	lycopersicum	photosystem II stability/assembly factor HCF136, chloroplastic	LOC101259493)
Solyc00g180440.2	rpl20 Solanum	lycoper	sicum	ribosomal protein L20	rpl20)
Solyc04g077860.3	LOC101259838	Solanum	lycopersicum	alpha/beta-hydrolase DWARF14-like	LOC101259838)
Solyc10g009030.3	LOC543709	Solanum	lycopersicum	uncharacterized LOC543709	LOC543709)
Solyc02g093400.2	LOC101265891	Solanum	lycopersicum	uncharacterized LOC101265891	LOC101265891)
Solyc11g072010.2	LOC101264180	Solanum	lycopersicum	uncharacterized LOC101264180	LOC101264180)
Solyc12g056130.2	LOC101261792	Solanum	lycopersicum	BTB/POZ domain-containing protein POB1	LOC101261792)
Solyc12g010790.2	LOC101256357	Solanum	lycopersicum	ras-related protein RABA1f	LOC101256357)
Solyc02g092020.2	LOC101245323	Solanum	lycopersicum	F-box protein SKIP23-like	LOC101245323)
Solyc11g071910.2	LOC101261781	Solanum	lycopersicum	GTPase LSG1-2	LOC101261781)
Solyc03g121290.3	LOC101248859	Solanum	lycopersicum	F-box/LRR-repeat protein At3g03360	LOC101248859)
Solyc08g042100.3	LOC101264539	Solanum	lycopersicum	U-box domain-containing protein 4-like	LOC101264539)
Solyc03g082530.1	LOC138347239	Solanum	lycopersicum	auxin-responsive protein SAUR32-like	LOC138347239)
Solyc07g007440.1	LOC101257278	Solanum	lycopersicum	RING-H2 finger protein ATL43	LOC101257278)
Solyc07g006410.1	LOC101261931	Solanum	lycopersicum	uncharacterized LOC101261931	LOC101261931)
Solyc04g081470.3	LOC101263701	Solanum	lycopersicum	uncharacterized LOC101263701	LOC101263701)
Solyc07g047970.3	LOC101251489	Solanum	lycopersicum	SEC12-like protein 2	LOC101251489)
Solyc08g076590.3	LOC101258888	Solanum	lycopersicum	heat shock factor protein HSF8	LOC101258888)
Solyc05g056230.3	LOC101248677	Solanum	lycopersicum	calreticulin-3	LOC101248677)
Solyc11g010710.2	LOC101248536	Solanum	lycopersicum	AP2-like ethylene-responsive transcription factor AIL6	LOC101248536)
Solyc01g109260.3	LOC101261370	Solanum	lycopersicum	plastid division protein PDV2	LOC101261370)
Solyc06g069340.1	LOC104648040	Solanum	lycopersicum	protein SOB FIVE-LIKE 4-like	LOC104648040)
Solyc11g020280.2	LOC101250763	Solanum	lycopersicum	receptor protein-tyrosine kinase CEPR2	LOC101250763)
Solyc11g017460.2	LOC101265885	Solanum	lycopersicum	protein CELLULOSE SYNTHASE INTERACTIVE 3-like	LOC101265885)
Solyc03g096810.3	LOC101253983	Solanum	lycopersicum	uncharacterized LOC101253983	LOC101253983)
Solyc06g073660.3	LOC101268192	Solanum	lycopersicum	non-specific lipid transfer protein GPI-anchored 12	LOC101268192)
Solyc02g092370.1	LOC101262675	Solanum	lycopersicum	protein SHORT-ROOT	LOC101262675)
Solyc05g009540.3	LOC101246632	Solanum	lycopersicum	uncharacterized LOC101246632	LOC101246632)
Solyc06g072280.3	LOC101247333	Solanum	lycopersicum	uncharacterized LOC101247333	LOC101247333)
Solyc03g019750.3	LOC101257145	Solanum	lycopersicum	probable UDP-arabinopyranose mutase 1	LOC101257145)
Solyc01g079410.3	LOC101266754	Solanum	lycopersicum	uncharacterized LOC101266754	LOC101266754)
Solyc09g065950.3	LOC101246178	Solanum	lycopersicum	F-actin-capping protein subunit alpha	LOC101246178)
Solyc01g016470.3	LOC101257793	Solanum	lycopersicum	large ribosomal subunit protein P1	LOC101257793)
Solyc02g092940.3	LOC101248930	Solanum	lycopersicum	probable LRR receptor-like serine/threonine-protein kinase At4g37250	LOC101248930)
Solyc07g062110.3	LOC101250713	Solanum	lycopersicum	protein FLX-like 1	LOC101250713)
Solyc05g053370.3	LOC100750256	Solanum	lycopersicum	zinc transporter 6, chloroplastic	LOC100750256)
Solyc02g072500.3	LOC101244150	Solanum	lycopersicum	nucleobase-ascorbate transporter 2	LOC101244150)
Solyc04g074400.1	LOC101260130	Solanum	lycopersicum	protein PHOSPHATE-INDUCED 1-like	LOC101260130)
Solyc03g097370.3	LOC101246606	Solanum	lycopersicum	DNA polymerase alpha-associated DNA helicase A	LOC101246606)
Solyc08g077040.3	LOC101266359	Solanum	lycopersicum	uncharacterized LOC101266359	LOC101266359)
Solyc10g078700.2	LOC101250753	Solanum	lycopersicum	squamosa promoter-binding-like protein 9	LOC101250753)
Solyc09g098040.3	LOC101263849	Solanum	lycopersicum	phosphoglucan, water dikinase, chloroplastic	LOC101263849)
Solyc04g015270.3	LOC101252577	Solanum	lycopersicum	probable galacturonosyltransferase 4	LOC101252577)
Solyc03g026020.3	LOC101243963	Solanum	lycopersicum	heat stress transcription factor B-2a	LOC101243963)
Solyc12g089240.2	LOC101247504	Solanum	lycopersicum	B-box zinc finger protein 20	LOC101247504)
Solyc09g082970.3	LOC101261160	Solanum	lycopersicum	pyruvate kinase isozyme A, chloroplastic	LOC101261160)
Solyc07g007680.3	LOC101262022	Solanum	lycopersicum	synaptotagmin-5	LOC101262022)
Solyc02g090900.3	LOC101267952	Solanum	lycopersicum	uncharacterized LOC101267952	LOC101267952)
Solyc09g013090.3	LOC101256027	Solanum	lycopersicum	OVARIAN TUMOR DOMAIN-containing deubiquitinating enzyme 3	LOC101256027)
Solyc09g075210.3	LOC544187	Solanum	lycopersicum	indole-3-acetic acid-induced protein ARG2	LOC544187)
Solyc02g091120.3	LOC101249429	Solanum	lycopersicum	DNA ligase 6	LOC101249429)
Solyc05g007500.3	LOC101265823	Solanum	lycopersicum	uncharacterized LOC101265823	LOC101265823)
Solyc06g082580.3	LOC101243901	Solanum	lycopersicum	eukaryotic translation initiation factor 2 subunit beta	LOC101243901)
Solyc08g068160.2	FZY2 Solanum	lycoper	sicum	flavin monooxygenase-like protein	FZY2)
Solyc07g056160.3	CYP724B2	Solanum	lycopersicum	cytochrome P450 724B1-like	CYP724B2)
Solyc07g065290.3	LOC101253006	Solanum	lycopersicum	zinc finger CCCH domain-containing protein 18	LOC101253006)
Solyc03g123920.3	LOC101264303	Solanum	lycopersicum	uncharacterized membrane protein At1g16860	LOC101264303)
Solyc04g056350.1	LOC101256581	Solanum	lycopersicum	protein METHYLENE BLUE SENSITIVITY 1	LOC101256581)
Solyc09g083390.2	LOC101245795	Solanum	lycopersicum	uncharacterized LOC101245795	LOC101245795)
Solyc11g007310.2	LOC101248162	Solanum	lycopersicum	uncharacterized LOC101248162	LOC101248162)
Solyc05g013400.3	LOC101244188	Solanum	lycopersicum	pentatricopeptide repeat-containing protein	LOC101244188)
Solyc10g039430.2	LOC101253835	Solanum	lycopersicum	uncharacterized LOC101253835	LOC101253835)
Solyc07g019670.3	LOC101248790	Solanum	lycopersicum	peroxisomal fatty acid beta-oxidation multifunctional protein AIM1	LOC101248790)
Solyc05g054990.3	LOC101251184	Solanum	lycopersicum	small ribosomal subunit protein bS6m	LOC101251184)
Solyc02g064990.3	LOC101266595	Solanum	lycopersicum	uncharacterized LOC101266595	LOC101266595)
Solyc04g026350.3	LOC101265816	Solanum	lycopersicum	caltractin	LOC101265816)
Solyc06g060660.1	LOC104648117	Solanum	lycopersicum	uncharacterized LOC104648117	LOC104648117)
Solyc11g069550.1	LOC101261883	Solanum	lycopersicum	uncharacterized LOC101261883	LOC101261883)
Solyc06g065330.3	LOC101252295	Solanum	lycopersicum	receptor homology region, transmembrane domain- and RING domain-containing protein 2	LOC101252295)
Solyc07g041000.3	LOC101261536	Solanum	lycopersicum	pre-mRNA cleavage factor Im 25 kDa subunit 1	LOC101261536)
Solyc07g065450.3	LOC101257284	Solanum	lycopersicum	two-pore potassium channel 1	LOC101257284)
Solyc10g006530.3	LOC101249865	Solanum	lycopersicum	photosynthetic NDH subunit of lumenal location 3, chloroplastic	LOC101249865)
Solyc02g080350.1	LOC104645802	Solanum	lycopersicum	pentatricopeptide repeat-containing protein At1g77170, mitochondrial	LOC104645802)
Solyc10g005490.3	LOC101248817	Solanum	lycopersicum	protein FORGETTER 1	LOC101248817)
Solyc04g008070.2	LOC101259328	Solanum	lycopersicum	cyclin-SDS	LOC101259328)
Solyc02g069780.3	LOC101262982	Solanum	lycopersicum	uncharacterized LOC101262982	LOC101262982)
Solyc03g118810.1	LOC101259138	Solanum	lycopersicum	calcium-binding allergen Ole e 8	LOC101259138)
Solyc01g005500.3	LOC101246172	Solanum	lycopersicum	short chain aldehyde dehydrogenase 1-like	LOC101246172)
Solyc10g074690.2	LOC101255446	Solanum	lycopersicum	uncharacterized LOC101255446	LOC101255446)
Solyc01g005490.3	LOC101254822	Solanum	lycopersicum	IAA-amino acid hydrolase ILR1-like 3	LOC101254822)
Solyc04g081100.3	LOC101247522	Solanum	lycopersicum	lysine-specific histone demethylase 1 homolog 3	LOC101247522)
Solyc04g016530.3	LOC101255875	Solanum	lycopersicum	DNA-	apurinic or apyrimidinic site) endonuclease, chloroplastic	LOC101255875)
Solyc03g112420.2	LOC101256579	Solanum	lycopersicum	pentatricopeptide repeat-containing protein	LOC101256579)
Solyc10g024320.2	LOC101264562	Solanum	lycopersicum	lon protease homolog 1, mitochondrial-like	LOC101264562)
Solyc01g081440.3	LOC101261157	Solanum	lycopersicum	uncharacterized LOC101261157	LOC101261157)
Solyc01g108670.3	LOC101264472	Solanum	lycopersicum	kinesin-like protein KIN-12D	LOC101264472)
Solyc12g088910.2	LOC101265906	Solanum	lycopersicum	uncharacterized LOC101265906	LOC101265906)
Solyc09g064490.2	LOC101255239	Solanum	lycopersicum	subtilisin-like protease SBT1.2	LOC101255239)
Solyc09g011450.3	LOC101244518	Solanum	lycopersicum	probable proteasome inhibitor	LOC101244518)
Solyc07g006900.2	PIN2 Solanum	lycoper	sicum auxin	efflux carrier component 2	PIN2)
Solyc06g007660.2	LOC101252781	Solanum	lycopersicum	mediator of RNA polymerase II transcription subunit 19a-like	LOC101252781)
Solyc12g056740.2	RES Solanum	lycoper	sicum	DEAD-box ATP-dependent RNA helicase 39	RES)
Solyc11g020610.2	LOC101252138	Solanum	lycopersicum	probable alkaline/neutral invertase D	LOC101252138)
Solyc04g008680.3	LOC101251176	Solanum	lycopersicum	protein SHORT ROOT IN SALT MEDIUM 1	LOC101251176)
Solyc05g055460.1	LOC104647663	Solanum	lycopersicum	putative glycine-rich cell wall structural protein 1	LOC104647663)
Solyc02g067990.3	LOC101251353	Solanum	lycopersicum	AUGMIN subunit 6-like	LOC101251353)
Solyc06g050315.1	LOC101260539	Solanum	lycopersicum	high mobility group B protein 7	LOC101260539)
Solyc07g007810.3	LOC101265042	Solanum	lycopersicum	uncharacterized LOC101265042	LOC101265042)
Solyc08g083350.3	LOC101259181	Solanum	lycopersicum	uncharacterized LOC101259181	LOC101259181)
Solyc10g045310.2	LOC101254246	Solanum	lycopersicum	uncharacterized LOC101254246	LOC101254246)
Solyc03g114140.3	LOC101250389	Solanum	lycopersicum	RNA-dependent RNA polymerase 2	LOC101250389)
Solyc09g010070.1	LOC101258097	Solanum	lycopersicum	pentatricopeptide repeat-containing protein At4g21065	LOC101258097)
Solyc11g071290.2	LOC101245918	Solanum	lycopersicum	8-hydroxygeraniol oxidoreductase-like	LOC101245918)
Solyc11g050930.1	LOC101258523	Solanum	lycopersicum	cytosolic sulfotransferase 12-like	LOC101258523)
Solyc03g121090.3	LOC101254072	Solanum	lycopersicum	protein OXIDATIVE STRESS 3	LOC101254072)
Solyc03g115290.3	LOC109119862	Solanum	lycopersicum	uncharacterized LOC109119862	LOC109119862)
Solyc12g011280.2	LOC101265617	Solanum	lycopersicum	chlorophyll a-b binding protein 8, chloroplastic-like	LOC101265617)
Solyc06g068870.3	ICE1a Solanum	lycoper	sicum	transcription factor ICE1-like	ICE1a)
Solyc10g054720.1	LOC101250847	Solanum	lycopersicum	protein SMALL AUXIN UP-REGULATED RNA 51-like	LOC101250847)
Solyc08g082190.3	LOC101259182	Solanum	lycopersicum	uncharacterized LOC101259182	LOC101259182)
Solyc07g008100.3	LOC101245669	Solanum	lycopersicum	uncharacterized LOC101245669	LOC101245669)
Solyc01g008420.3	LOC101266441	Solanum	lycopersicum	protein DETOXIFICATION 42-like	LOC101266441)
Solyc05g010450.1	LOC101250888	Solanum	lycopersicum	uncharacterized LOC101250888	LOC101250888)
Solyc11g045270.2	LOC101259114	Solanum	lycopersicum	uncharacterized LOC101259114	LOC101259114)
Solyc06g076780.3	LOC101260057	Solanum	lycopersicum	uncharacterized LOC101260057	LOC101260057)
Solyc12g098360.2	LOC101262603	Solanum	lycopersicum	protein arginine methyltransferase NDUFAF7 homolog, mitochondrial	LOC101262603)
Solyc10g079970.2	LOC101251939	Solanum	lycopersicum	protein PGR	LOC101251939)
Solyc12g036673.1	LOC101260023	Solanum	lycopersicum	S-adenosyl-L-methionine:benzoic acid/salicylic acid carboxyl methyltransferase 2-like	LOC101260023)
Solyc01g094420.3	LOC101250448	Solanum	lycopersicum	uncharacterized LOC101250448	LOC101250448)
Solyc11g069790.2	LOC101266598	Solanum	lycopersicum	ruBisCO large subunit-binding protein subunit alpha	LOC101266598)
Solyc06g071990.3	LOC101264018	Solanum	lycopersicum	uncharacterized LOC101264018	LOC101264018)
Solyc11g009030.1	LOC101258716	Solanum	lycopersicum	protein TRIGALACTOSYLDIACYLGLYCEROL 5, chloroplastic	LOC101258716)
Solyc06g005310.3	LOC101250412	Solanum	lycopersicum	transcription factor MYB48-like	LOC101250412)
Solyc01g106560.3	LOC101255635	Solanum	lycopersicum	uncharacterized LOC101255635	LOC101255635)
Solyc05g054310.3	LOC101244374	Solanum	lycopersicum	eukaryotic translation initiation factor 2 subunit gamma	LOC101244374)
Solyc07g018070.3	LOC101267323	Solanum	lycopersicum	heat shock protein-related	LOC101267323)
Solyc09g064370.3	ADH3 Solanum	lycoper	sicum	alcohol dehydrogenase class III	ADH3)
Solyc03g007440.3	LOC101253973	Solanum	lycopersicum	plastid division protein PDV1	LOC101253973)
Solyc04g079350.1	LOC101262614	Solanum	lycopersicum	uncharacterized LOC101262614	LOC101262614)
Solyc07g064760.2	LOC101243908	Solanum	lycopersicum	uncharacterized LOC101243908	LOC101243908)
Solyc01g010970.3	AGO7 Solanum	lycoper	sicum	argonaute 7	AGO7)
Solyc06g051130.1	LOC101246931	Solanum	lycopersicum	alcohol acyltransferase 9	LOC101246931)
Solyc01g095150.3	LEA14 Solanum	lycoper	sicum	late embryogenesis like protein	Lea)-like protein	LEA14)
Solyc03g117970.3	LOC101247901	Solanum	lycopersicum	poly [ADP-ribose] polymerase 1	LOC101247901)
Solyc06g065410.3	LOC101252786	Solanum	lycopersicum	NAC domain-containing protein 30-like	LOC101252786)
Solyc12g049540.2	LOC101260799	Solanum	lycopersicum	phosphoinositide phosphatase SAC2	LOC101260799)
Solyc06g008130.3	LOC101262421	Solanum	lycopersicum	probable inactive histone-lysine N-methyltransferase SUVR2	LOC101262421)
Solyc09g082480.2	LOC101253130	Solanum	lycopersicum	uncharacterized LOC101253130	LOC101253130)
Solyc08g061930.3	CKX1 Solanum	lycoper	sicum	cytokinin oxidase/dehydrogenase-like	CKX1)
Solyc06g075630.3	LOC101255894	Solanum	lycopersicum	dirigent protein 25	LOC101255894)
Solyc01g096990.3	LOC101253937	Solanum	lycopersicum	vacuolar protein sorting-associated protein 9A	LOC101253937)
Solyc10g047640.2	LOC101055511	Solanum	lycopersicum	Hop-interacting protein THI008	LOC101055511)
Solyc05g006960.3	LOC138337111	Solanum	lycopersicum	uncharacterized protein At1g27050-like	LOC138337111)
Solyc04g015070.3	LOC101256762	Solanum	lycopersicum	protein C2-DOMAIN ABA-RELATED 11-like	LOC101256762)
Solyc08g079620.3	LOC101261350	Solanum	lycopersicum	ATP-dependent Clp protease proteolytic subunit-related protein 2, chloroplastic	LOC101261350)
Solyc05g012560.2	LOC112941533	Solanum	lycopersicum	uncharacterized LOC112941533	LOC112941533)
Solyc12g099980.2	LOC101255572	Solanum	lycopersicum	receptor-like protein Cf-9	LOC101255572)
Solyc09g014820.3	LOC101245578	Solanum	lycopersicum	protein LURP-one-related 10-like	LOC101245578)
Solyc03g006950.2	LOC101254275	Solanum	lycopersicum	probable protein phosphatase 2C 75	LOC101254275)
Solyc06g034030.3	LOC101251190	Solanum	lycopersicum	probable transcription factor At5g61620	LOC101251190)
Solyc05g053820.3	LOC101255792	Solanum	lycopersicum	phloretin 4'-O-glucosyltransferase	LOC101255792)
Solyc09g090840.3	LOC101268142	Solanum	lycopersicum	glutamyl-tRNA	Gln) amidotransferase subunit B, chloroplastic/mitochondrial	LOC101268142)
Solyc09g010200.3	LOC101244987	Solanum	lycopersicum	casparian strip membrane protein 1-like	LOC101244987)
Solyc12g055930.2	LOC101248179	Solanum	lycopersicum	UDP-glucose 4-epimerase GEPI48-like	LOC101248179)
Solyc04g045620.3	LOC101264816	Solanum	lycopersicum	uncharacterized LOC101264816	LOC101264816)
Solyc02g080670.3	LOC101249981	Solanum	lycopersicum	L-ascorbate oxidase homolog	LOC101249981)
Solyc10g084600.2	LOC101259009	Solanum	lycopersicum	uncharacterized LOC101259009	LOC101259009)
Solyc12g015710.2	LOC101247890	Solanum	lycopersicum	uncharacterized LOC101247890	LOC101247890)
Solyc11g011000.2	LOC101253646	Solanum	lycopersicum	plasmodesmata-located protein 7	LOC101253646)
Solyc06g051010.1	LOC101262219	Solanum	lycopersicum	peptide-N4-	N-acetyl-beta-glucosaminyl)asparagine amidase A-like	LOC101262219)
Solyc00g170510.2	LOC101258937	Solanum	lycopersicum	probable pectinesterase 30	LOC101258937)
Solyc11g070160.2	LOC101246504	Solanum	lycopersicum	protein SAWADEE HOMEODOMAIN HOMOLOG 1	LOC101246504)
Solyc01g100500.3	LOC101248051	Solanum	lycopersicum	uncharacterized LOC101248051	LOC101248051)
Solyc09g058990.3	LOC101267738	Solanum	lycopersicum	uncharacterized LOC101267738	LOC101267738)
Solyc02g062100.3	LOC101253155	Solanum	lycopersicum	protein EARLY-RESPONSIVE TO DEHYDRATION 7, chloroplastic	LOC101253155)
Solyc11g061760.2	LOC101252050	Solanum	lycopersicum	AP2-like ethylene-responsive transcription factor PLT2	LOC101252050)
Solyc09g089930.2	EREB Solanum	lycoper	sicum	ethylene responsive element binding protein	EREB)
Solyc01g107250.3	LOC101244129	Solanum	lycopersicum	leucine-rich repeat protein 1-like	LOC101244129)
Solyc03g116470.2	LOC101248469	Solanum	lycopersicum	uncharacterized LOC101248469	LOC101248469)
Solyc12g088380.1	LOC101254579	Solanum	lycopersicum	transcription factor bHLH139-like	LOC101254579)
Solyc07g052350.3	LOC101254008	Solanum	lycopersicum	aconitate hydratase, cytoplasmic	LOC101254008)
Solyc01g107370.3	LOC104645411	Solanum	lycopersicum	peamaclein	LOC104645411)
Solyc11g012500.2	LOC104644490	Solanum	lycopersicum	uncharacterized LOC104644490	LOC104644490)
Solyc03g117280.3	LOC101263891	Solanum	lycopersicum	uncharacterized LOC101263891	LOC101263891)
Solyc02g085220.3	LOC101260684	Solanum	lycopersicum	vacuolar sorting protein 39	LOC101260684)
Solyc01g005895.1	LOC101268023	Solanum	lycopersicum	tetrahydroanabasine acetyltransferase-like	LOC101268023)
Solyc02g092980.3	cycD3 Solanum	lycoper	sicum	cyclin D3.1	cycD3)
Solyc01g008660.3	LOC101254326	Solanum	lycopersicum	F-box protein CPR1-like	LOC101254326)
Solyc09g018010.3	LOC101257400	Solanum	lycopersicum	non-specific lipid-transfer protein 1	LOC101257400)
Solyc05g048830.3	LOC101258753	Solanum	lycopersicum	transcription factor MYB17-like	LOC101258753)
Solyc07g063280.2	LOC101246451	Solanum	lycopersicum	nuclear/nucleolar GTPase 2-like	LOC101246451)
Solyc02g082760.3	CAT2 Solanum	lycoper	sicum	catalase 2	CAT2)
Solyc03g033340.3	LOC101267684	Solanum	lycopersicum	probable protein phosphatase 2C 60	LOC101267684)
Solyc01g067480.3	LOC101244706	Solanum	lycopersicum	acyl-CoA-binding domain-containing protein 6	LOC101244706)
Solyc09g008350.3	LOC101258588	Solanum	lycopersicum	ACT domain-containing protein ACR10	LOC101258588)
Solyc07g044780.3	LOC101249383	Solanum	lycopersicum	uncharacterized LOC101249383	LOC101249383)
Solyc08g077080.1	GAME3 Solanum	lycoper	sicum	glycoalkaloid metabolism 3	GAME3)
Solyc06g074700.3	LOC101245552	Solanum	lycopersicum	uncharacterized LOC101245552	LOC101245552)
Solyc06g054030.2	LOC101251386	Solanum	lycopersicum	non-specific lipid transfer protein GPI-anchored 21-like	LOC101251386)
Solyc03g123990.3	LOC101262794	Solanum	lycopersicum	probable mitochondrial adenine nucleotide transporter BTL1	LOC101262794)
Solyc10g018600.2	LOC101268038	Solanum	lycopersicum	cationic amino acid transporter 9, chloroplastic	LOC101268038)
Solyc09g090720.3	LOC101264976	Solanum	lycopersicum	26S proteasome non-ATPase regulatory subunit 13 homolog B	LOC101264976)
Solyc09g092140.3	LOC101244035	Solanum	lycopersicum	methyltransferase-like protein 13	LOC101244035)
Solyc06g083980.2	LOC101259164	Solanum	lycopersicum	transcription factor MTB3	LOC101259164)
Solyc03g097050.3	LOC101247596	Solanum	lycopersicum	cellulose synthase-like protein D3	LOC101247596)
Solyc09g007860.3	LOC101245487	Solanum	lycopersicum	synaptotagmin-3	LOC101245487)
Solyc11g071540.2	LOC101254759	Solanum	lycopersicum	TATA box-binding protein-associated factor RNA polymerase I subunit B	LOC101254759)
Solyc10g055550.2	LOC104649609	Solanum	lycopersicum	basic leucine zipper 23-like	LOC104649609)
Solyc12g013620.2	JA2 Solanum	lycoper	sicum	jasmonic acid 2	JA2)
Solyc08g083230.2	LOC101249846	Solanum	lycopersicum	growth-regulating factor 8-like	LOC101249846)
Solyc04g081520.2	LOC101248970	Solanum	lycopersicum	monocopper oxidase-like protein SKS1	LOC101248970)
Solyc10g005080.3	LOC101261662	Solanum	lycopersicum	protein LATE ELONGATED HYPOCOTYL	LOC101261662)
Solyc12g019440.2	LOC101263882	Solanum	lycopersicum	pectin acetylesterase 8-like	LOC101263882)
Solyc12g049350.2	LOC101262599	Solanum	lycopersicum	transcription factor MYB12-like	LOC101262599)
Solyc10g080770.2	LOC543600	Solanum	lycopersicum	transcription factor TGA2.2	LOC543600)
Solyc10g081110.2	LOC101253241	Solanum	lycopersicum	RING finger superfamily protein	LOC101253241)
Solyc02g083410.3	LOC101265703	Solanum	lycopersicum	probable serine/threonine-protein kinase PBL11	LOC101265703)
Solyc11g069470.2	LOC101259910	Solanum	lycopersicum	homeobox-leucine zipper protein REVOLUTA	LOC101259910)
Solyc03g063750.3	LOC101249053	Solanum	lycopersicum	uncharacterized LOC101249053	LOC101249053)
Solyc06g060580.2	LOC101248588	Solanum	lycopersicum	bidirectional sugar transporter SWEET1-like	LOC101248588)
Solyc10g085120.2	LOC101256934	Solanum	lycopersicum	putative receptor-like protein kinase At3g47110	LOC101256934)
Solyc06g068950.3	LOC101246730	Solanum	lycopersicum	phosphoethanolamine N-methyltransferase	LOC101246730)
Solyc04g078820.3	LOC101252775	Solanum	lycopersicum	annexin D5	LOC101252775)
Solyc09g015660.3	LOC101260850	Solanum	lycopersicum	transcription factor GTE6-like	LOC101260850)
Solyc07g056580.3	ETR2 Solanum	lycoper	sicum	ethylene receptor ETR2	ETR2)
Solyc08g083030.3	LOC101266543	Solanum	lycopersicum	uncharacterized LOC101266543	LOC101266543)
Solyc05g008920.3	LOC101245647	Solanum	lycopersicum	uncharacterized LOC101245647	LOC101245647)
Solyc10g085000.2	LOC101267464	Solanum	lycopersicum	serine/threonine-protein kinase BSK5	LOC101267464)
Solyc05g018390.3	LOC101268103	Solanum	lycopersicum	VIN3-like protein 1	LOC101268103)
Solyc03g007010.3	LOC101243764	Solanum	lycopersicum	DEAD-box ATP-dependent RNA helicase 7-like	LOC101243764)
Solyc07g008530.1	LOC101255211	Solanum	lycopersicum	tyrosine--tRNA ligase, chloroplastic/mitochondrial	LOC101255211)
Solyc12g055970.2	LOC101247302	Solanum	lycopersicum	endoglucanase 1	LOC101247302)
Solyc12g013950.2	LOC101252958	Solanum	lycopersicum	sec1 family domain-containing protein MIP3	LOC101252958)
Solyc01g100850.3	ABCI2 Solanum	lycoper	sicum	ABC transporter I family member 2	ABCI2)
Solyc09g074680.3	LOC101255534	Solanum	lycopersicum	cullin-1	LOC101255534)
Solyc02g081340.3	LOC101265881	Solanum	lycopersicum	glutathione S-transferase F11	LOC101265881)
Solyc08g066960.3	LOC101261254	Solanum	lycopersicum	probable boron transporter 7	LOC101261254)
Solyc03g026190.3	SEU2 Solanum	lycoper	sicum	transcriptional corepressor SEU2	SEU2)
Solyc01g095080.3	ACS2 Solanum	lycoper	sicum	1-aminocyclopropane-1-carboxylate synthase 2	ACS2)
Solyc09g018180.2	LOC104649024	Solanum	lycopersicum	uncharacterized LOC104649024	LOC104649024)
Solyc01g098520.3	LOC101261669	Solanum	lycopersicum	DNA mismatch repair protein MLH3-like	LOC101261669)
Solyc08g007010.3	LOC101256609	Solanum	lycopersicum	protein ABCI7, chloroplastic	LOC101256609)
Solyc12g098210.2	ABCG52 Solanum	lycoper	sicum	ABC transporter G family member 52	ABCG52)
Solyc03g121470.3	LOC101244067	Solanum	lycopersicum	phospholipase D alpha 4	LOC101244067)
Solyc08g041700.1	LOC101259656	Solanum	lycopersicum	uncharacterized LOC101259656	LOC101259656)
Solyc01g111130.3	LOC101258704	Solanum	lycopersicum	transcription factor bHLH121	LOC101258704)
Solyc01g010460.3	LOC101255617	Solanum	lycopersicum	protein PTST homolog 2, chloroplastic	LOC101255617)
Solyc11g072540.2	LOC101251849	Solanum	lycopersicum	uncharacterized LOC101251849	LOC101251849)
Solyc06g064720.1	LOC101259056	Solanum	lycopersicum	putative late blight resistance protein homolog R1C-3	LOC101259056)
Solyc05g051820.3	LOC101249365	Solanum	lycopersicum	heavy metal-associated isoprenylated plant protein 23-like	LOC101249365)
Solyc01g098640.3	LOC101258104	Solanum	lycopersicum	UPF0603 protein At1g54780, chloroplastic	LOC101258104)
Solyc01g095890.3	LOC101248623	Solanum	lycopersicum	histone-lysine N-methyltransferase ATX4	LOC101248623)
Solyc01g068480.3	LOC101244224	Solanum	lycopersicum	uncharacterized LOC101244224	LOC101244224)
Solyc03g120900.2	LOC101257847	Solanum	lycopersicum	protein transport protein SEC13 homolog B	LOC101257847)
Solyc03g025980.3	LOC101245330	Solanum	lycopersicum	protein phosphatase inhibitor 2-like	LOC101245330)
Solyc06g065170.3	LOC101255601	Solanum	lycopersicum	vacuolar protein-sorting-associated protein 11 homolog	LOC101255601)
Solyc10g083740.2	LOC101266177	Solanum	lycopersicum	large ribosomal subunit protein eL24-like	LOC101266177)
Solyc09g011080.3	LOC101250725	Solanum	lycopersicum	ribulose bisphosphate carboxylase/oxygenase activase 1, chloroplastic	LOC101250725)
Solyc07g045390.2	LOC101261135	Solanum	lycopersicum	uncharacterized LOC101261135	LOC101261135)
Solyc11g068550.1	LOC101262988	Solanum	lycopersicum	uncharacterized LOC101262988	LOC101262988)
Solyc10g079770.2	LOC101263951	Solanum	lycopersicum	triacylglycerol lipase SDP1	LOC101263951)
Solyc09g018750.3	LOC101250246	Solanum	lycopersicum	CBS domain-containing protein CBSX3, mitochondrial	LOC101250246)
Solyc07g049750.3	LOC101260063	Solanum	lycopersicum	uncharacterized LOC101260063	LOC101260063)
Solyc05g008350.3	ABCG11 Solanum	lycoper	sicum	ABC transporter G family member 11	ABCG11)
Solyc02g071420.3	LOC101256842	Solanum	lycopersicum	uncharacterized LOC101256842	LOC101256842)
Solyc11g061700.2	LOC101267484	Solanum	lycopersicum	uncharacterized LOC101267484	LOC101267484)
Solyc09g018310.3	LOC101254514	Solanum	lycopersicum	uncharacterized LOC101254514	LOC101254514)
Solyc03g033590.1	LOC101247499	Solanum	lycopersicum	auxin-responsive protein SAUR50	LOC101247499)
Solyc06g070990.3	WRKY72b Solanum	lycoper	sicum	WRKY transcription factor 72b	WRKY72b)
Solyc07g064580.3	LOC101248992	Solanum	lycopersicum	uncharacterized LOC101248992	LOC101248992)
Solyc04g008120.2	LOC101262202	Solanum	lycopersicum	putative late blight resistance protein homolog R1A-3	LOC101262202)
Solyc07g007360.2	LOC101255505	Solanum	lycopersicum	protein ALP1-like	LOC101255505)
Solyc12g098570.2	LOC101257454	Solanum	lycopersicum	receptor-like kinase TMK4	LOC101257454)
Solyc04g008240.3	LOC101261013	Solanum	lycopersicum	RNA demethylase ALKBH10B	LOC101261013)
Solyc03g120650.3	KPP Solanum	lycoper	sicum	pollen-specific kinase partner protein	KPP)
Solyc01g105070.3	cevi16 Solanum	lycoper	sicum	peroxidase	cevi16)
Solyc07g066510.3	LOC101256897	Solanum	lycopersicum	zinc finger protein HD1	LOC101256897)
Solyc08g007250.2	LOC101256900	Solanum	lycopersicum	disease resistance protein At4g27190-like	LOC101256900)
Solyc03g046380.1	LOC101259411	Solanum	lycopersicum	uncharacterized LOC101259411	LOC101259411)
Solyc02g085920.3	LOC101243660	Solanum	lycopersicum	uncharacterized LOC101243660	LOC101243660)
Solyc11g065090.2	LOC101264486	Solanum	lycopersicum	probable magnesium transporter NIPA6	LOC101264486)
Solyc10g007470.3	LOC104649474	Solanum	lycopersicum	zinc finger BED domain-containing protein RICESLEEPER 1-like	LOC104649474)
Solyc12g013710.2	LOC101248079	Solanum	lycopersicum	protochlorophyllide reductase	LOC101248079)
Solyc02g076690.3	LOC101247980	Solanum	lycopersicum	low-temperature-induced cysteine proteinase-like	LOC101247980)
Solyc02g079440.2	LOC101246685	Solanum	lycopersicum	berberine bridge enzyme-like 22	LOC101246685)
Solyc04g015200.3	LOC101245480	Solanum	lycopersicum	ATP-dependent 6-phosphofructokinase 6	LOC101245480)
Solyc02g080640.3	LOC544267	Solanum	lycopersicum	adenylyl-sulfate reductase	LOC544267)
Solyc04g007240.1	IPT2 Solanum	lycoper	sicum	adenylate isopentenyltransferase	IPT2)
Solyc07g008850.3	LOC101261245	Solanum	lycopersicum	probable UDP-3-O-acyl-N-acetylglucosamine deacetylase 1, mitochondrial	LOC101261245)
Solyc03g025860.3	LOC101249333	Solanum	lycopersicum	25.3 kDa vesicle transport protein SEC22-1	LOC101249333)
Solyc06g083780.3	L23 Solanum	lycoper	sicum	60S ribosomal protein L23	L23)
Solyc04g078940.3	dem Solanum	lycoper	sicum	dem protein	dem)
Solyc05g014510.3	LOC101259438	Solanum	lycopersicum	uncharacterized LOC101259438	LOC101259438)
Solyc06g073960.3	LOC101260541	Solanum	lycopersicum	serine/threonine-protein phosphatase BSL3	LOC101260541)
Solyc04g079980.3	BZR1 Solanum	lycoper	sicum	protein BRASSINAZOLE-RESISTANT 1	BZR1)
Solyc09g005290.1	LOC109118707	Solanum	lycopersicum	putative disease resistance protein RGA3	LOC109118707)
Solyc04g071270.1	LOC101250887	Solanum	lycopersicum	F-box protein At5g07610-like	LOC101250887)
Solyc03g043640.3	LOC101262492	Solanum	lycopersicum	heavy metal-associated isoprenylated plant protein 21-like	LOC101262492)
Solyc01g103940.3	LOC101248921	Solanum	lycopersicum	serine/threonine-protein kinase SRK2B	LOC101248921)
Solyc06g053630.3	LOC101249463	Solanum	lycopersicum	serine/threonine-protein phosphatase PP1 isozyme 2	LOC101249463)
Solyc04g007810.1	LOC138347828	Solanum	lycopersicum	protein PELPK1-like	LOC138347828)
Solyc01g103490.3	LOC101266565	Solanum	lycopersicum	MACPF domain-containing protein At4g24290	LOC101266565)
Solyc06g072165.1	LOC101249091	Solanum	lycopersicum	uncharacterized LOC101249091	LOC101249091)
Solyc01g097720.1	LOC101255443	Solanum	lycopersicum	extensin-3-like	LOC101255443)
Solyc03g121030.2	LOC101259141	Solanum	lycopersicum	MMS19 nucleotide excision repair protein homolog	LOC101259141)
Solyc06g075100.3	LOC101258666	Solanum	lycopersicum	uncharacterized LOC101258666	LOC101258666)
Solyc10g054550.2	LOC101256448	Solanum	lycopersicum	monolignol oxidoreductase AtBBE-like 13	LOC101256448)
Solyc07g008730.2	LOC101259264	Solanum	lycopersicum	pathogenesis-related homeodomain protein	LOC101259264)
Solyc01g103868.1	LOC101260384	Solanum	lycopersicum	uncharacterized protein At4g06598	LOC101260384)
Solyc04g079820.3	LOC101247013	Solanum	lycopersicum	type IV inositol polyphosphate 5-phosphatase 11	LOC101247013)
Solyc04g014840.3	LOC101259735	Solanum	lycopersicum	uncharacterized LOC101259735	LOC101259735)
Solyc11g071820.2	LOC101259404	Solanum	lycopersicum	probable receptor-like protein kinase At1g49730	LOC101259404)
Solyc01g080770.3	LOC101248913	Solanum	lycopersicum	leucine-rich repeat receptor-like serine/threonine-protein kinase BAM3	LOC101248913)
Solyc03g006990.1	LOC101254873	Solanum	lycopersicum	pentatricopeptide repeat-containing protein At5g66520-like	LOC101254873)
Solyc11g006640.2	LOC138337018	Solanum	lycopersicum	putative late blight resistance protein homolog R1A-3	LOC138337018)
Solyc02g093720.3	LOC101253242	Solanum	lycopersicum	protein WVD2-like 7	LOC101253242)
Solyc10g012240.3	LOC101254242	Solanum	lycopersicum	ubiquitin-conjugating enzyme E2-23 kDa	LOC101254242)
Solyc02g084820.3	LOC101268534	Solanum	lycopersicum	uncharacterized LOC101268534	LOC101268534)
Solyc07g061800.3	LOC101255514	Solanum	lycopersicum	uncharacterized LOC101255514	LOC101255514)
Solyc02g079000.3	LOC101256833	Solanum	lycopersicum	ATP-dependent zinc metalloprotease FTSH 12, chloroplastic	LOC101256833)
Solyc11g068470.2	LOC101245328	Solanum	lycopersicum	pentatricopeptide repeat-containing protein	LOC101245328)
Solyc06g071280.3	EDS1 Solanum	lycoper	sicum	protein EDS1	EDS1)
Solyc07g064950.3	TIG Solanum	lycoper	sicum	trigger factor-like protein TIG, Chloroplastic	TIG)
Solyc04g054270.3	LOC101262511	Solanum	lycopersicum	pentatricopeptide repeat-containing protein PPR5 homolog, chloroplastic	LOC101262511)
Solyc06g075580.3	LOC101257270	Solanum	lycopersicum	kinesin-like protein KIN-5D	LOC101257270)
Solyc04g016380.3	LOC101259142	Solanum	lycopersicum	ribosome biogenesis protein BRX1 homolog 1	LOC101259142)
Solyc04g010055.1	LOC101246042	Solanum	lycopersicum	pentatricopeptide repeat-containing protein	LOC101246042)
Solyc05g053400.2	LOC101248301	Solanum	lycopersicum	zeatin O-xylosyltransferase-like	LOC101248301)
Solyc05g051330.1	LOC101261031	Solanum	lycopersicum	probable transcription factor At5g28040	LOC101261031)
Solyc03g034320.3	LOC101258830	Solanum	lycopersicum	putative glutamine amidotransferase GAT1_2.1	LOC101258830)
Solyc06g008290.3	LOC101266227	Solanum	lycopersicum	vacuolar protein sorting-associated protein 2 homolog 3	LOC101266227)
Solyc06g007370.1	LOC101247128	Solanum	lycopersicum	uncharacterized LOC101247128	LOC101247128)
Solyc03g120690.3	LOC109119892	Solanum	lycopersicum	dynein light chain 1, cytoplasmic	LOC109119892)
Solyc01g094950.3	LOC101258899	Solanum	lycopersicum	protein BPS1, chloroplastic	LOC101258899)
Solyc01g111500.3	LOC101263944	Solanum	lycopersicum	MYB-like transcription factor 4	LOC101263944)
Solyc04g005820.3	LOC101258248	Solanum	lycopersicum	uncharacterized LOC101258248	LOC101258248)
Solyc10g080450.2	LOC101261472	Solanum	lycopersicum	uncharacterized LOC101261472	LOC101261472)
Solyc05g018760.2	LOC101248391	Solanum	lycopersicum	probable E3 ubiquitin-protein ligase XERICO	LOC101248391)
Solyc07g043700.2	LOC101245674	Solanum	lycopersicum	acylsugar acyltransferase 3-like	LOC101245674)
Solyc09g009430.3	LOC101261060	Solanum	lycopersicum	cell division protein FtsZ homolog 2-1, chloroplastic-like	LOC101261060)
Solyc11g073120.2	LOC101262486	Solanum	lycopersicum	transcription factor MYB48	LOC101262486)
Solyc12g044270.2	LOC101268846	Solanum	lycopersicum	pollen-specific kinase partner protein-like protein	LOC101268846)
Solyc10g045480.1	LOC101265291	Solanum	lycopersicum	uncharacterized LOC101265291	LOC101265291)
Solyc03g116540.1	LOC101263504	Solanum	lycopersicum	pentatricopeptide repeat-containing protein At1g52640, mitochondrial	LOC101263504)
Solyc05g053520.3	LOC101262116	Solanum	lycopersicum	uncharacterized LOC101262116	LOC101262116)
Solyc10g076300.2	LOC101244045	Solanum	lycopersicum	CASP-like protein 4B1	LOC101244045)
Solyc04g076380.3	LOC101256479	Solanum	lycopersicum	NADPH--cytochrome P450 reductase	LOC101256479)
Solyc04g082640.3	LOC101264321	Solanum	lycopersicum	uncharacterized LOC101264321	LOC101264321)
Solyc09g091610.3	LOC101259081	Solanum	lycopersicum	putative vesicle-associated membrane protein 726	LOC101259081)
Solyc04g078900.3	CYP707A1	Solanum	lycopersicum	abscisic acid 8'-hydroxylase CYP707A1	CYP707A1)
Solyc03g118850.3	LOC101245242	Solanum	lycopersicum	uncharacterized LOC101245242	LOC101245242)
Solyc08g014570.3	LOC101257491	Solanum	lycopersicum	ankyrin repeat-containing protein At5g02620	LOC101257491)
Solyc05g047710.3	LOC101250220	Solanum	lycopersicum	calcium-dependent lipid-binding protein-like	LOC101250220)
Solyc12g009190.2	LOC101251258	Solanum	lycopersicum	leucine-rich repeat protein kinase family protein	LOC101251258)
Solyc01g008930.3	AUREA Solanum	lycoper	sicum	phytochromobilin synthase	AUREA)
Solyc12g014480.2	LOC101246405	Solanum	lycopersicum	uncharacterized LOC101246405	LOC101246405)
Solyc04g011510.3	LOC101260332	Solanum	lycopersicum	triosephosphate isomerase, cytosolic	LOC101260332)
Solyc07g054600.3	LOC101257980	Solanum	lycopersicum	putative F-box protein At1g49610	LOC101257980)
Solyc06g068510.1	LOC101256599	Solanum	lycopersicum	mitogen-activated protein kinase kinase kinase 20-like	LOC101256599)
Solyc04g078890.3	LOC101254195	Solanum	lycopersicum	uncharacterized LOC101254195	LOC101254195)
Solyc01g009220.3	LOC101249849	Solanum	lycopersicum	inactive protein RESTRICTED TEV MOVEMENT 2-like	LOC101249849)
Solyc10g085610.2	LOC101259598	Solanum	lycopersicum	IQ domain-containing protein IQM3-like	LOC101259598)
Solyc01g099290.3	LOC101246183	Solanum	lycopersicum	cullin-1	LOC101246183)
Solyc01g006050.2	LOC101248128	Solanum	lycopersicum	uncharacterized LOC101248128	LOC101248128)
Solyc06g065820.3	ERF-H1 Solanum	lycoper	sicum	ethylene response factor H.1	ERF-H1)
Solyc04g080540.2	LOC101245159	Solanum	lycopersicum	uncharacterized LOC101245159	LOC101245159)
Solyc05g056330.3	LOC101259339	Solanum	lycopersicum	uncharacterized LOC101259339	LOC101259339)
Solyc06g076950.3	LOC101255702	Solanum	lycopersicum	inositol 3-kinase	LOC101255702)
Solyc05g005870.3	LOC101259539	Solanum	lycopersicum	nodulin-related MtN21 family protein	LOC101259539)
Solyc09g009550.3	LOC101260564	Solanum	lycopersicum	uncharacterized LOC101260564	LOC101260564)
Solyc01g104300.3	LOC101258009	Solanum	lycopersicum	uncharacterized LOC101258009	LOC101258009)
Solyc04g071030.1	LOC101261019	Solanum	lycopersicum	U-box domain-containing protein 28-like	LOC101261019)
Solyc08g062580.1	LOC101250911	Solanum	lycopersicum	pentatricopeptide repeat-containing protein At1g74630-like	LOC101250911)
Solyc05g012270.3	ASS Solanum	lycoper	sicum	argininosuccinate synthase	ASS)
Solyc01g099830.3	LOC101258008	Solanum	lycopersicum	large ribosomal subunit protein eL22y	LOC101258008)
Solyc03g120450.3	LOC101244469	Solanum	lycopersicum	aminotransferase	LOC101244469)
Solyc01g068360.3	LOC101255729	Solanum	lycopersicum	probable inactive leucine-rich repeat receptor-like protein kinase At3g03770	LOC101255729)
Solyc05g015310.3	LOC101267706	Solanum	lycopersicum	small ribosomal subunit biogenesis GTPase RsgA 1, mitochondrial	LOC101267706)
Solyc02g070400.3	LOC101250361	Solanum	lycopersicum	hydroxyproline O-galactosyltransferase GALT2	LOC101250361)
Solyc09g092090.3	LOC101267936	Solanum	lycopersicum	uncharacterized LOC101267936	LOC101267936)
Solyc01g111250.3	LOC101258705	Solanum	lycopersicum	uncharacterized LOC101258705	LOC101258705)
Solyc08g015960.3	LOC101261939	Solanum	lycopersicum	uncharacterized LOC101261939	LOC101261939)
Solyc02g072140.1	LOC101250471	Solanum	lycopersicum	protein GRAVITROPIC IN THE LIGHT 1	LOC101250471)
Solyc09g082540.3	LOC101253624	Solanum	lycopersicum	uncharacterized LOC101253624	LOC101253624)
Solyc11g007020.2	MDC Solanum	lycoper	sicum	mevalonate disphosphate decarboxylase 2	MDC)
Solyc05g051890.1	LOC101247326	Solanum	lycopersicum	NDR1/HIN1-like protein 13	LOC101247326)
Solyc08g005630.3	LOC101250714	Solanum	lycopersicum	alcohol oxidase	LOC101250714)
Solyc03g007700.1	LOC101259711	Solanum	lycopersicum	probable membrane-associated kinase regulator 2	LOC101259711)
Solyc09g018630.3	LOC101251711	Solanum	lycopersicum	bifunctional bis	5'-adenosyl)-triphosphatase/adenylylsulfatase FHIT	LOC101251711)
Solyc04g007000.1	LOC101259430	Solanum	lycopersicum	AP2/ERF and B3 domain-containing transcription factor RAV1	LOC101259430)
Solyc06g083710.2	LOC101261930	Solanum	lycopersicum	uncharacterized LOC101261930	LOC101261930)
Solyc01g009660.2	LOC104649215	Solanum	lycopersicum	low-temperature-induced 65 kDa protein-like	LOC104649215)
Solyc05g055180.3	LOC101247919	Solanum	lycopersicum	uncharacterized LOC101247919	LOC101247919)
Solyc02g093960.3	LOC101263785	Solanum	lycopersicum	uncharacterized LOC101263785	LOC101263785)
Solyc03g096950.3	VGT2 Solanum	lycoper	sicum	D-xylose-proton symporter-like 2-like	VGT2)
Solyc03g116630.3	LOC101253674	Solanum	lycopersicum	uncharacterized LOC101253674	LOC101253674)
Solyc02g064580.3	LOC101248544	Solanum	lycopersicum	uncharacterized LOC101248544	LOC101248544)
Solyc05g010070.3	LOC101245544	Solanum	lycopersicum	uncharacterized LOC101245544	LOC101245544)
Solyc08g075720.2	LOC101267044	Solanum	lycopersicum	small ribosomal subunit protein uS11m	LOC101267044)
Solyc03g083030.3	LOC101260408	Solanum	lycopersicum	protein ABIL3	LOC101260408)
Solyc12g095850.2	LOC101244069	Solanum	lycopersicum	tryptophan--tRNA ligase, chloroplastic/mitochondrial	LOC101244069)
Solyc05g006810.3	LOC101256488	Solanum	lycopersicum	uncharacterized LOC101256488	LOC101256488)
Solyc09g074520.3	LOC100316892	Solanum	lycopersicum	TIR1-like protein	LOC100316892)
Solyc01g102750.3	LOC101250743	Solanum	lycopersicum	alfin1-like PHD domain-containing protein	LOC101250743)
Solyc11g071370.1	LOC101256843	Solanum	lycopersicum	pentatricopeptide repeat-containing protein	LOC101256843)
Solyc02g086440.3	LOC101252555	Solanum	lycopersicum	retrovirus-related Pol polyprotein from transposon RE1	LOC101252555)
Solyc05g050840.3	LOC101268686	Solanum	lycopersicum	flocculation protein FLO11-like	LOC101268686)
Solyc01g106040.3	LOC101247269	Solanum	lycopersicum	GATA transcription factor 19-like	LOC101247269)
Solyc06g082090.3	LOC101255804	Solanum	lycopersicum	ERBB-3 BINDING PROTEIN 1	LOC101255804)
Solyc12g009400.2	LOC101256355	Solanum	lycopersicum	pyruvate dehydrogenase E1 component subunit alpha-3, chloroplastic	LOC101256355)
Solyc02g071100.3	LOC112940048	Solanum	lycopersicum	probable purine permease 10	LOC112940048)
Solyc02g091650.3	LOC101252832	Solanum	lycopersicum	glycine-rich domain-containing protein 2	LOC101252832)
Solyc10g017830.1	LOC101256530	Solanum	lycopersicum	serine/threonine-protein kinase BLUS1-like	LOC101256530)
Solyc12g038340.2	LOC101261788	Solanum	lycopersicum	uncharacterized LOC101261788	LOC101261788)
Solyc03g119550.2	LOC101266324	Solanum	lycopersicum	lysM domain-containing GPI-anchored protein 1-like	LOC101266324)
Solyc10g011660.3	JAR1 Solanum	lycoper	sicum	jasmonoyl--L-amino acid synthetase JAR6	JAR1)
Solyc05g013410.3	LOC101265542	Solanum	lycopersicum	F-box protein At1g70590	LOC101265542)
Solyc01g091710.3	LOC101260764	Solanum	lycopersicum	F-box protein At4g00755	LOC101260764)
Solyc06g064880.3	LOC101257275	Solanum	lycopersicum	omega-amidase, chloroplastic-like	LOC101257275)
Solyc08g074420.3	LOC101245976	Solanum	lycopersicum	uncharacterized LOC101245976	LOC101245976)
Solyc05g009890.1	LOC101267113	Solanum	lycopersicum	aspartyl protease family protein 2	LOC101267113)
Solyc06g060060.3	LOC101266835	Solanum	lycopersicum	NAD kinase 2, chloroplastic	LOC101266835)
Solyc04g014230.1	LOC101261509	Solanum	lycopersicum	protein MIZU-KUSSEI 1-like	LOC101261509)
Solyc02g093160.3	LOC101267178	Solanum	lycopersicum	filament-like plant protein 7	LOC101267178)
Solyc05g024020.1	LOC109120229	Solanum	lycopersicum	uncharacterized LOC109120229	LOC109120229)
Solyc10g079370.2	LOC101266576	Solanum	lycopersicum	transcription initiation factor IIB-2	LOC101266576)
Solyc10g005610.2	LOC101244039	Solanum	lycopersicum	uncharacterized LOC101244039	LOC101244039)
Solyc03g113540.3	LOC101263691	Solanum	lycopersicum	uncharacterized LOC101263691	LOC101263691)
Solyc08g016770.3	LOC101268488	Solanum	lycopersicum	histidine decarboxylase-like	LOC101268488)
Solyc10g047630.2	LOC101267567	Solanum	lycopersicum	beta-ureidopropionase	LOC101267567)
Solyc05g024415.1	LOC101257076	Solanum	lycopersicum	thiohydroximate-O-sulfate sulfur/sulfate-lyase	nitrile-forming) NSP5	LOC101257076)
Solyc09g060110.3	LOC101255331	Solanum	lycopersicum	probable LRR receptor-like serine/threonine-protein kinase At5g48740	LOC101255331)
Solyc03g019760.3	ABCG5 Solanum	lycoper	sicum	ABC transporter G family member 5	ABCG5)
Solyc02g091570.1	LOC101247692	Solanum	lycopersicum	F-box/kelch-repeat protein At3g23880-like	LOC101247692)
Solyc02g030480.3	LOC101245999	Solanum	lycopersicum	probable cinnamyl alcohol dehydrogenase 6	LOC101245999)
Solyc03g006960.3	LOC101268450	Solanum	lycopersicum	probable protein phosphatase 2C 75	LOC101268450)
Solyc12g006350.2	ARF6A Solanum	lycoper	sicum	auxin response factor 6a	ARF6A)
Solyc04g011600.3	LOC101257357	Solanum	lycopersicum	glycerol-3-phosphate acyltransferase 5-like	LOC101257357)
Solyc09g065620.3	LOC101265579	Solanum	lycopersicum	chlorophyllase-2	LOC101265579)
Solyc03g111973.1	LOC101248374	Solanum	lycopersicum	cytochrome P450 71A4-like	LOC101248374)
Solyc06g071960.3	LOC101262221	Solanum	lycopersicum	nucleoside diphosphate kinase 2, chloroplastic	LOC101262221)
Solyc10g006860.3	LOC101245297	Solanum	lycopersicum	uncharacterized LOC101245297	LOC101245297)
Solyc10g008000.1	LOC101246185	Solanum	lycopersicum	protein LIGHT-DEPENDENT SHORT HYPOCOTYLS 10-like	LOC101246185)
Solyc12g057040.2	Cry1b Solanum	lycoper	sicum	cryptochrome 1b	Cry1b)
Solyc07g049220.3	LOC101246839	Solanum	lycopersicum	serine/threonine protein phosphatase 2A 59 kDa regulatory subunit B'	LOC101246839)
Solyc11g008800.2	LOC101253551	Solanum	lycopersicum	type II inositol polyphosphate 5-phosphatase 15	LOC101253551)
Solyc07g009260.3	LOC101244389	Solanum	lycopersicum	defensin-like protein 1	LOC101244389)
Solyc11g011500.2	LOC101264389	Solanum	lycopersicum	potassium channel SKOR-like	LOC101264389)
Solyc06g005980.3	LOC101263817	Solanum	lycopersicum	anthranilate synthase alpha subunit 1, chloroplastic-like	LOC101263817)
Solyc01g097670.3	LOC101254247	Solanum	lycopersicum	pentatricopeptide repeat-containing protein At3g49170, chloroplastic	LOC101254247)
Solyc03g116060.3	LOC101260033	Solanum	lycopersicum	probable arabinosyltransferase ARAD1	LOC101260033)
Solyc12g009110.2	LOC101249609	Solanum	lycopersicum	acetylserotonin O-methyltransferase	LOC101249609)
Solyc02g081050.3	LYK12 Solanum	lycoper	sicum	LysM receptor-like kinase 12	LYK12)
Solyc06g049030.3	LOC101255204	Solanum	lycopersicum	RING-H2 finger protein ATL74	LOC101255204)
Solyc12g015655.1	LOC101267291	Solanum	lycopersicum	heavy metal-associated isoprenylated plant protein 47	LOC101267291)
Solyc03g115075.1	LOC101254775	Solanum	lycopersicum	presenilin-like protein At2g29900	LOC101254775)
Solyc12g009920.1	LOC101247407	Solanum	lycopersicum	UDP-glycosyltransferases domain-containing protein	LOC101247407)
Solyc12g098500.2	LOC101259420	Solanum	lycopersicum	adenosylhomocysteinase	LOC101259420)
Solyc06g073550.3	LOC101245852	Solanum	lycopersicum	la-related protein 1A	LOC101245852)
Solyc06g072980.3	LOC101259849	Solanum	lycopersicum	autophagy-related protein 13a-like	LOC101259849)
Solyc01g104580.3	LOC101244424	Solanum	lycopersicum	NDR1/HIN1-like protein 26	LOC101244424)
Solyc06g069110.3	LOC101268404	Solanum	lycopersicum	non-specific lipid transfer protein GPI-anchored 14-like	LOC101268404)
Solyc04g072810.3	LOC101247611	Solanum	lycopersicum	uncharacterized LOC101247611	LOC101247611)
Solyc02g068640.3	LOC101261090	Solanum	lycopersicum	pyrroline-5-carboxylate reductase	LOC101261090)
Solyc08g041980.3	LOC101262544	Solanum	lycopersicum	ER membrane protein complex subunit 7 homolog	LOC101262544)
Solyc05g009650.3	LOC101261228	Solanum	lycopersicum	uncharacterized LOC101261228	LOC101261228)
Solyc05g054620.3	LOC101260344	Solanum	lycopersicum	ACT domain-containing protein ACR9	LOC101260344)
Solyc01g080290.3	LOC101263460	Solanum	lycopersicum	membrane protein PM19L	LOC101263460)
Solyc02g088840.3	LOC101263669	Solanum	lycopersicum	uncharacterized LOC101263669	LOC101263669)
Solyc12g049310.2	LOC101259616	Solanum	lycopersicum	ubiquitin-like protein ATG12	LOC101259616)
Solyc01g066620.3	LOC101258102	Solanum	lycopersicum	peroxisomal fatty acid beta-oxidation multifunctional protein MFP2	LOC101258102)
Solyc07g038160.3	LOC101262132	Solanum	lycopersicum	GATA transcription factor 16	LOC101262132)
Solyc09g072900.3	LOC101244119	Solanum	lycopersicum	endo-1,3;1,4-beta-D-glucanase	LOC101244119)
Solyc01g068450.3	LOC104647277	Solanum	lycopersicum	uncharacterized LOC104647277	LOC104647277)
Solyc07g054800.1	LOC101253915	Solanum	lycopersicum	uncharacterized LOC101253915	LOC101253915)
Solyc12g005570.2	LOC101268256	Solanum	lycopersicum	uncharacterized LOC101268256	LOC101268256)
Solyc10g083165.1	LOC101252341	Solanum	lycopersicum	small ribosomal subunit protein eS17	LOC101252341)
Solyc04g007640.3	LOC101251973	Solanum	lycopersicum	U-box domain-containing protein 11	LOC101251973)
Solyc11g008430.2	LOC101245117	Solanum	lycopersicum	ras-related protein RABF1	LOC101245117)
Solyc10g080730.2	LOC101244047	Solanum	lycopersicum	thioredoxin family protein	LOC101244047)
Solyc04g015360.3	LOC101250294	Solanum	lycopersicum	GATA transcription factor 8	LOC101250294)
Solyc06g069800.2	LOC101257974	Solanum	lycopersicum	uncharacterized LOC101257974	LOC101257974)
Solyc09g072690.1	LOC101248713	Solanum	lycopersicum	cation/calcium exchanger 1	LOC101248713)
Solyc03g082860.3	LOC101265411	Solanum	lycopersicum	histone-lysine N-methyltransferase ATXR6	LOC101265411)
Solyc02g079040.3	LOC101255950	Solanum	lycopersicum	calmodulin-binding protein 60 B	LOC101255950)
Solyc02g070845.1	LOC104645886	Solanum	lycopersicum	F-box protein At1g52495-like	LOC104645886)
Solyc04g050860.2	LOC101257655	Solanum	lycopersicum	inositol-3-phosphate synthase-like	LOC101257655)
Solyc04g045650.3	LOC101263998	Solanum	lycopersicum	probable arabinosyltransferase ARAD1	LOC101263998)
Solyc01g079380.1	LOC101268315	Solanum	lycopersicum	DELLA protein RGL2-like	LOC101268315)
Solyc07g045080.3	LOC101244392	Solanum	lycopersicum	2-alkenal reductase	NADP	+)-dependent)-like	LOC101244392)
Solyc09g007280.3	LOC101258688	Solanum	lycopersicum	probable LRR receptor-like serine/threonine-protein kinase At1g67720	LOC101258688)
Solyc08g083190.3	LOC101263046	Solanum	lycopersicum	probable lysophospholipase BODYGUARD 1	LOC101263046)
Solyc03g082740.3	LOC101266610	Solanum	lycopersicum	protein yippee-like At4g27745	LOC101266610)
Solyc02g032870.3	LOC101257617	Solanum	lycopersicum	uncharacterized LOC101257617	LOC101257617)
Solyc00g006800.3	TAL Solanum	lycoper	sicum	trans aldolase	TAL)
Solyc07g007790.3	sps Solanum	lycoper	sicum	sucrose-phosphate synthase	sps)
Solyc01g099860.3	LOC101258308	Solanum	lycopersicum	serine/threonine-protein phosphatase PP1	LOC101258308)
Solyc11g013120.2	LOC101250564	Solanum	lycopersicum	fluoride export protein 1	LOC101250564)
Solyc03g025580.1	LOC101253061	Solanum	lycopersicum	pectin acetylesterase 9	LOC101253061)
Solyc02g086080.3	LOC101267470	Solanum	lycopersicum	uncharacterized LOC101267470	LOC101267470)
Solyc12g011000.2	LOC101260902	Solanum	lycopersicum	citrate synthase, glyoxysomal	LOC101260902)
Solyc08g006040.3	LOC101257286	Solanum	lycopersicum	small ribosomal subunit protein eS6	LOC101257286)
Solyc04g005770.2	LOC101265633	Solanum	lycopersicum	pentatricopeptide repeat-containing protein At2g02750	LOC101265633)
Solyc03g115730.3	LOC101247120	Solanum	lycopersicum	uncharacterized LOC101247120	LOC101247120)
Solyc01g090450.3	LOC101261066	Solanum	lycopersicum	actin-related protein 2/3 complex subunit 5A	LOC101261066)
Solyc05g015840.3	LOC101251286	Solanum	lycopersicum	teosinte glume architecture 1	LOC101251286)
Solyc10g011750.3	LOC101260577	Solanum	lycopersicum	NDR1/HIN1-like protein 6	LOC101260577)
Solyc10g084630.2	LOC101258712	Solanum	lycopersicum	organelle RRM domain-containing protein 2, mitochondrial	LOC101258712)
Solyc04g080330.3	LOC101268682	Solanum	lycopersicum	peroxidase 10-like	LOC101268682)
Solyc10g081260.2	LOC101257226	Solanum	lycopersicum	protein DETOXIFICATION 24	LOC101257226)
Solyc01g058160.3	LOC101259666	Solanum	lycopersicum	protein AGENET DOMAIN	AGD)-CONTAINING P1-like	LOC101259666)
Solyc02g065430.1	LOC101258031	Solanum	lycopersicum	uncharacterized LOC101258031	LOC101258031)
Solyc05g005670.1	LOC101249360	Solanum	lycopersicum	U-box domain-containing protein 19	LOC101249360)
Solyc04g082480.3	LOC101260431	Solanum	lycopersicum	protein NLP4	LOC101260431)
Solyc03g112530.3	LOC101261215	Solanum	lycopersicum	notchless protein homolog	LOC101261215)
Solyc06g060990.3	LOC101244495	Solanum	lycopersicum	uncharacterized LOC101244495	LOC101244495)
Solyc12g094720.2	LOC101247415	Solanum	lycopersicum	psbP domain-containing protein 3, chloroplastic	LOC101247415)
Solyc03g093510.2	LOC101266402	Solanum	lycopersicum	lipid droplet phospholipase 1	LOC101266402)
Solyc09g009590.1	SAP8 Solanum	lycoper	sicum	A20/AN1 zinc finger protein	SAP8)
Solyc08g074980.3	LOC101262141	Solanum	lycopersicum	probable serine/threonine-protein kinase PBL15	LOC101262141)
Solyc09g075540.1	LOC101256804	Solanum	lycopersicum	COBRA-like protein 7	LOC101256804)
Solyc06g072290.3	LOC101249654	Solanum	lycopersicum	kinase-interacting family protein-like	LOC101249654)
Solyc09g074610.3	LOC101257008	Solanum	lycopersicum	NAD	P)H-quinone oxidoreductase subunit T, chloroplastic	LOC101257008)
Solyc04g011350.3	LOC101264112	Solanum	lycopersicum	uncharacterized LOC101264112	LOC101264112)
Solyc01g008130.3	LOC101246461	Solanum	lycopersicum	uncharacterized LOC101246461	LOC101246461)
Solyc10g083700.3	LOC101264876	Solanum	lycopersicum	cytochrome P450 76A2	LOC101264876)
Solyc06g066600.3	LOC101250024	Solanum	lycopersicum	probable plastidic glucose transporter 3	LOC101250024)
Solyc07g065680.3	LOC101248894	Solanum	lycopersicum	WEB family protein At5g55860	LOC101248894)
Solyc04g051670.3	LOC101258943	Solanum	lycopersicum	RNA cytidine acetyltransferase 2-like	LOC101258943)
Solyc06g082010.3	LOC101257277	Solanum	lycopersicum	zinc finger CCCH domain-containing protein 66	LOC101257277)
Solyc03g013600.1	ndhG Solanum	lycoper	sicum	NADH-plastoquinone oxidoreductase subunit 6	ndhG)
Solyc05g047580.3	LAS Solanum	lycoper	sicum	lanosterol synthase-like	LAS)
Solyc12g014395.1	LOC101244642	Solanum	lycopersicum	50S ribosomal protein L13, chloroplastic	LOC101244642)
Solyc05g054490.3	LOC101263911	Solanum	lycopersicum	very-long-chain enoyl-CoA reductase	LOC101263911)
Solyc12g042080.2	LOC101249995	Solanum	lycopersicum	small ribosomal subunit protein uS17	LOC101249995)
Solyc02g088590.3	LOC101266085	Solanum	lycopersicum	uncharacterized LOC101266085	LOC101266085)
Solyc03g113860.2	LOC101258352	Solanum	lycopersicum	uncharacterized LOC101258352	LOC101258352)
Solyc10g079860.2	Q`b Solanum	lycoper	sicum	glucan endo-1,3-beta-D-glucosidase	Q`b)
Solyc08g079080.3	lin9 Solanum	lycoper	sicum	invertase	lin9)
Solyc08g081690.3	RBOH1 Solanum	lycoper	sicum	NADPH oxidase	RBOH1)
Solyc07g062880.3	LOC101260842	Solanum	lycopersicum	protein yippee-like At5g53940	LOC101260842)
Solyc12g007240.2	LOC101253755	Solanum	lycopersicum	protein SPEAR1-like	LOC101253755)
Solyc01g105520.3	LOC101267855	Solanum	lycopersicum	probable DNA helicase MCM9	LOC101267855)
Solyc09g010180.3	spy Solanum	lycoper	sicum	SPY protein	spy)
Solyc07g063905.1	LOC101264952	Solanum	lycopersicum	uncharacterized LOC101264952	LOC101264952)
Solyc09g009190.3	LOC101268420	Solanum	lycopersicum	1,4-alpha-glucan-branching enzyme 1, chloroplastic/amyloplastic	LOC101268420)
Solyc03g025540.3	LOC101254167	Solanum	lycopersicum	cleavage and polyadenylation specificity factor subunit 2	LOC101254167)
Solyc11g069560.2	LOC101262484	Solanum	lycopersicum	uncharacterized LOC101262484	LOC101262484)
Solyc02g092510.3	LOC101258713	Solanum	lycopersicum	uncharacterized LOC101258713	LOC101258713)
Solyc10g083900.2	LOC101247484	Solanum	lycopersicum	transcription factor MYB27	LOC101247484)
Solyc08g023493.1	LOC138337898	Solanum	lycopersicum	stem-specific protein TSJT1-like	LOC138337898)
Solyc07g008900.3	LOC101262630	Solanum	lycopersicum	subtilisin-like protease SBT2.5	LOC101262630)
Solyc10g080970.2	LOC101249506	Solanum	lycopersicum	bifunctional protein FolD 2	LOC101249506)
Solyc08g061250.3	LOC101263832	Solanum	lycopersicum	probable serine/threonine-protein kinase PBL12	LOC101263832)
Solyc06g068460.3	WRKY40 Solanum	lycoper	sicum	WRKY transcription factor 40	WRKY40)
Solyc11g030720.2	LOC101246012	Solanum	lycopersicum	2-alkenal reductase	NADP	+)-dependent)	LOC101246012)
Solyc05g052180.3	LOC101267408	Solanum	lycopersicum	uncharacterized LOC101267408	LOC101267408)
Solyc07g054430.3	LOC101260836	Solanum	lycopersicum	formiminotransferase cyclodeaminase-like protein	LOC101260836)
Solyc09g009720.1	LOC101256619	Solanum	lycopersicum	ubiquitin-conjugating enzyme E2 7	LOC101256619)
Solyc11g072260.2	ACI39 Solanum	lycoper	sicum	cytoplasmic ribosomal protein S13	ACI39)
Solyc11g010840.2	LOC101250762	Solanum	lycopersicum	KH domain-containing protein HEN4	LOC101250762)
Solyc02g069410.3	LOC101246013	Solanum	lycopersicum	CBBY-like protein	LOC101246013)
Solyc06g009270.3	LOC101262422	Solanum	lycopersicum	diacylglycerol kinase	LOC101262422)
Solyc02g077220.3	LOC101247090	Solanum	lycopersicum	GDSL esterase/lipase At5g45920	LOC101247090)
Solyc04g080940.3	LOC101249913	Solanum	lycopersicum	protein WALLS ARE THIN 1	LOC101249913)
Solyc05g044620.2	LOC101247528	Solanum	lycopersicum	uncharacterized LOC101247528	LOC101247528)
Solyc08g083035.1	LOC101266851	Solanum	lycopersicum	uncharacterized LOC101266851	LOC101266851)
Solyc02g070880.1	LOC101265299	Solanum	lycopersicum	transcription factor bHLH144	LOC101265299)
Solyc03g031680.3	LOC101253865	Solanum	lycopersicum	uncharacterized GPI-anchored protein At1g61900	LOC101253865)
Solyc07g041180.3	LOC101249939	Solanum	lycopersicum	protein PLASTID MOVEMENT IMPAIRED 1-RELATED 1	LOC101249939)
Solyc11g070030.2	LOC101248942	Solanum	lycopersicum	NADH dehydrogenase [ubiquinone] iron-sulfur protein 7, mitochondrial	LOC101248942)
Solyc12g008620.2	LOC101262592	Solanum	lycopersicum	phosphatidylglycerophosphate phosphatase PTPMT2	LOC101262592)
Solyc06g074680.3	LOC101261928	Solanum	lycopersicum	putative phospholipid:diacylglycerol acyltransferase 2	LOC101261928)
Solyc08g068600.3	LOC101264847	Solanum	lycopersicum	histidine decarboxylase-like	LOC101264847)
Solyc04g063300.2	LOC101266932	Solanum	lycopersicum	pentatricopeptide repeat-containing protein At3g26540	LOC101266932)
Solyc08g078230.3	LOC101264658	Solanum	lycopersicum	uncharacterized LOC101264658	LOC101264658)
Solyc09g082130.3	LOC101245884	Solanum	lycopersicum	uncharacterized LOC101245884	LOC101245884)
Solyc06g084480.3	LOC101258381	Solanum	lycopersicum	protease Do-like 2, chloroplastic	LOC101258381)
Solyc01g017600.3	LOC101255720	Solanum	lycopersicum	uncharacterized LOC101255720	LOC101255720)
Solyc06g074480.3	LOC101247623	Solanum	lycopersicum	serine/threonine-protein kinase D6PKL1-like	LOC101247623)
Solyc01g060415.1	TRM6/7/8a	Solanum	lycopersicum	TONNEAU1 recruiting motif 6/7/8a	TRM6/7/8a)
Solyc05g015920.3	LOC101248198	Solanum	lycopersicum	protein ESSENTIAL FOR POTEXVIRUS ACCUMULATION 1-like	LOC101248198)
Solyc04g079340.3	LOC101262306	Solanum	lycopersicum	uncharacterized LOC101262306	LOC101262306)
Solyc07g064670.3	LOC101245676	Solanum	lycopersicum	probable beta-1,3-galactosyltransferase 2	LOC101245676)
Solyc01g103530.3	LOC101267452	Solanum	lycopersicum	leucine-rich repeat receptor-like serine/threonine-protein kinase BAM3	LOC101267452)
Solyc03g007080.3	LOC101245523	Solanum	lycopersicum	uncharacterized LOC101245523	LOC101245523)
Solyc01g107830.3	LOC101258702	Solanum	lycopersicum	scopoletin glucosyltransferase-like	LOC101258702)
Solyc10g076690.2	LOC101249220	Solanum	lycopersicum	PHD finger protein ALFIN-LIKE 2	LOC101249220)
Solyc04g076420.3	LOC101257657	Solanum	lycopersicum	double-stranded RNA-binding protein 6	LOC101257657)
Solyc02g065790.3	LOC101251060	Solanum	lycopersicum	uncharacterized LOC101251060	LOC101251060)
Solyc02g067220.3	LOC101244253	Solanum	lycopersicum	probable calcium-binding protein CML45	LOC101244253)
Solyc10g049620.2	LOC101055557	Solanum	lycopersicum	putative steroid 5beta-reductase	LOC101055557)
Solyc06g073310.3	LOC101251592	Solanum	lycopersicum	large ribosomal subunit protein uL6z/uL6y	LOC101251592)
Solyc08g069080.3	LOC101247946	Solanum	lycopersicum	uncharacterized protein At4g14342	LOC101247946)
Solyc03g006720.1	LOC101252150	Solanum	lycopersicum	G-type lectin S-receptor-like serine/threonine-protein kinase SD1-29	LOC101252150)
Solyc02g037495.1	LOC101263772	Solanum	lycopersicum	2-methylpropanoate--CoA ligase CCL4	LOC101263772)
Solyc03g120860.2	LOC101259733	Solanum	lycopersicum	early nodulin-like protein 7	LOC101259733)
Solyc04g074670.3	LOC101264514	Solanum	lycopersicum	O-fucosyltransferase 7	LOC101264514)
Solyc08g076930.1	MYC2 Solanum	lycoper	sicum	transcription factor MYC2	MYC2)
Solyc03g116910.3	CCR2 Solanum	lycoper	sicum	cinnamoyl-CoA reductase	CCR2)
Solyc04g080130.3	LOC101254481	Solanum	lycopersicum	zinc finger protein GAI-ASSOCIATED FACTOR 1	LOC101254481)
Solyc03g111670.3	LOC101255081	Solanum	lycopersicum	probable inactive receptor kinase At2g26730	LOC101255081)
Solyc03g058910.3	LAT56 Solanum	lycoper	sicum	pectate lyase P56	LAT56)
Solyc11g013440.2	LOC101255947	Solanum	lycopersicum	eukaryotic translation initiation factor 3 subunit F	LOC101255947)
Solyc01g108200.3	LOC101260586	Solanum	lycopersicum	protein disulfide-isomerase SCO2	LOC101260586)
Solyc06g009070.3	LOC101257970	Solanum	lycopersicum	DExH-box ATP-dependent RNA helicase DExH8	LOC101257970)
Solyc08g074500.3	LOC101244404	Solanum	lycopersicum	TATA-binding protein-associated factor BTAF1	LOC101244404)
Solyc05g053930.3	LOC101253190	Solanum	lycopersicum	probable serine/threonine-protein kinase PBL11	LOC101253190)
Solyc03g097280.3	LOC101247897	Solanum	lycopersicum	uncharacterized LOC101247897	LOC101247897)
Solyc10g008480.3	LOC101260180	Solanum	lycopersicum	uncharacterized LOC101260180	LOC101260180)
Solyc10g017990.2	LOC101255039	Solanum	lycopersicum	cytokinin dehydrogenase 3	LOC101255039)
Solyc09g007080.3	LOC101264664	Solanum	lycopersicum	probable protein phosphatase 2C 38	LOC101264664)
Solyc11g071770.1	LOC101258526	Solanum	lycopersicum	uncharacterized LOC101258526	LOC101258526)
Solyc05g013160.3	LOC101259632	Solanum	lycopersicum	ribulose-1,5 bisphosphate carboxylase/oxygenase large subunit N-methyltransferase, chloroplastic	LOC101259632)
Solyc04g072240.3	LOC101260931	Solanum	lycopersicum	uncharacterized oxidoreductase At4g09670	LOC101260931)
Solyc11g017290.1	LOC101264393	Solanum	lycopersicum	pentatricopeptide repeat-containing protein At1g31430	LOC101264393)
Solyc05g008390.3	LOC101260726	Solanum	lycopersicum	uncharacterized LOC101260726	LOC101260726)
Solyc09g059030.3	LOC101268312	Solanum	lycopersicum	chloroplast envelope quinone oxidoreductase homolog	LOC101268312)
Solyc01g109130.3	LOC101258795	Solanum	lycopersicum	uncharacterized LOC101258795	LOC101258795)
Solyc10g076820.2	LOC101251526	Solanum	lycopersicum	transcription factor DIVARICATA-like	LOC101251526)
Solyc09g018460.1	LOC100037728	Solanum	lycopersicum	protein NODULATION SIGNALING PATHWAY 2	LOC100037728)
Solyc04g015280.3	LOC101252274	Solanum	lycopersicum	E3 ubiquitin-protein ligase WAV3-like	LOC101252274)
Solyc03g115005.1	LOC104646595	Solanum	lycopersicum	psbQ-like protein 3, chloroplastic	LOC104646595)
Solyc06g062500.3	LOC101261128	Solanum	lycopersicum	large ribosomal subunit protein eL28z	LOC101261128)
Solyc09g007410.3	LOC101254518	Solanum	lycopersicum	SUN family protein SUN25	LOC101254518)
Solyc07g052680.1	LOC104648477	Solanum	lycopersicum	proline-rich receptor-like protein kinase PERK9	LOC104648477)
Solyc01g091630.3	CD2 Solanum	lycoper	sicum	cutin deficient 2	CD2)
Solyc09g082370.3	LOC101250445	Solanum	lycopersicum	type IV inositol polyphosphate 5-phosphatase 7-like	LOC101250445)
Solyc05g055230.2	RPS17 Solanum	lycoper	sicum	40S ribosomal protein S17	RPS17)
Solyc01g094550.3	LOC101252120	Solanum	lycopersicum	acyl-CoA hydrolase 2	LOC101252120)
Solyc11g022380.2	LOC101256545	Solanum	lycopersicum	phosphatidylinositol-3-phosphatase SAC1	LOC101256545)
Solyc01g103410.3	LOC101264467	Solanum	lycopersicum	KH domain-containing protein At1g09660/At1g09670	LOC101264467)
Solyc03g059270.3	LOC101257840	Solanum	lycopersicum	zinc finger protein WIP2	LOC101257840)
Solyc03g113100.3	LOC101247803	Solanum	lycopersicum	ubiquitin-conjugating enzyme E2 2	LOC101247803)
Solyc04g010050.3	LOC101246044	Solanum	lycopersicum	pentatricopeptide repeat-containing protein	LOC101246044)
Solyc01g005410.3	LOC101245874	Solanum	lycopersicum	probable peroxygenase 5	LOC101245874)
Solyc03g063550.1	LOC101245736	Solanum	lycopersicum	uncharacterized LOC101245736	LOC101245736)
Solyc02g078590.1	LOC101265092	Solanum	lycopersicum	uncharacterized protein At4g19900	LOC101265092)
Solyc12g056630.2	LOC101258927	Solanum	lycopersicum	uncharacterized LOC101258927	LOC101258927)
Solyc10g076250.2	LOC101268729	Solanum	lycopersicum	alanine--glyoxylate aminotransferase 2 homolog 2, mitochondrial	LOC101268729)
Solyc12g098370.2	LOC101262095	Solanum	lycopersicum	protein PHR1-LIKE 3-like	LOC101262095)
Solyc01g107710.2	LOC101254643	Solanum	lycopersicum	uncharacterized LOC101254643	LOC101254643)
Solyc07g006780.3	LOC101244198	Solanum	lycopersicum	FGGY carbohydrate kinase domain-containing protein	LOC101244198)
Solyc07g066420.3	LOC101259174	Solanum	lycopersicum	peptidyl-prolyl cis-trans isomerase CYP59	LOC101259174)
Solyc04g008210.2	LOC543511	Solanum	lycopersicum	probable xyloglucan endotransglucosylase/hydrolase protein 27	LOC543511)
Solyc09g013110.3	LOC101255422	Solanum	lycopersicum	reticulon-like protein B12	LOC101255422)
Solyc05g051490.3	LOC101256880	Solanum	lycopersicum	uncharacterized LOC101256880	LOC101256880)

## Sheet: saddle-brown-penn-8
From To Species	Gene Name
Solyc03g053010.3	LOC101263794	Solanum	lycopers	uncharacterized LOC101263794	LOC101263794)
Solyc03g096290.3	PIP1-7 Solanum	lycoper	sicum	aquaporin PIP1-7	PIP1-7)
Solyc11g012360.2	LOC101257524	Solanum	lycopers	tonoplast dicarboxylate transporter-like	LOC101257524)
Solyc07g006230.1	LOC101257976	Solanum	lycopers	putative glycine-rich cell wall structural protein 1	LOC101257976)
Solyc12g042360.2	LOC101252560	Solanum	lycopers	probable beta-1,4-xylosyltransferase IRX10L	LOC101252560)
Solyc08g005290.3	LOC101266435	Solanum	lycopers	bZIP transcription factor 16	LOC101266435)
Solyc03g119440.3	LOC101264611	Solanum	lycopers	uncharacterized LOC101264611	LOC101264611)
Solyc12g010040.2	LAPA2 Solanum	lycoper	sicum	leucine aminopeptidase	LAPA2)
Solyc01g096810.3	EIL3 Solanum	lycoper	sicum	protein EIN3-like3	EIL3)
Solyc01g006140.3	LOC101267155	Solanum	lycopers	CDT1-like protein a, chloroplastic	LOC101267155)
Solyc09g059520.3	LOC101251320	Solanum	lycopers	heat stress transcription factor A-8	LOC101251320)
Solyc10g006580.3	RPL8 Solanum	lycoper	sicum	ribosomal protein L2	RPL8)
Solyc07g066170.3	LOC101263435	Solanum	lycopers	WPP domain-interacting protein 2	LOC101263435)
Solyc01g100270.3	LOC101268229	Solanum	lycopers	uncharacterized LOC101268229	LOC101268229)
Solyc06g063100.3	LOC101248401	Solanum	lycopers	ubiquitin-conjugating enzyme E2 34	LOC101248401)
Solyc09g057920.3	LOC101266665	Solanum	lycopers	N-terminal acetyltransferase B complex auxiliary subunit NAA25	LOC101266665)
Solyc07g007500.3	LOC101257872	Solanum	lycopers	uncharacterized LOC101257872	LOC101257872)
Solyc02g078160.3	LOC101251439	Solanum	lycopers	uncharacterized LOC101251439	LOC101251439)
Solyc07g007620.3	LOC101259856	Solanum	lycopers	monogalactosyldiacylglycerol synthase 2, chloroplastic	LOC101259856)
Solyc06g034330.3	LOC101247432	Solanum	lycopers	E3 ubiquitin protein ligase RIN2	LOC101247432)
Solyc05g013820.3	LOC101248875	Solanum	lycopers	proteasome subunit beta type-7-A	LOC101248875)
Solyc12g006640.2	LOC101264403	Solanum	lycopers	uncharacterized LOC101264403	LOC101264403)
Solyc08g007460.2	LOC101266657	Solanum	lycopers	non-specific lipid transfer protein GPI-anchored 7	LOC101266657)
Solyc06g066080.1	LOC101261037	Solanum	lycopers	pentatricopeptide repeat-containing protein At4g21065-like	LOC101261037)
Solyc12g056190.2	LOC101260620	Solanum	lycopers	uncharacterized LOC101260620	LOC101260620)
Solyc05g005720.3	LOC101254791	Solanum	lycopers	putative potassium transporter 12	LOC101254791)
Solyc11g071970.2	LOC101261584	Solanum	lycopers	serine/threonine-protein kinase Nek5-like	LOC101261584)
Solyc09g061320.3	LOC101258101	Solanum	lycopers	uncharacterized vacuolar membrane protein YML018C	LOC101258101)
Solyc09g082550.3	LOC101253320	Solanum	lycopers	sulfate transporter 3.1-like	LOC101253320)
Solyc10g080320.2	PURA Solanum	lycoper	sicum	Adenylosuccinate synthetase, chloroplastic	PURA)
Solyc02g091500.1	LOC101256237	Solanum	lycopers	calcium-binding protein CML24	LOC101256237)
Solyc07g056350.3	MAPK12 Solanum	lycoper	sicum	mitogen-activated protein kinase 12	MAPK12)
Solyc11g012120.2	LOC101253249	Solanum	lycopers	uncharacterized LOC101253249	LOC101253249)
Solyc07g055900.1	LOC101256894	Solanum	lycopers	uncharacterized LOC101256894	LOC101256894)
Solyc04g072160.3	DDTFR8 Solanum	lycoper	sicum	ripening regulated protein DDTFR8	DDTFR8)
Solyc08g023660.3	LOC101245781	Solanum	lycopers	Bet v I/Major latex protein domain-containing protein	LOC101245781)
Solyc03g094010.3	LOC101246116	Solanum	lycopers	glutamate dehydrogenase	LOC101246116)
Solyc03g006560.3	LOC101262782	Solanum	lycopers	caffeoylshikimate esterase	LOC101262782)
Solyc10g005190.1	LOC104649498	Solanum	lycopers	uncharacterized LOC104649498	LOC104649498)
Solyc05g052160.3	LOC101267995	Solanum	lycopers	translocase of chloroplast 34, chloroplastic	LOC101267995)
Solyc03g116450.1	LOC138347712	Solanum	lycopers	stigma-specific STIG1-like protein 4	LOC138347712)
Solyc02g030080.3	LOC101243653	Solanum	lycopers	uncharacterized LOC101243653	LOC101243653)
Solyc06g011370.3	LOC101248395	Solanum	lycopers	chaperone protein ClpB4, mitochondrial	LOC101248395)
Solyc01g010600.3	LOC101252709	Solanum	lycopers	homeobox-leucine zipper protein ATHB-13	LOC101252709)
Solyc06g035960.3	LOC101265548	Solanum	lycopers	probable CoA ligase CCL9	LOC101265548)
Solyc06g083670.3	LOC101266133	Solanum	lycopers	uncharacterized LOC101266133	LOC101266133)
Solyc09g074210.3	LOC101265861	Solanum	lycopers	uncharacterized LOC101265861	LOC101265861)
Solyc04g010290.3	LOC101265913	Solanum	lycopers	beta-glucuronosyltransferase GlcAT14B	LOC101265913)
Solyc05g054365.1	LOC101267526	Solanum	lycopers	probable acyl-CoA dehydrogenase IBR3	LOC101267526)
Solyc03g117590.3	LOC100736525	Solanum	lycopers	heat shock protein binding protein	LOC100736525)
Solyc02g092440.3	LOC101260681	Solanum	lycopers	mitochondrial outer membrane protein porin 2	LOC101260681)
Solyc11g010200.2	TFT6 Solanum	lycoper	sicum	14-3-3 protein 6	TFT6)
Solyc05g012800.1	LOC101254692	Solanum	lycopers	uncharacterized LOC101254692	LOC101254692)
Solyc01g094960.3	MAPK5 Solanum	lycoper	sicum	mitogen-activated protein kinase 5	MAPK5)
Solyc02g087900.3	LOC101254652	Solanum	lycopers	cullin-3A-like	LOC101254652)
Solyc11g067070.1	LOC101252554	Solanum	lycopers	serine/threonine-protein kinase D6PK	LOC101252554)
Solyc05g055150.1	LOC101264124	Solanum	lycopers	CASP-like protein PIMP1	LOC101264124)
Solyc07g063870.3	LOC101263228	Solanum	lycopers	uncharacterized LOC101263228	LOC101263228)
Solyc05g051580.3	LOC101255100	Solanum	lycopers	BTB/POZ domain-containing protein DOT3	LOC101255100)
Solyc05g054330.3	LOC101244080	Solanum	lycopers	uncharacterized LOC101244080	LOC101244080)
Solyc07g054630.3	LOC101259764	Solanum	lycopers	B3 domain-containing transcription factor VRN1-like	LOC101259764)
Solyc06g060720.3	LOC101252997	Solanum	lycopers	peroxisome biogenesis protein 19-2	LOC101252997)
Solyc04g014990.2	LOC101256765	Solanum	lycopers	zeatin O-xylosyltransferase-like	LOC101256765)
Solyc09g055260.3	LOC101247956	Solanum	lycopers	E3 ubiquitin-protein ligase listerin	LOC101247956)
Solyc01g057900.3	LOC101246856	Solanum	lycopers	E3 ubiquitin-protein ligase UPL6	LOC101246856)
Solyc10g006090.3	LOC101249403	Solanum	lycopers	protein ENHANCED DOWNY MILDEW 2	LOC101249403)
Solyc01g091890.3	LOC101266365	Solanum	lycopers	ubiquitin-related modifier 1 homolog 1	LOC101266365)
Solyc02g077580.1	LOC101249707	Solanum	lycopers	glutaredoxin-C1-like	LOC101249707)
Solyc01g111680.3	LOC101243938	Solanum	lycopers	probable ubiquitin-conjugating enzyme E2 23	LOC101243938)
Solyc06g008990.1	LOC101268871	Solanum	lycopers	protein FANTASTIC FOUR 1-like	LOC101268871)
Solyc03g114730.3	LOC101263008	Solanum	lycopers	rhamnogalacturonan I rhamnosyltransferase 1-like	LOC101263008)
Solyc01g006830.3	LOC101249396	Solanum	lycopers	protein WVD2-like 4	LOC101249396)
Solyc04g007350.3	LOC101260633	Solanum	lycopers	uncharacterized LOC101260633	LOC101260633)
Solyc06g033870.1	LOC112941630	Solanum	lycopers	transcription factor MYB14-like	LOC112941630)
Solyc08g008410.3	LOC101261639	Solanum	lycopers	protein NLP7-like	LOC101261639)
Solyc06g066650.3	LOC101248400	Solanum	lycopers	rop guanine nucleotide exchange factor 12	LOC101248400)
Solyc09g082230.1	LOC101247659	Solanum	lycopers	uncharacterized LOC101247659	LOC101247659)
Solyc11g069610.2	LOC101249708	Solanum	lycopers	helicase protein MOM1	LOC101249708)
Solyc01g094520.3	LOC101264155	Solanum	lycopers	F-box/kelch-repeat protein SKIP4	LOC101264155)
Solyc02g080410.3	LOC101256444	Solanum	lycopers	15.4 kDa class V heat shock protein	LOC101256444)
Solyc09g015450.3	LOC101262843	Solanum	lycopers	uncharacterized LOC101262843	LOC101262843)
Solyc10g008180.2	LOC101261464	Solanum	lycopers	26S proteasome non-ATPase regulatory subunit 2 homolog A	LOC101261464)
Solyc01g108620.3	LOC101251130	Solanum	lycopers	uncharacterized LOC101251130	LOC101251130)
Solyc02g082050.3	LOC101248357	Solanum	lycopers	TMV resistance protein N-like	LOC101248357)
Solyc04g079360.1	LOC101262913	Solanum	lycopers	transcription factor MYB73-like	LOC101262913)
Solyc04g005830.3	LOC101252870	Solanum	lycopers	uncharacterized protein ycf45	LOC101252870)
Solyc07g007860.1	LOC101265937	Solanum	lycopers	36.4 kDa proline-rich protein-like	LOC101265937)
Solyc11g056310.1	rps13 Solanum	lycoper	sicum	ribosomal protein S13	rps13)
Solyc08g014050.2	LOC101250429	Solanum	lycopers	gallate 1-beta-glucosyltransferase 84A24-like	LOC101250429)
Solyc04g016470.3	Q`a Solanum	lycoper	sicum	glucan endo-1,3-beta-D-glucosidase	Q`a)
Solyc01g094070.3	LOC101245496	Solanum	lycopers	vestitone reductase	LOC101245496)
Solyc08g007140.3	LOC101251497	Solanum	lycopers	large ribosomal subunit protein eL43	LOC101251497)
Solyc09g007550.3	LOC101250621	Solanum	lycopers	zinc finger protein JACKDAW	LOC101250621)
Solyc03g122020.3	LOC101258141	Solanum	lycopers	transcription initiation factor TFIID subunit 12b	LOC101258141)
Solyc09g083330.3	LOC101244032	Solanum	lycopers	phosphatidate cytidylyltransferase 1-like	LOC101244032)
Solyc02g067070.3	LOC101246788	Solanum	lycopers	uncharacterized LOC101246788	LOC101246788)
Solyc04g008740.3	LOC101250010	Solanum	lycopers	pyruvate kinase, cytosolic isozyme	LOC101250010)
Solyc10g079980.1	LOC101252238	Solanum	lycopers	zeatin O-glucosyltransferase	LOC101252238)
Solyc03g112360.1	LOC101265118	Solanum	lycopers	large ribosomal subunit protein uL15x	LOC101265118)
Solyc05g014400.3	LOC101256656	Solanum	lycopers	recQ-mediated genome instability protein 1-like	LOC101256656)
Solyc12g020110.2	LOC101248847	Solanum	lycopers	putative SWI/SNF-related matrix-associated actin-dependent regulator of chromatin subfamily A member 3-like 1	LOC101248847)
Solyc07g047670.3	LOC101257580	Solanum	lycopers	pescadillo homolog	LOC101257580)
Solyc08g075020.3	LOC101257588	Solanum	lycopers	pectin acetylesterase 8-like	LOC101257588)
Solyc11g005900.2	LOC101248066	Solanum	lycopers	guanylate kinase 2, chloroplastic/mitochondrial	LOC101248066)
Solyc10g075040.2	LOC101264267	Solanum	lycopers	probable serine/threonine-protein kinase PBL18	LOC101264267)
Solyc11g006060.1	LOC101251433	Solanum	lycopers	rubisco accumulation factor 1.1, chloroplastic	LOC101251433)
Solyc06g082770.3	LOC101267537	Solanum	lycopers	uncharacterized LOC101267537	LOC101267537)
Solyc01g108500.3	LOC101247965	Solanum	lycopers	polyadenylate-binding protein RBP47	LOC101247965)
Solyc10g017630.2	LOC101249868	Solanum	lycopers	MADS-box protein SOC1-like	LOC101249868)
Solyc04g005710.2	LOC101266212	Solanum	lycopers	transcription factor MYB124-like	LOC101266212)
Solyc02g086990.3	LOC101248443	Solanum	lycopers	cyclic nucleotide-gated ion channel 18	LOC101248443)
Solyc03g121730.3	LOC101263094	Solanum	lycopers	uncharacterized LOC101263094	LOC101263094)
Solyc06g075010.3	LOC101265242	Solanum	lycopers	ruBisCO large subunit-binding protein subunit alpha, chloroplastic	LOC101265242)
Solyc02g077630.3	LOC101263076	Solanum	lycopers	receptor-like protein kinase HSL1	LOC101263076)
Solyc08g013880.3	LOC101246452	Solanum	lycopers	uncharacterized GPI-anchored protein At1g61900-like	LOC101246452)
Solyc01g057850.3	LOC101247552	Solanum	lycopers	uncharacterized LOC101247552	LOC101247552)
Solyc02g082700.3	LOC101257131	Solanum	lycopers	HMG1/2-like protein	LOC101257131)
Solyc12g088070.2	LOC101251164	Solanum	lycopers	uncharacterized LOC101251164	LOC101251164)
Solyc08g014340.3	LOC101254617	Solanum	lycopers	cysteine synthase, chloroplastic/chromoplastic	LOC101254617)
Solyc06g076150.3	LOC101248584	Solanum	lycopers	eukaryotic translation initiation factor 3 subunit C	LOC101248584)
Solyc05g011900.1	LOC101260818	Solanum	lycopers	cytosolic sulfotransferase 12-like	LOC101260818)
Solyc02g089570.3	LOC101244541	Solanum	lycopers	stress-induced protein KIN2-like	LOC101244541)
Solyc02g081550.3	ftsH6 Solanum	lycoper	sicum	FtsH protease	ftsH6)
Solyc04g009190.3	LOC101264205	Solanum	lycopers	UPF0664 stress-induced protein C29B12.11c	LOC101264205)
Solyc06g007480.3	LOC101248581	Solanum	lycopers	protein EIN6 ENHANCER	LOC101248581)
Solyc09g066150.1	LOC101249297	Solanum	lycopers	cytochrome P450 94A1-like	LOC101249297)
Solyc05g052240.3	LOC101266223	Solanum	lycopers	chalcone isomerase-like protein 2	LOC101266223)
Solyc06g069190.3	LOC101266949	Solanum	lycopers	aspartyl protease APCB1-like	LOC101266949)
Solyc04g005580.1	LOC104646747	Solanum	lycopers	uncharacterized LOC104646747	LOC104646747)
Solyc07g026930.2	LOC101267718	Solanum	lycopers	uncharacterized LOC101267718	LOC101267718)
Solyc01g099180.3	LOC107648852	Solanum	lycopers	linoleate 9S-lipoxygenase-like	LOC107648852)
Solyc04g080180.1	LOC101255689	Solanum	lycopers	uncharacterized membrane protein At1g75140	LOC101255689)
Solyc02g081670.1	DOT Solanum	lycoper	sicum	DOUBLE TOP	DOT)
Solyc04g053020.2	LOC101252771	Solanum	lycopers	auxin-responsive protein SAUR68-like	LOC101252771)
Solyc10g005390.3	TPS39 Solanum	lycoper	sicum	linalool/nerolidol synthase	TPS39)
Solyc02g082570.2	LOC101260196	Solanum	lycopers	uncharacterized LOC101260196	LOC101260196)
Solyc03g116620.3	LOC101253987	Solanum	lycopers	phospholipase D alpha 1	LOC101253987)
Solyc07g006600.1	LOC101265448	Solanum	lycopers	protein GLUTAMINE DUMPER 2	LOC101265448)
Solyc04g008050.3	LOC101264510	Solanum	lycopers	two-component response regulator ARR14	LOC101264510)
Solyc11g010560.2	LOC101245606	Solanum	lycopers	kinesin-like protein KIN-14B	LOC101245606)
Solyc03g006000.3	LOC101247401	Solanum	lycopers	heat stress transcription factor A-4a	LOC101247401)
Solyc01g080070.3	LOC101256517	Solanum	lycopers	heavy metal-associated isoprenylated plant protein 32	LOC101256517)
Solyc12g044700.2	LOC101250194	Solanum	lycopers	uncharacterized LOC101250194	LOC101250194)
Solyc04g082750.3	LOC101267522	Solanum	lycopers	uncharacterized LOC101267522	LOC101267522)
Solyc10g017510.3	CYP71BE8	Solanum	lycopers	cytochrome P450 71BE8	CYP71BE8)
Solyc11g012320.2	LOC101257132	Solanum	lycopers	induced stolen tip protein TUB8-like	LOC101257132)
Solyc03g019890.3	TBG7 Solanum	lycoper	sicum	beta-galactosidase	TBG7)
Solyc06g068170.2	LOC101243721	Solanum	lycopers	uncharacterized LOC101243721	LOC101243721)
Solyc12g088190.2	LOC101252966	Solanum	lycopers	amino acid permease 6	LOC101252966)
Solyc05g005520.1	LOC101248483	Solanum	lycopers	protein phosphatase inhibitor 2-like	LOC101248483)
Solyc02g065640.3	LOC101254756	Solanum	lycopers	stress-induced protein KIN2-like	LOC101254756)
Solyc04g081900.3	LOC101245840	Solanum	lycopers	probable nucleoredoxin 2	LOC101245840)
Solyc02g086430.3	LOC101252845	Solanum	lycopers	zinc finger CCCH domain-containing protein 14	LOC101252845)
Solyc05g008910.3	LOC101245357	Solanum	lycopers	putative glutamine amidotransferase GAT1_2.1	LOC101245357)
Solyc03g098140.3	LOC101252064	Solanum	lycopers	probable arabinose 5-phosphate isomerase	LOC101252064)
Solyc06g060920.3	LOC101248018	Solanum	lycopers	uncharacterized LOC101248018	LOC101248018)
Solyc02g089700.3	LOC101266285	Solanum	lycopers	protein trichome birefringence-like 19	LOC101266285)
Solyc06g051060.3	LOC101245849	Solanum	lycopers	uncharacterized LOC101245849	LOC101245849)
Solyc07g062410.3	LOC101245270	Solanum	lycopers	uncharacterized LOC101245270	LOC101245270)
Solyc10g085600.2	LOC101243944	Solanum	lycopers	BTB/POZ domain-containing protein FBL11	LOC101243944)
Solyc02g093300.3	DNApolalpha	Solanum	lycopers	DNA polymerase alpha catalytic subunit	DNApolalpha)
Solyc06g082210.1	LOC101252299	Solanum	lycopers	protein LIGHT-DEPENDENT SHORT HYPOCOTYLS 5-like	LOC101252299)
Solyc03g115470.3	LOC101265526	Solanum	lycopers	SNAP25 homologous protein SNAP33	LOC101265526)
Solyc11g040110.2	LOC101259907	Solanum	lycopers	DNA repair RAD52-like protein 2, chloroplastic	LOC101259907)
Solyc07g024070.2	LOC101249380	Solanum	lycopers	uncharacterized LOC101249380	LOC101249380)
Solyc10g078960.2	LOC101257121	Solanum	lycopers	large ribosomal subunit protein eL21x/eL21w	LOC101257121)
Solyc02g091980.2	LOC101245617	Solanum	lycopers	transcription factor RAX3	LOC101245617)
Solyc01g079290.1	LOC112941389	Solanum	lycopers	probable ubiquitin-conjugating enzyme E2 25	LOC112941389)
Solyc09g075350.3	LOC101266668	Solanum	lycopers	pectinesterase-like	LOC101266668)
Solyc12g062940.2	LOC101244353	Solanum	lycopers	probable glycosyltransferase At5g03795	LOC101244353)
Solyc11g072750.2	LOC101265509	Solanum	lycopers	chitinase 2-like	LOC101265509)
Solyc02g083190.1	LOC101266597	Solanum	lycopers	F-box protein SKIP23-like	LOC101266597)
Solyc01g009770.3	LOC101266440	Solanum	lycopers	protein CURLY FLAG LEAF 1	LOC101266440)
Solyc04g009640.3	LOC101248095	Solanum	lycopers	FLAGELLIN-SENSING 3 protein	LOC101248095)
Solyc01g094150.3	LOC101252435	Solanum	lycopers	uncharacterized LOC101252435	LOC101252435)
Solyc04g045560.3	LOC101245642	Solanum	lycopers	squamosa promoter-binding-like protein 3	LOC101245642)
Solyc02g071890.3	LOC101243855	Solanum	lycopers	histidinol dehydrogenase	LOC101243855)
Solyc01g058030.2	LOC101261151	Solanum	lycopers	gibberellin 2-beta-dioxygenase 2-like	LOC101261151)
Solyc11g011050.2	THM16 Solanum	lycoper	sicum	myb-related transcription factor	THM16)
Solyc01g108130.3	LOC101264981	Solanum	lycopers	B3 domain-containing protein At5g42700	LOC101264981)
Solyc04g064830.3	LOC101264418	Solanum	lycopers	B3 domain-containing protein REM9-like	LOC101264418)
Solyc06g068940.3	LOC101251786	Solanum	lycopers	protein C2-DOMAIN ABA-RELATED 4	LOC101251786)
Solyc02g092240.3	LOC101265085	Solanum	lycopers	uncharacterized LOC101265085	LOC101265085)
Solyc08g077470.3	LOC101255520	Solanum	lycopers	reticulon-like protein B22	LOC101255520)
Solyc06g006100.3	LOC101265030	Solanum	lycopers	anthranilate synthase alpha subunit 1, chloroplastic	LOC101265030)
Solyc12g098980.2	Pti1 Solanum	lycoper	sicum	Pto kinase interactor 1	Pti1)
Solyc10g039360.2	LOC101254949	Solanum	lycopers	uncharacterized LOC101254949	LOC101254949)
Solyc02g092030.2	LOC101245024	Solanum	lycopers	DUF21 domain-containing protein At2g14520-like	LOC101245024)
Solyc11g012440.1	LOC101259015	Solanum	lycopers	U-box domain-containing protein 4	LOC101259015)
Solyc04g076820.1	LOC101265728	Solanum	lycopers	protein PAL OF QUIRKY	LOC101265728)
Solyc05g015420.3	LOC101267990	Solanum	lycopers	F-box protein At1g67340	LOC101267990)
Solyc02g062040.3	LOC101253750	Solanum	lycopers	NEP1-interacting protein-like 1	LOC101253750)
Solyc02g082820.3	CycB2 Solanum	lycoper	sicum	cyclin B2	CycB2)
Solyc04g051700.3	LOC101258060	Solanum	lycopers	small GTPase LIP1	LOC101258060)
Solyc12g044940.2	LOC101254066	Solanum	lycopers	uncharacterized LOC101254066	LOC101254066)
Solyc07g062280.3	GGH3 Solanum	lycoper	sicum	gamma-glutamylhydrolase 3	GGH3)
Solyc11g008840.2	LOC104644537	Solanum	lycopers	uncharacterized serine-rich protein C215.13-like	LOC104644537)
Solyc12g006590.2	LOC101263788	Solanum	lycopers	uncharacterized LOC101263788	LOC101263788)
Solyc03g111620.1	LOC101256578	Solanum	lycopers	uncharacterized LOC101256578	LOC101256578)
Solyc10g086420.1	LOC101258910	Solanum	lycopers	uncharacterized LOC101258910	LOC101258910)
Solyc11g071930.2	LOC101262382	Solanum	lycopers	J domain-containing protein spf31	LOC101262382)
Solyc01g006060.3	LOC101252620	Solanum	lycopers	dirigent protein 19	LOC101252620)
Solyc05g005760.3	LOC101255990	Solanum	lycopers	uncharacterized LOC101255990	LOC101255990)
Solyc07g040990.3	ABI2 Solanum	lycoper	sicum	protein phosphatase 2C ABI2	ABI2)
Solyc06g075130.3	LOC101263218	Solanum	lycopers	protein ENHANCED DISEASE RESISTANCE 2	LOC101263218)
Solyc06g076400.3	LOC101244003	Solanum	lycopers	probable protein phosphatase 2C 24	LOC101244003)
Solyc04g054730.3	LOC101267799	Solanum	lycopers	sulfate transporter 2.1-like	LOC101267799)
Solyc02g078650.3	LOC101263372	Solanum	lycopers	polyphenol oxidase, chloroplastic-like	LOC101263372)
Solyc10g076870.2	LOC101252732	Solanum	lycopers	uncharacterized LOC101252732	LOC101252732)
Solyc12g011020.2	LOC101261489	Solanum	lycopers	phosphatidylglycerophosphate phosphatase 1, chloroplastic/mitochondrial-like	LOC101261489)
Solyc09g010700.3	LOC112942136	Solanum	lycopers	uncharacterized protein At3g17950	LOC112942136)
Solyc07g063110.3	LOC101256691	Solanum	lycopers	beta-glucuronosyltransferase GlcAT14B	LOC101256691)
Solyc05g052480.3	LOC101260052	Solanum	lycopers	uncharacterized LOC101260052	LOC101260052)
Solyc11g042880.2	LOC101261986	Solanum	lycopers	uncharacterized LOC101261986	LOC101261986)
Solyc03g111170.3	LOC101266208	Solanum	lycopers	4-coumarate--CoA ligase-like 9	LOC101266208)
Solyc11g020910.2	LOC101254861	Solanum	lycopers	uncharacterized LOC101254861	LOC101254861)
Solyc11g073130.2	LOC101262991	Solanum	lycopers	uncharacterized LOC101262991	LOC101262991)
Solyc03g006880.3	GA20ox1 Solanum	lycoper	sicum	gibberellin 20-oxidase-1	GA20ox1)
Solyc03g082660.3	LOC101268078	Solanum	lycopers	uncharacterized LOC101268078	LOC101268078)
Solyc09g057670.3	FKBP15-2	Solanum	lycopers	peptidyl-prolyl cis-trans isomerase FKBP15-2	FKBP15-2)
Solyc01g094720.3	LOC101263257	Solanum	lycopers	ascorbate transporter, chloroplastic	LOC101263257)
Solyc01g080200.3	LOC101260265	Solanum	lycopers	mediator of RNA polymerase II transcription subunit 33A	LOC101260265)
Solyc03g078500.3	LOC101263384	Solanum	lycopers	7-deoxyloganetin glucosyltransferase-like	LOC101263384)
Solyc05g010180.3	CRTISO-L1	Solanum	lycopers	carotenoid isomerase	CRTISO-L1)
Solyc11g031950.1	LOC101252840	Solanum	lycopers	glucuronoxylan 4-O-methyltransferase 3	LOC101252840)
Solyc08g060940.1	LOC101259272	Solanum	lycopers	probable sugar phosphate/phosphate translocator At2g25520	LOC101259272)
Solyc03g071620.1	LOC101261496	Solanum	lycopers	histone H2B	LOC101261496)
Solyc04g016060.1	LOC101265424	Solanum	lycopers	protein MIZU-KUSSEI 1	LOC101265424)
Solyc01g008960.3	AGO4A Solanum	lycoper	sicum	argonaute 4A	AGO4A)
Solyc04g009110.1	LOC101250682	Solanum	lycopers	disease resistance protein RPP13-like	LOC101250682)
Solyc01g060180.3	LOC101259973	Solanum	lycopers	acetate--CoA ligase CCL3	LOC101259973)
Solyc07g064860.2	LOC101264953	Solanum	lycopers	uncharacterized LOC101264953	LOC101264953)
Solyc08g022120.3	LOC101266353	Solanum	lycopers	uncharacterized LOC101266353	LOC101266353)
Solyc03g111830.3	LOC101251171	Solanum	lycopers	protein-L-isoaspartate O-methyltransferase 1	LOC101251171)
Solyc12g014570.2	LOC101263187	Solanum	lycopers	glycerophosphodiester phosphodiesterase GDPDL3-like	LOC101263187)
Solyc01g110500.3	LOC101265874	Solanum	lycopers	uncharacterized LOC101265874	LOC101265874)
Solyc06g051390.3	LOC101264935	Solanum	lycopers	lethal	2) giant larvae protein homolog SRO77-like	LOC101264935)
Solyc03g033320.3	LOC101267095	Solanum	lycopers	probable prolyl 4-hydroxylase 10	LOC101267095)
Solyc08g061630.3	LOC101267629	Solanum	lycopers	ylmG homolog protein 2, chloroplastic	LOC101267629)
Solyc10g080590.2	LOC101265689	Solanum	lycopers	large ribosomal subunit protein eL21z/eL21y	LOC101265689)
Solyc08g078695.1	MTSHP Solanum	lycoper	sicum	mitochondrial small heat shock protein	MTSHP)
Solyc03g114000.3	LOC101254468	Solanum	lycopers	LIM domain-containing protein WLIM1	LOC101254468)
Solyc06g062360.3	LOC101264438	Solanum	lycopers	syntaxin-22	LOC101264438)
Solyc02g070550.3	LOC101245912	Solanum	lycopers	la-related protein 6A	LOC101245912)
Solyc11g040260.2	LOC101261877	Solanum	lycopers	pentatricopeptide repeat-containing protein At1g10910, chloroplastic	LOC101261877)
Solyc02g071120.3	LOC101254052	Solanum	lycopers	protein REDUCED WALL ACETYLATION-like	LOC101254052)
Solyc01g107670.2	LOC101253231	Solanum	lycopers	polygalacturonase inhibitor 1	LOC101253231)
Solyc05g053720.3	LOC101258956	Solanum	lycopers	O-fucosyltransferase 1	LOC101258956)
Solyc00g019950.1	nad9 Solanum	lycoper	sicum	NADH dehydrogenase subunit 9	nad9)
Solyc07g063020.2	LOC104648564	Solanum	lycopers	extensin-like	LOC104648564)
Solyc09g005550.3	LOC101249955	Solanum	lycopers	calcium-dependent protein kinase 13	LOC101249955)
Solyc06g072750.3	LOC101246442	Solanum	lycopers	heat stress transcription factor A-1b-like	LOC101246442)
Solyc06g068080.3	LOC101263822	Solanum	lycopers	uncharacterized LOC101263822	LOC101263822)
Solyc06g082810.3	LOC101264943	Solanum	lycopers	oligoribonuclease	LOC101264943)
Solyc01g104700.3	RAN1 Solanum	lycoper	sicum	Ran protein/TC4 protein	RAN1)
Solyc02g087250.3	LOC101267759	Solanum	lycopers	CRM-domain containing factor CFM2, chloroplastic	LOC101267759)
Solyc03g121880.3	PP2C-1 Solanum	lycoper	sicum	protein phosphatase 2C ABI2 homolog	PP2C-1)
Solyc06g051270.3	LOC101248982	Solanum	lycopers	mannose-1-phosphate guanylyltransferase 1	LOC101248982)
Solyc12g096660.2	LOC101268374	Solanum	lycopers	type I inositol polyphosphate 5-phosphatase 12-like	LOC101268374)
Solyc10g086100.2	LOC101254438	Solanum	lycopers	trypsin inhibitor 1-like	LOC101254438)
Solyc01g005390.3	LOC101248702	Solanum	lycopers	nudix hydrolase 18, mitochondrial	LOC101248702)
Solyc02g068750.1	LOC101258327	Solanum	lycopers	uncharacterized LOC101258327	LOC101258327)
Solyc05g015710.3	LOC101249549	Solanum	lycopers	uncharacterized LOC101249549	LOC101249549)
Solyc02g069320.1	LOC101267865	Solanum	lycopers	transcription termination factor MTEF18, mitochondrial-like	LOC101267865)
Solyc08g014010.3	LOC101249108	Solanum	lycopers	uncharacterized LOC101249108	LOC101249108)
Solyc07g014730.3	LOC101252788	Solanum	lycopers	phospholipase A2-alpha	LOC101252788)
Solyc07g053210.3	LOC101262933	Solanum	lycopers	uncharacterized LOC101262933	LOC101262933)
Solyc07g008240.3	Glb1 Solanum	lycoper	sicum	non-symbiotic hemoglobin class 1	Glb1)
Solyc03g120140.3	LOC101250783	Solanum	lycopers	protein ALTERED PHOSPHATE STARVATION RESPONSE 1	LOC101250783)
Solyc04g056610.3	LOC101252170	Solanum	lycopers	uncharacterized LOC101252170	LOC101252170)
Solyc06g050250.1	LOC101259342	Solanum	lycopers	adenine/guanine permease AZG1	LOC101259342)
Solyc08g079470.3	LOC101265463	Solanum	lycopers	putative transferase At4g12130, mitochondrial	LOC101265463)
Solyc05g056570.3	LOC101264824	Solanum	lycopers	calcium-dependent protein kinase SK5	LOC101264824)
Solyc01g068540.3	LOC101243635	Solanum	lycopers	uncharacterized LOC101243635	LOC101243635)
Solyc03g095310.3	LOC101249999	Solanum	lycopers	cytochrome P450 714A1-like	LOC101249999)
Solyc02g093620.1	LOC101255938	Solanum	lycopers	protein LOW PHOTOSYNTHETIC EFFICIENCY 1, chloroplastic	LOC101255938)
Solyc10g039280.2	LOC101256136	Solanum	lycopers	phosphatidylglycerophosphate phosphatase PTPMT2	LOC101256136)
Solyc02g086790.3	LOC101251534	Solanum	lycopers	serine/threonine-protein kinase BLUS1	LOC101251534)
Solyc04g050750.1	LOC101260337	Solanum	lycopers	AP2/ERF domain-containing protein	LOC101260337)
Solyc06g054130.1	LOC101260350	Solanum	lycopers	uncharacterized LOC101260350	LOC101260350)
Solyc01g079750.3	LOC101249577	Solanum	lycopers	mitogen-activated protein kinase kinase kinase NPK1	LOC101249577)
Solyc01g009050.3	LOC101253012	Solanum	lycopers	molybdopterin biosynthesis protein CNX1	LOC101253012)
Solyc06g063050.3	LOC101265344	Solanum	lycopers	uncharacterized LOC101265344	LOC101265344)
Solyc01g009860.3	LOC100147720	Solanum	lycopers	uncharacterized LOC100147720	LOC100147720)
Solyc12g044730.2	LOC101251263	Solanum	lycopers	small ribosomal subunit protein uS8my	LOC101251263)
Solyc11g066650.2	LOC101267678	Solanum	lycopers	uncharacterized LOC101267678	LOC101267678)
Solyc02g092120.3	PSK2 Solanum	lycoper	sicum	phytosulfokines 2	PSK2)
Solyc09g011840.1	LOC101260258	Solanum	lycopers	lectin-like protein At3g16530	LOC101260258)
Solyc02g093990.3	LOC101246297	Solanum	lycopers	probable adenylate kinase 7, mitochondrial	LOC101246297)
Solyc01g091000.3	LOC101246472	Solanum	lycopers	protein RGF1 INDUCIBLE TRANSCRIPTION FACTOR 1	LOC101246472)
Solyc10g084740.2	LOC101261561	Solanum	lycopers	uncharacterized LOC101261561	LOC101261561)
Solyc06g005850.3	LOC101261417	Solanum	lycopers	uncharacterized LOC101261417	LOC101261417)
Solyc04g015940.3	LOC101250792	Solanum	lycopers	uncharacterized LOC101250792	LOC101250792)
Solyc08g014380.2	LOC101255418	Solanum	lycopers	pectin acetylesterase 8-like	LOC101255418)
Solyc12g088240.2	LOC101254463	Solanum	lycopers	probable xyloglucan glycosyltransferase 12	LOC101254463)
Solyc07g062080.3	LOC100736537	Solanum	lycopers	mitogen-activated protein kinase 11	LOC100736537)
Solyc06g054010.3	5PT3 Solanum	lycoper	sicum	inositol-1,4,5-triphosphate-5-phosphatase	5PT3)
Solyc12g099400.2	LOC101264805	Solanum	lycopers	uncharacterized LOC101264805	LOC101264805)
Solyc05g006780.3	LOC101250988	Solanum	lycopers	uncharacterized LOC101250988	LOC101250988)
Solyc11g069390.1	LOC101257531	Solanum	lycopers	arabinogalactan protein 1	LOC101257531)
Solyc09g082950.1	LOC101260868	Solanum	lycopers	protein SRC2 homolog	LOC101260868)
Solyc12g077590.2	LOC101263501	Solanum	lycopers	uncharacterized LOC101263501	LOC101263501)
Solyc10g051270.2	LOC101267944	Solanum	lycopers	uncharacterized LOC101267944	LOC101267944)
Solyc01g008520.3	LOC101255234	Solanum	lycopers	DNA repair protein XRCC2 homolog	LOC101255234)
Solyc09g011720.3	LOC101262946	Solanum	lycopers	uncharacterized LOC101262946	LOC101262946)
Solyc02g082340.3	LOC101266087	Solanum	lycopers	uncharacterized LOC101266087	LOC101266087)
Solyc07g043260.3	LOC101257387	Solanum	lycopers	protein FAR1-RELATED SEQUENCE 2	LOC101257387)
Solyc11g007650.1	LOC101251645	Solanum	lycopers	F-box protein At3g07870-like	LOC101251645)
Solyc11g010610.2	LOC101247086	Solanum	lycopers	mechanosensitive ion channel protein 2, chloroplastic	LOC101247086)
Solyc12g006680.2	LOC101265615	Solanum	lycopers	early nodulin-93-like	LOC101265615)
Solyc07g049590.3	LOC101263622	Solanum	lycopers	BTB/POZ domain-containing protein At2g04740	LOC101263622)
Solyc04g082600.3	LOC101263409	Solanum	lycopers	probable protein phosphatase 2C 27	LOC101263409)
Solyc06g035790.3	LOC101267240	Solanum	lycopers	probable methyltransferase PMT15	LOC101267240)
Solyc05g012020.3	MADS-RIN-MADS-MC		Solanum	MADS-box transcription factor MADS-rin	MADS-RIN-MADS-MC)
Solyc05g006660.3	LOC101249264	Solanum	lycopers	uncharacterized LOC101249264	LOC101249264)
Solyc07g043207.1	LOC109120703	Solanum	lycopers	uncharacterized LOC109120703	LOC109120703)
Solyc01g103100.3	LOC101257901	Solanum	lycopers	NADPH-dependent pterin aldehyde reductase	LOC101257901)
Solyc09g006000.3	LOC101266968	Solanum	lycopers	uncharacterized LOC101266968	LOC101266968)
Solyc07g064300.3	LOC101254011	Solanum	lycopers	uncharacterized LOC101254011	LOC101254011)
Solyc06g060320.3	LOC101261129	Solanum	lycopers	filament-like plant protein	LOC101261129)
Solyc08g016090.3	LOC101263439	Solanum	lycopers	uncharacterized LOC101263439	LOC101263439)
Solyc02g063390.3	LOC101251354	Solanum	lycopers	uncharacterized protein C594.04c	LOC101251354)
Solyc11g069890.2	LOC101243668	Solanum	lycopers	BEL1-like homeodomain protein 9	LOC101243668)
Solyc10g075010.1	LOC101264878	Solanum	lycopers	F-box/kelch-repeat protein At3g23880-like	LOC101264878)
Solyc04g057950.2	LOC101245052	Solanum	lycopers	F-box protein At5g03100-like	LOC101245052)
Solyc04g082470.2	LOC101260134	Solanum	lycopers	WD repeat-containing protein LWD1	LOC101260134)
Solyc07g039210.3	LOC101245076	Solanum	lycopers	enhanced ethylene response protein 5	LOC101245076)
Solyc08g016050.3	LOC101262837	Solanum	lycopers	guanine nucleotide exchange factor SPIKE 1	LOC101262837)
Solyc02g079520.2	LOC101245019	Solanum	lycopers	calcium-binding protein KRP1-like	LOC101245019)
Solyc03g112600.3	JJH1 Solanum	lycoper	sicum	anti-PCD protein-like	JJH1)
Solyc02g083030.1	LOC104645770	Solanum	lycopers	uncharacterized LOC104645770	LOC104645770)
Solyc06g074670.3	LOC101244155	Solanum	lycopers	UDP-D-apiose/UDP-D-xylose synthase 2	LOC101244155)
Solyc01g108210.3	LOC101266767	Solanum	lycopers	abscisic acid 8'-hydroxylase 4	LOC101266767)
Solyc02g082170.2	LOC101245119	Solanum	lycopers	probable purine permease 4	LOC101245119)
Solyc08g081000.3	LOC101259658	Solanum	lycopers	lysine-specific demethylase JMJ17	LOC101259658)
Solyc02g092400.1	LOC138342201	Solanum	lycopers	uncharacterized LOC138342201	LOC138342201)
Solyc03g007100.3	LOC101246111	Solanum	lycopers	cleavage and polyadenylation specificity factor subunit 1	LOC101246111)
Solyc10g084700.2	LOC101260982	Solanum	lycopers	uncharacterized LOC101260982	LOC101260982)
Solyc06g054570.1	LOC101267713	Solanum	lycopers	monothiol glutaredoxin-S4-like	LOC101267713)
Solyc02g076720.3	LOC101268249	Solanum	lycopers	probable phosphoribosylformylglycinamidine synthase, chloroplastic/mitochondrial	LOC101268249)
Solyc12g056270.2	LOC101268263	Solanum	lycopers	probable phosphopantothenoylcysteine decarboxylase	LOC101268263)
Solyc02g031950.3	LOC101249032	Solanum	lycopers	pathogen-related protein	LOC101249032)
Solyc06g073000.3	LOC101259255	Solanum	lycopers	pathogenesis-related thaumatin-like protein 3.5	LOC101259255)
Solyc01g110820.3	LOC101247760	Solanum	lycopers	U11/U12 small nuclear ribonucleoprotein 65 kDa protein	LOC101247760)
Solyc09g018670.3	LOC101251212	Solanum	lycopers	uncharacterized LOC101251212	LOC101251212)
Solyc04g078620.3	LOC101248192	Solanum	lycopers	SUMO-conjugating enzyme SCE1	LOC101248192)
Solyc10g081370.2	LOC101260491	Solanum	lycopers	probable small nuclear ribonucleoprotein F	LOC101260491)
Solyc09g090740.3	LOC101265585	Solanum	lycopers	DEAD-box ATP-dependent RNA helicase 13	LOC101265585)
Solyc05g013370.1	LOC104647464	Solanum	lycopers	agamous-like MADS-box protein AP3	LOC104647464)
Solyc12g006560.2	LOC101263488	Solanum	lycopers	early nodulin-93-like	LOC101263488)
Solyc02g090670.3	LOC101246777	Solanum	lycopers	methionine aminopeptidase 1D, chloroplastic/mitochondrial	LOC101246777)
Solyc05g054650.1	LOC101259441	Solanum	lycopers	zinc finger protein ZAT11-like	LOC101259441)
Solyc07g064420.3	LOC101251905	Solanum	lycopers	uncharacterized LOC101251905	LOC101251905)
Solyc05g008260.3	LOC101257369	Solanum	lycopers	peptidyl serine alpha-galactosyltransferase	LOC101257369)
Solyc09g048990.3	LOC101264666	Solanum	lycopers	V-type proton ATPase subunit E-like	LOC101264666)
Solyc01g109360.3	LOC101247470	Solanum	lycopers	tyrosine--tRNA ligase 1, cytoplasmic	LOC101247470)
Solyc05g009120.3	LOC101249358	Solanum	lycopers	glycosyltransferase BC10	LOC101249358)
Solyc05g050770.3	LOC101266126	Solanum	lycopers	serine carboxypeptidase-like 12	LOC101266126)
Solyc04g015300.3	LOC101251464	Solanum	lycopers	uncharacterized LOC101251464	LOC101251464)
Solyc06g064570.3	LOC101245369	Solanum	lycopers	uncharacterized LOC101245369	LOC101245369)
Solyc11g040180.2	LOC101258480	Solanum	lycopers	uncharacterized LOC101258480	LOC101258480)
Solyc07g063630.3	LOC101266957	Solanum	lycopers	vesicle-associated protein 4-1	LOC101266957)
Solyc09g092040.3	LOC101267062	Solanum	lycopers	UBX domain-containing protein	LOC101267062)
Solyc02g078610.3	LOC101264481	Solanum	lycopers	uncharacterized LOC101264481	LOC101264481)
Solyc03g063200.3	LOC101267206	Solanum	lycopers	zinc finger CCCH domain-containing protein 14-like	LOC101267206)
Solyc10g078470.2	LOC101268525	Solanum	lycopers	uncharacterized LOC101268525	LOC101268525)
Solyc04g010260.3	LOC101266504	Solanum	lycopers	spliceosome-associated protein 130 A	LOC101266504)
Solyc01g104130.3	LOC101254040	Solanum	lycopers	RNA demethylase ALKBH9B	LOC101254040)
Solyc08g081680.2	LOC101245190	Solanum	lycopers	uncharacterized LOC101245190	LOC101245190)
Solyc04g056330.1	LOC101250297	Solanum	lycopers	putative gamma-glutamylcyclotransferase At3g02910	LOC101250297)
Solyc02g067230.3	LOC101243956	Solanum	lycopers	cyclic dof factor 1	LOC101243956)
Solyc10g081250.2	LOC101256637	Solanum	lycopers	DNA polymerase delta catalytic subunit	LOC101256637)
Solyc09g089910.1	LOC101260767	Solanum	lycopers	ethylene-responsive transcription factor ERF096	LOC101260767)
Solyc12g009580.2	YABBY5b Solanum	lycoper	sicum	axial regulator YABBY5b	YABBY5b)
Solyc01g044360.3	LOC101262450	Solanum	lycopers	uncharacterized LOC101262450	LOC101262450)
Solyc07g053970.3	LOC101244201	Solanum	lycopers	two pore calcium channel protein 1B	LOC101244201)
Solyc06g036260.3	CrtR-b1 Solanum	lycoper	sicum	beta-carotene hydroxylase	CrtR-b1)
Solyc08g082420.3	LOC101254019	Solanum	lycopers	uncharacterized LOC101254019	LOC101254019)
Solyc08g077990.3	LOC101255123	Solanum	lycopers	uncharacterized LOC101255123	LOC101255123)
Solyc02g077670.3	LOC101262478	Solanum	lycopers	uncharacterized LOC101262478	LOC101262478)
Solyc12g056640.2	LOC101258633	Solanum	lycopers	UDP-rhamnose/UDP-galactose transporter 6	LOC101258633)
Solyc03g118220.2	LOC101247512	Solanum	lycopers	uncharacterized LOC101247512	LOC101247512)
Solyc06g053760.3	LOC101252290	Solanum	lycopers	syntaxin-related protein KNOLLE	LOC101252290)
Solyc01g006800.3	LOC101244984	Solanum	lycopers	methionine aminopeptidase 2B	LOC101244984)
Solyc02g078360.3	LOC101246589	Solanum	lycopers	monothiol glutaredoxin-S17	LOC101246589)
Solyc04g014910.3	LOC101258848	Solanum	lycopers	uncharacterized LOC101258848	LOC101258848)
Solyc09g011230.3	LOC101260370	Solanum	lycopers	CASP-like protein 5B2	LOC101260370)
Solyc12g100120.2	LOC101244563	Solanum	lycopers	uncharacterized LOC101244563	LOC101244563)
Solyc12g089090.2	LOC101244356	Solanum	lycopers	probable protein phosphatase 2C 55	LOC101244356)
Solyc02g086840.3	LOC101250357	Solanum	lycopers	protein KINESIN LIGHT CHAIN-RELATED 2-like	LOC101250357)
Solyc07g066650.3	LOC101253207	Solanum	lycopers	uncharacterized LOC101253207	LOC101253207)
Solyc02g089290.3	LOC101249695	Solanum	lycopers	protein kinase superfamily protein	LOC101249695)
Solyc03g083880.3	LOC101247411	Solanum	lycopers	NAC domain-containing protein 7	LOC101247411)
Solyc04g011880.1	GRX22 Solanum	lycoper	sicum	glutaredoxin	GRX22)
Solyc06g065180.3	LOC101255306	Solanum	lycopers	uncharacterized LOC101255306	LOC101255306)
Solyc02g076840.3	LOC101267374	Solanum	lycopers	protein SCAR3	LOC101267374)
Solyc02g090990.1	LOC101250273	Solanum	lycopers	mitogen-activated protein kinase kinase kinase 20-like	LOC101250273)
Solyc02g091140.3	LOC101263862	Solanum	lycopers	loganic acid O-methyltransferase	LOC101263862)
Solyc06g053320.3	LOC101267242	Solanum	lycopers	flowering time control protein FPA	LOC101267242)
Solyc12g013840.2	LOC101249991	Solanum	lycopers	protein SPA1-RELATED 4-like	LOC101249991)
Solyc05g007790.3	LOC101244870	Solanum	lycopers	casparian strip membrane protein 2	LOC101244870)
Solyc03g114930.3	LOC101259227	Solanum	lycopers	psbP-like protein 1, chloroplastic	LOC101259227)
Solyc07g008760.3	LOC101264229	Solanum	lycopers	uncharacterized LOC101264229	LOC101264229)
Solyc02g083920.2	LOC101262989	Solanum	lycopers	WEB family protein At3g51220	LOC101262989)
Solyc11g007850.2	LOC101259105	Solanum	lycopers	probable GPI-anchored adhesin-like protein PGA55	LOC101259105)
Solyc01g099715.1	LOC101246178	Solanum	lycopers	F-actin-capping protein subunit alpha	LOC101246178)
Solyc01g005070.3	LOC104645786	Solanum	lycopers	putative clathrin assembly protein At1g25240	LOC104645786)
Solyc10g006510.3	LOC101264073	Solanum	lycopers	transcription factor ILR3-like	LOC101264073)
Solyc06g071890.3	LOC101268113	Solanum	lycopers	mitochondrial pyruvate carrier 1	LOC101268113)
Solyc07g043060.1	LOC101251794	Solanum	lycopers	UDP-glycosyltransferase 71K1-like	LOC101251794)
Solyc11g056670.2	LOC101263783	Solanum	lycopers	beta-amyrin 28-monooxygenase-like	LOC101263783)
Solyc05g013940.3	LOC101250599	Solanum	lycopers	actin-related protein 3	LOC101250599)
Solyc01g102360.2	LOC101252031	Solanum	lycopers	protein NRT1/ PTR FAMILY 4.5-like	LOC101252031)
Solyc12g014330.1	LOC101264899	Solanum	lycopers	putative pentatricopeptide repeat-containing protein At1g53330	LOC101264899)
Solyc11g012940.2	LOC101247487	Solanum	lycopers	uncharacterized LOC101247487	LOC101247487)
Solyc11g039910.2	LOC101258028	Solanum	lycopers	mitochondrial import inner membrane translocase subunit TIM17-2	LOC101258028)
Solyc08g066030.3	LOC101244793	Solanum	lycopers	uncharacterized LOC101244793	LOC101244793)
Solyc08g066490.3	LOC101250910	Solanum	lycopers	leucine-rich repeat receptor-like serine/threonine-protein kinase SKM1	LOC101250910)
Solyc07g061940.3	LOC101247891	Solanum	lycopers	acetolactate synthase 2, chloroplastic	LOC101247891)
Solyc01g057300.2	LOC101250045	Solanum	lycopers	transcription factor bHLH95-like	LOC101250045)
Solyc02g085820.3	LOC101246585	Solanum	lycopers	NADPH-dependent diflavin oxidoreductase 1	LOC101246585)
Solyc07g049280.3	LOC101243849	Solanum	lycopers	pyrophosphate--fructose 6-phosphate 1-phosphotransferase subunit beta-like	LOC101243849)
Solyc03g112920.1	LOC101251460	Solanum	lycopers	zinc finger protein SHOOT GRAVITROPISM 5	LOC101251460)
Solyc07g065950.3	LOC101268011	Solanum	lycopers	enhancer of mRNA-decapping protein 4-like	LOC101268011)
Solyc12g099940.2	LOC101251866	Solanum	lycopers	GCN5-related N-acetyltransferase 6, chloroplastic	LOC101251866)
Solyc02g071760.3	LOC101263866	Solanum	lycopers	oil body-associated protein 2C	LOC101263866)
Solyc04g058140.3	LOC101245836	Solanum	lycopers	probable GTP-binding protein OBGM, mitochondrial	LOC101245836)
Solyc02g077720.3	LOC101260788	Solanum	lycopers	uncharacterized LOC101260788	LOC101260788)
Solyc03g025270.3	LOC101261490	Solanum	lycopers	rRNA 2'-O-methyltransferase fibrillarin 2-like	LOC101261490)
Solyc09g030370.3	LOC101245490	Solanum	lycopers	GDSL esterase/lipase At2g30310-like	LOC101245490)
Solyc04g079270.3	LOC101261115	Solanum	lycopers	uncharacterized LOC101261115	LOC101261115)
Solyc01g008780.3	LOC101259869	Solanum	lycopers	uncharacterized LOC101259869	LOC101259869)
Solyc11g006090.2	LOC101252037	Solanum	lycopers	AT-hook motif nuclear-localized protein 20	LOC101252037)
Solyc06g071550.3	LOC101257271	Solanum	lycopers	anthranilate phosphoribosyltransferase, chloroplastic	LOC101257271)
Solyc02g080780.3	LOC101249700	Solanum	lycopers	uncharacterized LOC101249700	LOC101249700)
Solyc07g006930.1	LOC101255310	Solanum	lycopers	putative UPF0481 protein At3g02645	LOC101255310)
Solyc03g005410.3	LOC101259812	Solanum	lycopers	phosphatidate cytidylyltransferase 1	LOC101259812)
Solyc12g088510.1	LOC101256076	Solanum	lycopers	cytochrome P450 81Q32-like	LOC101256076)
Solyc10g078750.2	LOC101252539	Solanum	lycopers	zinc finger CCCH domain-containing protein 14-like	LOC101252539)
Solyc07g008750.3	LOC101259554	Solanum	lycopers	uncharacterized LOC101259554	LOC101259554)
Solyc06g072110.3	LOC101251098	Solanum	lycopers	uncharacterized LOC101251098	LOC101251098)
Solyc12g044420.1	LOC101247111	Solanum	lycopers	uncharacterized LOC101247111	LOC101247111)
Solyc10g008980.3	cTPT Solanum	lycoper	sicum	triose phosphate/phosphate translocator, chloroplastic	cTPT)
Solyc02g093230.3	CCoAOMT Solanum	lycoper	sicum	caffeoyl-CoA O-methyltransferase	CCoAOMT)
Solyc08g076420.3	LOC101254819	Solanum	lycopers	inactive poly [ADP-ribose] polymerase RCD1	LOC101254819)
Solyc10g006920.3	LOC101268619	Solanum	lycopers	CBS domain-containing protein CBSX5	LOC101268619)
Solyc01g006720.3	ABCG1 Solanum	lycoper	sicum	ABC transporter G family member 1	ABCG1)
Solyc08g068100.3	LOC101255018	Solanum	lycopers	protein ALTERED PHOSPHATE STARVATION RESPONSE 1	LOC101255018)
Solyc03g111935.1	LOC101248960	Solanum	lycopers	cytochrome P450 71A4-like	LOC101248960)
Solyc06g083320.1	LOC109120536	Solanum	lycopers	uncharacterized LOC109120536	LOC109120536)
Solyc04g007340.3	LOC101257950	Solanum	lycopers	uncharacterized LOC101257950	LOC101257950)
Solyc11g007000.2	LOC101268533	Solanum	lycopers	heme A synthase COX15	LOC101268533)
Solyc05g009600.3	LOC101259540	Solanum	lycopers	serine/threonine-protein phosphatase 2A 65 kDa regulatory subunit A	LOC101259540)
Solyc08g007350.2	LOC101257788	Solanum	lycopers	3'-5' exonuclease-like	LOC101257788)
Solyc07g064930.3	LOC101265457	Solanum	lycopers	grpE protein homolog 2, mitochondrial	LOC101265457)
Solyc09g007340.3	LOC101257296	Solanum	lycopers	PWWP domain-containing protein 5	LOC101257296)
Solyc01g091760.2	ERF-H18 Solanum	lycoper	sicum	ethylene response factor H.18	ERF-H18)
Solyc09g009380.3	LOC101261952	Solanum	lycopers	serine/threonine-protein kinase KIPK2-like	LOC101261952)
Solyc02g087640.3	LOC101260683	Solanum	lycopers	uncharacterized LOC101260683	LOC101260683)
Solyc03g119450.3	LOC101266406	Solanum	lycopers	CRM-domain containing factor CFM3, chloroplastic/mitochondrial	LOC101266406)
Solyc03g116930.3	LOC101246231	Solanum	lycopers	sister chromatid cohesion protein PDS5 homolog E	LOC101246231)
Solyc07g065985.1	LOC104648541	Solanum	lycopers	oleosin Ara h 10.0102	LOC104648541)
Solyc09g011310.3	LOC101256799	Solanum	lycopers	PRA1 family protein A1	LOC101256799)
Solyc09g074340.3	LOC101263756	Solanum	lycopers	rho GTPase-activating protein 2	LOC101263756)
Solyc02g078860.3	LOC101259503	Solanum	lycopers	3',5'-bisphosphate nucleotidase AHL	LOC101259503)
Solyc02g081810.3	LOC101255259	Solanum	lycopers	H/ACA ribonucleoprotein complex subunit 4	LOC101255259)
Solyc03g118310.3	LOC101266110	Solanum	lycopers	transcription factor ICE1	LOC101266110)
Solyc07g006360.1	LOC101260833	Solanum	lycopers	RING-H2 finger protein ATL13	LOC101260833)
Solyc03g007230.3	LOC101249794	Solanum	lycopers	protein phosphatase 2C 51-like	LOC101249794)
Solyc01g107160.3	LOC101266983	Solanum	lycopers	mitotic checkpoint protein BUB3.1	LOC101266983)
Solyc07g062490.1	LOC101268888	Solanum	lycopers	epidermis-specific secreted glycoprotein EP1	LOC101268888)
Solyc04g072500.1	LOC101266630	Solanum	lycopers	transcription termination factor MTERF6, chloroplastic/mitochondrial	LOC101266630)
Solyc07g045170.3	LOC101266239	Solanum	lycopers	uncharacterized LOC101266239	LOC101266239)
Solyc02g088460.3	LOC101243843	Solanum	lycopers	chorismate mutase 1, chloroplastic	LOC101243843)
Solyc01g073720.2	LOC104647874	Solanum	lycopers	uncharacterized LOC104647874	LOC104647874)
Solyc11g007480.1	LOC101250182	Solanum	lycopers	beta-D-glucosyl crocetin beta-1,6-glucosyltransferase-like	LOC101250182)
Solyc08g007920.2	LOC101261050	Solanum	lycopers	SUN family protein SUN19	LOC101261050)
Solyc01g107970.1	LOC109119825	Solanum	lycopers	transcription factor bHLH95-like	LOC109119825)
Solyc02g061960.3	LOC101255266	Solanum	lycopers	la-related protein 1C	LOC101255266)
Solyc11g062010.2	LOC101247785	Solanum	lycopers	chromatin structure-remodeling complex protein SYD	LOC101247785)
Solyc03g031670.3	cpk1 Solanum	lycoper	sicum	calcium-dependent protein kinase	cpk1)
Solyc09g015070.3	LOC101267438	Solanum	lycopers	aldose reductase	LOC101267438)
Solyc06g072790.3	LOC101262220	Solanum	lycopers	ERAD-associated E3 ubiquitin-protein ligase HRD1B	LOC101262220)
Solyc03g059420.3	LOC101259220	Solanum	lycopers	sister chromatid cohesion protein SCC2	LOC101259220)
Solyc07g006240.3	LOC101258274	Solanum	lycopers	uncharacterized LOC101258274	LOC101258274)
Solyc02g094150.3	LOC101267463	Solanum	lycopers	uncharacterized LOC101267463	LOC101267463)
Solyc04g054820.3	LOC101265817	Solanum	lycopers	2,3-bisphosphoglycerate-dependent phosphoglycerate mutase 1	LOC101265817)
Solyc07g024040.2	psaI Solanum	lycoper	sicum	photosystem I subunit VIII	psaI)
Solyc10g006600.3	LOC101247372	Solanum	lycopers	gluconokinase	LOC101247372)
Solyc01g098150.3	LOC101259005	Solanum	lycopers	pentatricopeptide repeat-containing protein At5g03800	LOC101259005)
Solyc02g094030.3	LOC101245413	Solanum	lycopers	uncharacterized LOC101245413	LOC101245413)
Solyc10g024370.2	LOC101264680	Solanum	lycopers	phospholipase D delta-like	LOC101264680)
Solyc01g008460.3	LOC101265666	Solanum	lycopers	uncharacterized LOC101265666	LOC101265666)
Solyc07g042550.3	sus3 Solanum	lycoper	sicum	sucrose synthase	sus3)
Solyc10g009507.1	LOC101251933	Solanum	lycopers	NADPH HC-toxin reductase 1-like	LOC101251933)
Solyc09g009140.3	LOC101243735	Solanum	lycopers	gamma-tubulin complex component 3	LOC101243735)
Solyc02g069840.3	LOC101261574	Solanum	lycopers	ribosomal protein L20	LOC101261574)
Solyc01g095800.3	LOC101247473	Solanum	lycopers	F-box protein At5g51380-like	LOC101247473)
Solyc01g104185.1	LOC101255436	Solanum	lycopers	fatty acyl-CoA reductase 3-like	LOC101255436)
Solyc07g066160.1	LOC101258975	Solanum	lycopers	zinc finger protein ZAT9	LOC101258975)
Solyc01g066680.3	LOC101257210	Solanum	lycopers	phylloplanin	LOC101257210)
Solyc03g083170.3	LOC101258734	Solanum	lycopers	uncharacterized LOC101258734	LOC101258734)
Solyc05g046295.1	LOC104647601	Solanum	lycopers	F-box protein At3g22700-like	LOC104647601)
Solyc01g099810.3	LOC101257012	Solanum	lycopers	serine/arginine-rich splicing factor SR30	LOC101257012)
Solyc09g082560.3	LOC101253936	Solanum	lycopers	IQ domain-containing protein	LOC101253936)
Solyc10g012060.3	LOC101256526	Solanum	lycopers	mechanosensitive ion channel protein 1, mitochondrial-like	LOC101256526)
Solyc09g065880.3	LOC101267447	Solanum	lycopers	F-box/LRR-repeat protein 17	LOC101267447)
Solyc11g066020.2	LOC101055512	Solanum	lycopers	Hop-interacting protein THI012	LOC101055512)
Solyc08g075860.3	LOC101259778	Solanum	lycopers	uncharacterized LOC101259778	LOC101259778)
Solyc10g008740.3	LOC101255435	Solanum	lycopers	magnesium-chelatase subunit ChlI, chloroplastic	LOC101255435)
Solyc03g063970.3	LOC101249895	Solanum	lycopers	protein cornichon homolog 1	LOC101249895)
Solyc08g075300.3	LOC101255021	Solanum	lycopers	protein decapping 5	LOC101255021)
Solyc05g050700.1	LOC101267314	Solanum	lycopers	LRR receptor-like serine/threonine-protein kinase FLS2	LOC101267314)
Solyc02g083550.2	LOC101266291	Solanum	lycopers	heavy metal-associated isoprenylated plant protein 26	LOC101266291)
Solyc08g076910.3	LOC101244309	Solanum	lycopers	ubiquitin carboxyl-terminal hydrolase 20	LOC101244309)
Solyc04g008460.3	LOC101256173	Solanum	lycopers	large ribosomal subunit protein eL15	LOC101256173)
Solyc01g110385.1	LOC101267852	Solanum	lycopers	NADH dehydrogenase [ubiquinone] 1 beta subcomplex subunit 9	LOC101267852)
Solyc11g071960.2	LOC101263280	Solanum	lycopers	FAD-linked sulfhydryl oxidase ERV1	LOC101263280)
Solyc01g005550.3	LOC101253614	Solanum	lycopers	protein neprosin	LOC101253614)
Solyc07g006610.3	LOC101265742	Solanum	lycopers	PTI1-like tyrosine-protein kinase At3g15890	LOC101265742)
Solyc09g065120.3	LOC101255133	Solanum	lycopers	preprotein translocase subunit SCY2, chloroplastic	LOC101255133)
Solyc11g011225.1	LOC101258811	Solanum	lycopers	F-box/FBD/LRR-repeat protein At1g13570	LOC101258811)
Solyc03g007790.3	LOC101261889	Solanum	lycopers	G-type lectin S-receptor-like serine/threonine-protein kinase At5g24080	LOC101261889)
Solyc01g105460.3	LOC101248721	Solanum	lycopers	2-carboxy-1,4-naphthoquinone phytyltransferase, chloroplastic	LOC101248721)
Solyc01g095630.3	WRKY41 Solanum	lycoper	sicum	WRKY transcription factor 41	WRKY41)
Solyc02g072240.3	LOC101267672	Solanum	lycopers	cellulose synthase A catalytic subunit 8 [UDP-forming]	LOC101267672)
Solyc01g057090.3	LOC101255527	Solanum	lycopers	uncharacterized LOC101255527	LOC101255527)
Solyc07g052430.3	LOC101251697	Solanum	lycopers	uncharacterized LOC101251697	LOC101251697)
Solyc04g009770.3	LOC101252869	Solanum	lycopers	dnaJ protein homolog	LOC101252869)
Solyc10g005750.3	LOC101244910	Solanum	lycopers	probable calcium-binding protein CML21	LOC101244910)
Solyc11g011180.2	LOC101266293	Solanum	lycopers	cuscuta receptor 1-like	LOC101266293)
Solyc05g039950.2	LOC101258460	Solanum	lycopers	acyltransferase Pun1-like	LOC101258460)
Solyc06g068280.3	LOC101260827	Solanum	lycopers	DEAD-box ATP-dependent RNA helicase 35	LOC101260827)
Solyc04g009080.1	LOC101251274	Solanum	lycopers	disease resistance protein RPP13-like	LOC101251274)
Solyc03g007800.3	LOC101258729	Solanum	lycopers	uncharacterized LOC101258729	LOC101258729)
Solyc11g071350.1	LOC101256556	Solanum	lycopers	aluminum-activated malate transporter 2	LOC101256556)
Solyc01g094360.3	LOC101264462	Solanum	lycopers	transcription factor MYB17-like	LOC101264462)
Solyc04g015460.3	LOC101253476	Solanum	lycopers	G-type lectin S-receptor-like serine/threonine-protein kinase At5g35370	LOC101253476)
Solyc02g094110.1	LOC101262587	Solanum	lycopers	cytochrome P450 94B3	LOC101262587)
Solyc12g096240.2	LOC101260030	Solanum	lycopers	probable aminotransferase TAT2	LOC101260030)
Solyc07g041930.3	LOC101251903	Solanum	lycopers	uncharacterized LOC101251903	LOC101251903)
Solyc10g079920.2	LOC101250557	Solanum	lycopers	PIG-Y superfamily protein	LOC101250557)
Solyc06g062800.3	LOC101244494	Solanum	lycopers	eukaryotic initiation factor 4A-8	LOC101244494)
Solyc03g111040.2	LOC101268857	Solanum	lycopers	lysine histidine transporter 2-like	LOC101268857)
Solyc04g078550.3	LOC101247012	Solanum	lycopers	probable WRKY transcription factor 7	LOC101247012)
Solyc08g081060.3	LOC101258476	Solanum	lycopers	uncharacterized LOC101258476	LOC101258476)
Solyc08g076980.3	LOC101267833	Solanum	lycopers	acetylornithine deacetylase-like	LOC101267833)
Solyc08g079020.3	LOC101248507	Solanum	lycopers	adenine phosphoribosyltransferase 4	LOC101248507)
Solyc12g014260.1	LOC101263979	Solanum	lycopers	protein LIGHT-DEPENDENT SHORT HYPOCOTYLS 10	LOC101263979)
Solyc05g054360.3	LOC101267809	Solanum	lycopers	pectinesterase-like	LOC101267809)
Solyc11g006980.1	LOC101267954	Solanum	lycopers	germin-like protein subfamily 3 member 2	LOC101267954)
Solyc07g056040.3	LOC101254218	Solanum	lycopers	CASP-like protein 2A1	LOC101254218)
Solyc07g054620.3	LOC101257681	Solanum	lycopers	F-box/FBD/LRR-repeat protein At1g13570	LOC101257681)
Solyc06g071630.2	LOC101264832	Solanum	lycopers	uncharacterized LOC101264832	LOC101264832)
Solyc10g084760.2	LOC101261865	Solanum	lycopers	E3 ubiquitin-protein ligase PRT6	LOC101261865)
Solyc06g053730.1	LOC101251385	Solanum	lycopers	serine/threonine-protein kinase BLUS1	LOC101251385)
Solyc01g065540.3	LOC101267446	Solanum	lycopers	two-component response regulator ARR2	LOC101267446)
Solyc04g005470.3	LOC101267986	Solanum	lycopers	uncharacterized LOC101267986	LOC101267986)
Solyc07g049610.1	LOC101263331	Solanum	lycopers	xyloglucan galactosyltransferase XLT2	LOC101263331)
Solyc01g112170.3	LOC101255542	Solanum	lycopers	uncharacterized LOC101255542	LOC101255542)
Solyc09g009770.3	LOC101256319	Solanum	lycopers	IQ domain-containing protein IQM3-like	LOC101256319)
Solyc08g076220.3	LOC101255322	Solanum	lycopers	phosphoribulokinase, chloroplastic	LOC101255322)
Solyc02g065160.2	LOC101263870	Solanum	lycopers	protein TRI1-like	LOC101263870)
Solyc02g065530.3	LOC101257137	Solanum	lycopers	probable galacturonosyltransferase-like 1	LOC101257137)
Solyc01g109310.3	LOC101243940	Solanum	lycopers	protein DETOXIFICATION 33-like	LOC101243940)
Solyc02g021440.3	LOC101259992	Solanum	lycopers	CBL-interacting serine/threonine-protein kinase 23	LOC101259992)
Solyc01g090880.3	LOC101244120	Solanum	lycopers	uncharacterized LOC101244120	LOC101244120)
Solyc01g109870.3	LOC101265778	Solanum	lycopers	phosphatidylinositol/phosphatidylcholine transfer protein SFH8	LOC101265778)
Solyc12g006160.2	LOC101255765	Solanum	lycopers	uncharacterized LOC101255765	LOC101255765)
Solyc03g115460.2	LOC101246814	Solanum	lycopers	uncharacterized LOC101246814	LOC101246814)
Solyc02g077390.2	S Solanum	lycoper	sicum	compound inflorescence	S)
Solyc10g009240.3	LOC101268230	Solanum	lycopers	3-ketoacyl-CoA synthase 1	LOC101268230)
Solyc01g067660.3	bmy3 Solanum	lycoper	sicum	1,4-alpha-glucan-maltohydrolase	bmy3)
Solyc06g005150.3	APX2 Solanum	lycoper	sicum	cytosolic ascorbate peroxidase 2	APX2)
Solyc01g005790.1	LOC101258584	Solanum	lycopers	putative pentatricopeptide repeat-containing protein At1g10330	LOC101258584)
Solyc11g069860.2	LOC101268063	Solanum	lycopers	glutaredoxin-C4	LOC101268063)
Solyc02g066800.2	LOC101250768	Solanum	lycopers	uncharacterized LOC101250768	LOC101250768)
Solyc03g034375.1	LOC101259614	Solanum	lycopers	non-specific lipid-transfer protein 2	LOC101259614)
Solyc01g108020.3	LOC101262362	Solanum	lycopers	thioredoxin M3, chloroplastic	LOC101262362)
Solyc09g064420.3	LOC101254939	Solanum	lycopers	uncharacterized LOC101254939	LOC101254939)
Solyc04g009210.1	LOC101263897	Solanum	lycopers	pentatricopeptide repeat-containing protein At5g08305	LOC101263897)
Solyc06g069330.3	LOC101264833	Solanum	lycopers	uncharacterized LOC101264833	LOC101264833)
Solyc02g091870.3	LOC101248155	Solanum	lycopers	tubulin alpha-3 chain-like	LOC101248155)
Solyc02g084920.3	LOC101266585	Solanum	lycopers	proteasome subunit beta type-1	LOC101266585)
Solyc02g068770.3	LOC101257728	Solanum	lycopers	uncharacterized LOC101257728	LOC101257728)
Solyc03g111410.3	LOC101263102	Solanum	lycopers	B3 domain-containing protein Os11g0197600-like	LOC101263102)
Solyc06g067910.3	LOC101268115	Solanum	lycopers	BIIDXI-like protein At5g11420	LOC101268115)
Solyc07g053790.2	LOC101265749	Solanum	lycopers	protein TPX2	LOC101265749)
Solyc05g043420.1	LOC101265134	Solanum	lycopers	putative late blight resistance protein homolog R1A-3	LOC101265134)
Solyc04g076360.3	LOC101255687	Solanum	lycopers	uncharacterized LOC101255687	LOC101255687)
Solyc00g136565.1	LOC101250006	Solanum	lycopers	probable 2-oxoglutarate-dependent dioxygenase AOP1.2	LOC101250006)
Solyc03g111730.3	CysEP Solanum	lycoper	sicum	KDEL-tailed cysteine endopeptidase CysEP	CysEP)
Solyc06g075810.3	LOC101252593	Solanum	lycopers	NADH dehydrogenase [ubiquinone] 1 alpha subcomplex subunit 2	LOC101252593)
Solyc10g079790.1	LOC101258807	Solanum	lycopers	uncharacterized LOC101258807	LOC101258807)
Solyc09g015360.3	LOC101264546	Solanum	lycopers	uncharacterized LOC101264546	LOC101264546)
Solyc11g010690.2	LOC101263268	Solanum	lycopers	nucleobase-ascorbate transporter 11	LOC101263268)
Solyc05g054120.1	LOC101249175	Solanum	lycopers	cysteine proteinase inhibitor 5	LOC101249175)
Solyc07g005910.3	LOC101247932	Solanum	lycopers	uncharacterized LOC101247932	LOC101247932)
Solyc06g071380.3	LOC101266948	Solanum	lycopers	uncharacterized LOC101266948	LOC101266948)
Solyc03g114100.1	LOC101251567	Solanum	lycopers	uncharacterized LOC101251567	LOC101251567)
Solyc04g009530.3	LOC101256964	Solanum	lycopers	protein IN2-1 homolog B	LOC101256964)
Solyc10g018100.2	LOC101253233	Solanum	lycopers	zinc finger CCCH domain-containing protein 53-like	LOC101253233)
Solyc06g048960.3	DCL2a Solanum	lycoper	sicum	endoribonuclease Dicer 2a	DCL2a)
Solyc08g007840.2	LOC101260455	Solanum	lycopers	ethylene-responsive transcription factor ERF027-like	LOC101260455)
Solyc04g008295.1	LOC101259529	Solanum	lycopers	uncharacterized LOC101259529	LOC101259529)
Solyc06g069210.3	LOC101266645	Solanum	lycopers	CASP-like protein	LOC101266645)
Solyc12g044710.1	LOC101250482	Solanum	lycopers	protein PELPK1-like	LOC101250482)
Solyc10g084440.2	LOC101254958	Solanum	lycopers	dirigent protein 17-like	LOC101254958)
Solyc04g010000.3	LOC101246335	Solanum	lycopers	uncharacterized LOC101246335	LOC101246335)
Solyc01g096590.3	LOC101245205	Solanum	lycopers	ribosomal protein S10p/S20e family protein	LOC101245205)
Solyc02g079580.3	LOC104645809	Solanum	lycopers	G-type lectin S-receptor-like serine/threonine-protein kinase At1g11330	LOC104645809)
Solyc01g108140.3	LOC101265591	Solanum	lycopers	B3 domain-containing protein At3g19184	LOC101265591)
Solyc08g014470.3	LOC101256311	Solanum	lycopers	protein LONG AFTER FAR-RED 3	LOC101256311)
Solyc02g078540.3	LOC101266991	Solanum	lycopers	clathrin light chain 1	LOC101266991)
Solyc03g007600.3	LOC101257440	Solanum	lycopers	pentatricopeptide repeat-containing protein At4g21190	LOC101257440)
Solyc10g011880.1	LOC101258788	Solanum	lycopers	RING-H2 finger protein ATL67	LOC101258788)
Solyc02g090380.3	LOC101251733	Solanum	lycopers	probable disease resistance protein At5g66900	LOC101251733)
Solyc07g008260.3	LOC101248987	Solanum	lycopers	uncharacterized LOC101248987	LOC101248987)
Solyc11g006300.2	LOC101255353	Solanum	lycopers	uncharacterized LOC101255353	LOC101255353)
Solyc01g080367.1	LOC104648077	Solanum	lycopers	probable galacturonosyltransferase-like 4	LOC104648077)
Solyc10g008090.1	LOC101261758	Solanum	lycopers	probable dolichyl-diphosphooligosaccharide--protein glycosyltransferase subunit 3B	LOC101261758)
Solyc08g066660.1	ERF-H8 Solanum	lycoper	sicum	ethylene response factor H.8	ERF-H8)
Solyc01g079960.2	LOC101254728	Solanum	lycopers	probable aspartic proteinase GIP2	LOC101254728)
Solyc12g088990.2	LOC101268171	Solanum	lycopers	exocyst complex component SEC3A	LOC101268171)
Solyc09g091260.3	LOC101252436	Solanum	lycopers	probable leucine-rich repeat receptor-like protein kinase At2g33170	LOC101252436)
Solyc02g093180.3	LOC101266883	Solanum	lycopers	uncharacterized acetyltransferase At3g50280	LOC101266883)
Solyc12g009450.2	LOC101244161	Solanum	lycopers	putative late blight resistance protein homolog R1B-16	LOC101244161)
Solyc08g079230.1	LOC101244513	Solanum	lycopers	14 kDa proline-rich protein DC2.15-like	LOC101244513)
Solyc05g053020.3	LOC101247620	Solanum	lycopers	thaumatin-like protein	LOC101247620)
Solyc01g098230.3	LOC101251332	Solanum	lycopers	mitochondrial import inner membrane translocase subunit TIM44-2	LOC101251332)
Solyc10g006520.3	LOC101251227	Solanum	lycopers	uncharacterized LOC101251227	LOC101251227)
Solyc04g080670.3	LOC101263310	Solanum	lycopers	inositol-pentakisphosphate 2-kinase	LOC101263310)
Solyc04g064820.3	LOC101264116	Solanum	lycopers	vacuolar protein sorting-associated protein 45 homolog	LOC101264116)
Solyc04g079440.3	LOC112940027	Solanum	lycopers	uncharacterized LOC112940027	LOC112940027)
Solyc04g074280.1	LOC101257259	Solanum	lycopers	protein WHAT'S THIS FACTOR 1 homolog, chloroplastic	LOC101257259)
Solyc09g075190.3	LOC101244901	Solanum	lycopers	gamma-tubulin complex component 4	LOC101244901)
Solyc03g111130.1	LOC101263993	Solanum	lycopers	malate synthase, glyoxysomal	LOC101263993)
Solyc10g074560.2	LOC101252639	Solanum	lycopers	protein NUCLEOLAR COMPLEX ASSOCIATED 4	LOC101252639)
Solyc06g063040.1	LOC101246540	Solanum	lycopers	2-alkenal reductase	NADP	+)-dependent)	LOC101246540)
Solyc10g006640.3	LOC101264865	Solanum	lycopers	transcription factor bHLH123-like	LOC101264865)
Solyc01g095140.3	ER5 Solanum	lycoper	sicum	ethylene-responsive late embryogenesis-like protein	ER5)
Solyc10g076270.2	LOC101266988	Solanum	lycopers	regulatory-associated protein of TOR 1	LOC101266988)
Solyc06g068320.3	LOC101260238	Solanum	lycopers	proline--tRNA ligase, cytoplasmic	LOC101260238)
Solyc03g025680.3	LOC101252153	Solanum	lycopers	uncharacterized LOC101252153	LOC101252153)
Solyc04g014570.3	LOC101265912	Solanum	lycopers	transmembrane 9 superfamily member 3	LOC101265912)
Solyc02g069790.3	LOC101263271	Solanum	lycopers	DNA-damage-repair/toleration protein DRT111, chloroplastic	LOC101263271)
Solyc05g050380.3	LOC101250219	Solanum	lycopers	cyclic nucleotide-gated ion channel 1	LOC101250219)
Solyc06g083130.3	LOC101255503	Solanum	lycopers	uncharacterized LOC101255503	LOC101255503)
Solyc04g081360.3	LOC101261023	Solanum	lycopers	uncharacterized LOC101261023	LOC101261023)
Solyc01g100340.3	LOC101244713	Solanum	lycopers	pentatricopeptide repeat-containing protein	LOC101244713)
Solyc04g045630.3	LOC101264315	Solanum	lycopers	uncharacterized LOC101264315	LOC101264315)
Solyc10g085300.2	LOC101248154	Solanum	lycopers	uncharacterized protein	LOC101248154)
Solyc02g069800.1	Lehsr203	Solanum	lycopers	Abhydrolase superfamily protein	Lehsr203)
Solyc08g005010.3	G Solanum	lycoper	sicum	protein STAY-GREEN	G)
Solyc01g067300.3	LOC101247363	Solanum	lycopers	CASP-like protein 1	LOC101247363)
Solyc11g042440.1	LOC101265504	Solanum	lycopers	uncharacterized LOC101265504	LOC101265504)
Solyc12g038920.2	LOC101268362	Solanum	lycopers	uncharacterized LOC101268362	LOC101268362)
Solyc04g015380.1	LOC101254683	Solanum	lycopers	uncharacterized LOC101254683	LOC101254683)
Solyc12g017540.2	LOC101259126	Solanum	lycopers	ankyrin repeat protein SKIP35-like	LOC101259126)
Solyc06g059980.3	LOC101267715	Solanum	lycopers	protein EMBRYO SAC DEVELOPMENT ARREST 30	LOC101267715)
Solyc02g083710.3	LOC101263071	Solanum	lycopers	26S proteasome non-ATPase regulatory subunit 4 homolog	LOC101263071)
Solyc07g043270.3	LOC101256896	Solanum	lycopers	protein FAR-RED ELONGATED HYPOCOTYL 3	LOC101256896)
Solyc03g093130.3	XTH3 Solanum	lycoper	sicum	xyloglucan endotransglucosylase-hydrolase XTH3	XTH3)
Solyc01g096520.3	LOC101268431	Solanum	lycopers	peptidyl-prolyl cis-trans isomerase CYP22	LOC101268431)
Solyc01g079640.3	LOC101247157	Solanum	lycopers	uncharacterized LOC101247157	LOC101247157)
Solyc04g080430.3	LOC101261226	Solanum	lycopers	uncharacterized LOC101261226	LOC101261226)
Solyc01g095020.3	LOC101247558	Solanum	lycopers	uncharacterized LOC101247558	LOC101247558)
Solyc12g008760.2	LOC101266393	Solanum	lycopers	protein arginine N-methyltransferase 1.1	LOC101266393)
Solyc03g113760.3	LOC101259523	Solanum	lycopers	E2F transcription factor-like E2FE	LOC101259523)
Solyc09g031580.3	LOC101264968	Solanum	lycopers	uncharacterized LOC101264968	LOC101264968)
Solyc10g005950.3	LOC101263765	Solanum	lycopers	nudix hydrolase 2	LOC101263765)
Solyc12g011370.2	LOC101267094	Solanum	lycopers	cationic amino acid transporter 8, vacuolar	LOC101267094)
Solyc11g071920.2	LOC101260541	Solanum	lycopers	serine/threonine-protein phosphatase BSL3	LOC101260541)
Solyc01g110950.3	LOC101252128	Solanum	lycopers	DWNN domain-containing protein	LOC101252128)
Solyc06g084060.3	LOC101257383	Solanum	lycopers	F-box/LRR-repeat protein 17-like	LOC101257383)
Solyc01g102740.3	LOC101250453	Solanum	lycopers	NAC domain-containing protein 35	LOC101250453)
Solyc11g045530.2	LOC101262483	Solanum	lycopers	LOB domain-containing protein 4	LOC101262483)
Solyc12g005200.2	LOC101261196	Solanum	lycopers	electron transfer flavoprotein subunit alpha, mitochondrial	LOC101261196)
Solyc04g074685.1	LOC101264817	Solanum	lycopers	uncharacterized LOC101264817	LOC101264817)
Solyc12g005920.2	LOC101250477	Solanum	lycopers	fimbrin-5	LOC101250477)
Solyc03g114010.2	LOC101248005	Solanum	lycopers	pentatricopeptide repeat-containing protein At2g20540-like	LOC101248005)
Solyc08g080910.3	LOC101260846	Solanum	lycopers	glutathione S-transferase T1	LOC101260846)
Solyc12g056610.2	LOC101267973	Solanum	lycopers	short chain aldehyde dehydrogenase 1-like	LOC101267973)
Solyc11g072645.1	LOC101253659	Solanum	lycopers	enoyl-[acyl-carrier-protein] reductase, mitochondrial	LOC101253659)
Solyc04g079190.3	LOC101259332	Solanum	lycopers	probable carboxylesterase 2	LOC101259332)
Solyc02g072280.1	LOC104646045	Solanum	lycopers	subtilisin-like protease 4	LOC104646045)
Solyc04g078310.3	LOC101267520	Solanum	lycopers	putative cyclin-A3-1	LOC101267520)
Solyc12g056930.2	ST2 Solanum	lycoper	sicum	sulfate transporter 2	ST2)
Solyc03g019660.3	LOC101248362	Solanum	lycopers	thylakoid lumenal 17.9 kDa protein, chloroplastic	LOC101248362)
Solyc03g083450.1	LOC101253066	Solanum	lycopers	RING-H2 finger protein ATL22	LOC101253066)
Solyc04g082980.2	LOC101247817	Solanum	lycopers	tetratricopeptide repeat protein SKI3	LOC101247817)
Solyc01g088550.3	LOC101245097	Solanum	lycopers	probable purine permease 11	LOC101245097)
Solyc12g010120.2	LOC101268551	Solanum	lycopers	reticulon-like protein B21	LOC101268551)
Solyc04g050520.3	LOC101246338	Solanum	lycopers	protein ILITYHIA	LOC101246338)
Solyc10g005380.3	LOC101254737	Solanum	lycopers	uncharacterized LOC101254737	LOC101254737)
Solyc01g110510.3	LOC101249218	Solanum	lycopers	uncharacterized LOC101249218	LOC101249218)
Solyc09g065270.3	LOC101257700	Solanum	lycopers	ribosome-recycling factor, chloroplastic	LOC101257700)
Solyc11g066300.2	LOC101260010	Solanum	lycopers	CRS2-associated factor 2, chloroplastic	LOC101260010)
Solyc10g079590.1	LOC101257030	Solanum	lycopers	uncharacterized LOC101257030	LOC101257030)
Solyc05g056020.3	LOC101254490	Solanum	lycopers	V-type proton ATPase subunit G 2	LOC101254490)
Solyc01g095460.3	LOC101249493	Solanum	lycopers	transcriptional activator TAF-1	LOC101249493)
Solyc11g010490.2	LOC101268535	Solanum	lycopers	uncharacterized LOC101268535	LOC101268535)
Solyc07g043590.3	LOC101252005	Solanum	lycopers	polyamine oxidase 2-like	LOC101252005)
Solyc01g079880.3	LOC101253225	Solanum	lycopers	stem-specific protein TSJT1	LOC101253225)
Solyc05g055343.1	LOC104647664	Solanum	lycopers	beta-D-glucosyl crocetin beta-1,6-glucosyltransferase-like	LOC104647664)
Solyc03g118470.3	LOC101254676	Solanum	lycopers	nudix hydrolase 18, mitochondrial	LOC101254676)
Solyc01g100910.3	LOC101257305	Solanum	lycopers	WAT1-related protein At1g09380	LOC101257305)
Solyc04g071330.3	LOC101266116	Solanum	lycopers	uncharacterized LOC101266116	LOC101266116)
Solyc11g011590.2	LOC101243979	Solanum	lycopers	putative GEM-like protein 8	LOC101243979)
Solyc04g025870.3	LOC101262006	Solanum	lycopers	AP-1 complex subunit gamma-2-like	LOC101262006)
Solyc05g006550.3	LOC101247217	Solanum	lycopers	TORTIFOLIA1-like protein 4	LOC101247217)
Solyc08g007200.3	LOC101260955	Solanum	lycopers	vesicle-associated protein 2-1-like	LOC101260955)
Solyc03g034020.3	LOC101248848	Solanum	lycopers	U-box domain-containing protein 5-like	LOC101248848)
Solyc01g010200.3	LOC101259868	Solanum	lycopers	uncharacterized LOC101259868	LOC101259868)
Solyc01g010760.3	LOC101250327	Solanum	lycopers	mitochondrial outer membrane protein porin of 36 kDa	LOC101250327)
Solyc05g013180.3	PHO1-4 Solanum	lycoper	sicum	phosphate transporter PHO1-4	PHO1-4)
Solyc02g084600.3	LOC101248831	Solanum	lycopers	LRR receptor-like serine/threonine-protein kinase FLS2	LOC101248831)
Solyc01g090110.2	LOC104648929	Solanum	lycopers	bax inhibitor 1-like	LOC104648929)
Solyc02g086180.3	C5-SD Solanum	lycoper	sicum	delta	7)-sterol-C5	6)-desaturase	C5-SD)
Solyc10g076590.2	LOC101247767	Solanum	lycopers	phosphoinositide phosphatase SAC8	LOC101247767)
Solyc04g071160.3	LOC101263700	Solanum	lycopers	transcription factor VIP1	LOC101263700)
Solyc01g091850.3	LOC101265169	Solanum	lycopers	vacuolar iron transporter	LOC101265169)
Solyc03g112830.3	LOC101254472	Solanum	lycopers	uncharacterized LOC101254472	LOC101254472)
Solyc01g086960.3	SAP1 Solanum	lycoper	sicum	stress-associated protein 1	SAP1)
Solyc10g082050.1	OFP21 Solanum	lycoper	sicum	OVATE family protein OFP21	OFP21)
Solyc12g057020.2	LOC101248955	Solanum	lycopers	probable carbohydrate esterase At4g34215	LOC101248955)
Solyc02g068500.3	LOC101262775	Solanum	lycopers	thioredoxin O2, mitochondrial	LOC101262775)
Solyc05g015500.3	LOC101245545	Solanum	lycopers	Ran BP2/NZF zinc finger-like superfamily protein	LOC101245545)
Solyc06g036250.1	LOC101260648	Solanum	lycopers	uncharacterized LOC101260648	LOC101260648)
Solyc01g066520.3	LOC101258692	Solanum	lycopers	lipoamide acyltransferase component of branched-chain alpha-keto acid dehydrogenase complex, mitochondrial	LOC101258692)
Solyc11g065080.2	LOC101264177	Solanum	lycopers	uncharacterized LOC101264177	LOC101264177)
Solyc04g014370.3	LOC101245050	Solanum	lycopers	very-long-chain	3R)-3-hydroxyacyl-CoA dehydratase PASTICCINO 2	LOC101245050)
Solyc02g094520.3	LOC101260505	Solanum	lycopers	histone-lysine N-methyltransferase, H3 lysine-9 specific SUVH4	LOC101260505)
Solyc03g097180.3	LOC101255376	Solanum	lycopers	uncharacterized LOC101255376	LOC101255376)
Solyc12g036410.2	LOC101256564	Solanum	lycopers	uncharacterized LOC101256564	LOC101256564)
Solyc11g064920.2	LOC101261880	Solanum	lycopers	dihydropyrimidinase	LOC101261880)
Solyc03g078000.3	VGT1 Solanum	lycoper	sicum	vacuolar glucose transporter 1	VGT1)
Solyc01g088380.2	LOC101244042	Solanum	lycopers	DNA replication ATP-dependent helicase/nuclease JHS1	LOC101244042)
Solyc06g073530.2	LOC101246438	Solanum	lycopers	protein argonaute 4-like	LOC101246438)
Solyc04g016440.3	LOC101258058	Solanum	lycopers	protein FATTY ACID EXPORT 1, chloroplastic	LOC101258058)
Solyc03g123440.3	DML4 Solanum	lycoper	sicum	DNA demethylase 4	DML4)
Solyc06g074380.3	LOC101250417	Solanum	lycopers	uncharacterized LOC101250417	LOC101250417)
Solyc02g068490.3	LOC101263483	Solanum	lycopers	copper-transporting ATPase RAN1	LOC101263483)
Solyc01g098380.3	LOC101253321	Solanum	lycopers	4-hydroxy-tetrahydrodipicolinate reductase 1, chloroplastic-like	LOC101253321)
Solyc06g054580.3	LOC101268001	Solanum	lycopers	uncharacterized LOC101268001	LOC101268001)
Solyc06g061055.1	LOC101245175	Solanum	lycopers	uncharacterized LOC101245175	LOC101245175)
Solyc01g096475.1	CITRX Solanum	lycoper	sicum	thioredoxin	CITRX)
Solyc02g091720.2	LOC101249974	Solanum	lycopers	protein RMD5 homolog	LOC101249974)
Solyc05g051400.3	LOC101258657	Solanum	lycopers	mitochondrial uncoupling protein 5-like	LOC101258657)
Solyc01g066640.2	LOC101257508	Solanum	lycopers	uncharacterized LOC101257508	LOC101257508)
Solyc02g024070.3	LOC101268331	Solanum	lycopers	homeobox-leucine zipper protein ATHB-14-like	LOC101268331)
Solyc09g007310.3	LOC101257890	Solanum	lycopers	E3 ubiquitin-protein ligase UPL4	LOC101257890)
Solyc01g105290.3	LOC101259293	Solanum	lycopers	uncharacterized LOC101259293	LOC101259293)
Solyc04g071280.2	LOC101264923	Solanum	lycopers	pentatricopeptide repeat-containing protein At3g61360	LOC101264923)
Solyc03g118430.3	LOC101262797	Solanum	lycopers	stromal processing peptidase, chloroplastic	LOC101262797)
Solyc09g031780.3	LOC101267641	Solanum	lycopers	protein TIC110, chloroplastic	LOC101267641)
Solyc01g107240.3	LOC101243643	Solanum	lycopers	uncharacterized LOC101243643	LOC101243643)
Solyc05g007810.3	LOC101245943	Solanum	lycopers	KH domain-containing protein At4g18375	LOC101245943)
Solyc06g050730.3	LOC101265648	Solanum	lycopers	uncharacterized LOC101265648	LOC101265648)
Solyc08g082080.3	LOC101262033	Solanum	lycopers	probable GABA transporter 2	LOC101262033)
Solyc01g080720.3	LOC101248045	Solanum	lycopers	pentatricopeptide repeat-containing protein At3g06920	LOC101248045)
Solyc05g013140.3	LOC101259933	Solanum	lycopers	rhamnogalacturonan I rhamnosyltransferase 1	LOC101259933)
Solyc11g012850.2	LOC101244441	Solanum	lycopers	chlorophyllide a oxygenase, chloroplastic-like	LOC101244441)
Solyc05g008490.1	LOC138348486	Solanum	lycopers	uncharacterized LOC138348486	LOC138348486)
Solyc09g009490.3	LOC104649075	Solanum	lycopers	protein ABSCISIC ACID-INSENSITIVE 5	LOC104649075)
Solyc04g007370.3	LOC101251373	Solanum	lycopers	chaperone protein dnaJ 15	LOC101251373)
Solyc09g090930.3	LOC101245498	Solanum	lycopers	uncharacterized LOC101245498	LOC101245498)
Solyc02g093140.3	LOC101268047	Solanum	lycopers	CBS domain-containing protein CBSX1, chloroplastic	LOC101268047)
Solyc11g005770.2	LOC101245713	Solanum	lycopers	pectinesterase family protein	LOC101245713)
Solyc02g077560.3	ARF3 Solanum	lycoper	sicum	auxin response factor 3	ARF3)
Solyc03g081220.1	LOC101250872	Solanum	lycopers	uncharacterized LOC101250872	LOC101250872)
Solyc02g089870.2	LOC101263175	Solanum	lycopers	uncharacterized LOC101263175	LOC101263175)
Solyc09g065390.1	LOC101260079	Solanum	lycopers	FCS-Like Zinc finger 8	LOC101260079)
Solyc10g009190.1	LOC101244324	Solanum	lycopers	uncharacterized LOC101244324	LOC101244324)
Solyc07g042020.3	LOC101250134	Solanum	lycopers	protein trichome birefringence-like 14	LOC101250134)
Solyc08g078010.3	LOC101245574	Solanum	lycopers	large ribosomal subunit protein bL19cy	LOC101245574)
Solyc09g076010.3	LOC101253531	Solanum	lycopers	uncharacterized LOC101253531	LOC101253531)
Solyc10g084160.2	LOC101248438	Solanum	lycopers	small RNA degrading nuclease 1-like	LOC101248438)
Solyc11g066100.2	LOC101255164	Solanum	lycopers	heat shock cognate 70 kDa protein	LOC101255164)
Solyc08g067190.3	LOC101253813	Solanum	lycopers	anaphase-promoting complex subunit 5	LOC101253813)
Solyc06g072600.3	LOC101266130	Solanum	lycopers	mitochondrial import inner membrane translocase subunit TIM8	LOC101266130)
Solyc05g012450.3	LOC101246631	Solanum	lycopers	probable methyltransferase PMT5	LOC101246631)
Solyc09g074910.1	LOC101251222	Solanum	lycopers	translocator protein homolog	LOC101251222)
Solyc11g042930.2	LOC101243954	Solanum	lycopers	SKP1-like protein 1A	LOC101243954)
Solyc04g015180.3	LOC101254374	Solanum	lycopers	DNA-directed RNA polymerases IV and V subunit 4	LOC101254374)
Solyc07g049680.3	LOC101261635	Solanum	lycopers	condensin complex subunit 2	LOC101261635)
Solyc08g016510.3	LOC101266742	Solanum	lycopers	proteasome subunit alpha type-5	LOC101266742)
Solyc08g068690.1	LOC101266245	Solanum	lycopers	tyramine N-feruloyltransferase 4/11	LOC101266245)
Solyc09g082065.1	LOC101244709	Solanum	lycopers	preprotein translocase subunit SECE1	LOC101244709)
Solyc04g009360.3	LOC101260632	Solanum	lycopers	uncharacterized LOC101260632	LOC101260632)
Solyc02g077880.3	LOC101258429	Solanum	lycopers	auxin repressed/dormancy associated protein	LOC101258429)
Solyc02g094390.3	LOC101261378	Solanum	lycopers	probable protein S-acyltransferase 7	LOC101261378)
Solyc02g065570.1	LOC104645948	Solanum	lycopers	small polypeptide DEVIL 4	LOC104645948)
Solyc11g017390.2	LOC104644556	Solanum	lycopers	uncharacterized LOC104644556	LOC104644556)
Solyc04g056320.2	LOC101055523	Solanum	lycopers	Hop-interacting protein THI038	LOC101055523)
Solyc05g018500.3	LOC101244187	Solanum	lycopers	protein OBERON 3	LOC101244187)
Solyc09g057950.3	LOC101267264	Solanum	lycopers	asparagine--tRNA ligase, cytoplasmic 2	LOC101267264)
Solyc02g062650.3	LOC101249792	Solanum	lycopers	laccase-11	LOC101249792)
Solyc07g042460.2	LOC101258675	Solanum	lycopers	respiratory burst oxidase homolog protein E	LOC101258675)
Solyc12g010480.2	LOC101250478	Solanum	lycopers	heptahelical transmembrane protein 2-like	LOC101250478)
Solyc04g072460.3	LOC101265431	Solanum	lycopers	transcription factor TGA1	LOC101265431)
Solyc06g076450.3	LOC101268402	Solanum	lycopers	ras-related protein Rab11A	LOC101268402)
Solyc07g007940.3	LOC101266838	Solanum	lycopers	uncharacterized LOC101266838	LOC101266838)
Solyc09g009170.3	ACI14 Solanum	lycoper	sicum	protein ACI14	ACI14)
Solyc04g081410.3	LOC101261916	Solanum	lycopers	AP-2 complex subunit sigma	LOC101261916)
Solyc01g006120.3	LOC101265359	Solanum	lycopers	casein kinase 1-like protein HD16	LOC101265359)
Solyc01g014700.2	LOC101263141	Solanum	lycopers	G-type lectin S-receptor-like serine/threonine-protein kinase LECRK2	LOC101263141)
Solyc03g079940.3	LOC101257149	Solanum	lycopers	chloroplastic import inner membrane translocase subunit HP30-2-like	LOC101257149)
Solyc09g075960.1	LOC101254730	Solanum	lycopers	uncharacterized LOC101254730	LOC101254730)
Solyc02g070780.3	LOC101268250	Solanum	lycopers	DNA replication licensing factor MCM3 homolog 2	LOC101268250)
Solyc11g012160.2	LOC101254443	Solanum	lycopers	fumarylacetoacetase	LOC101254443)
Solyc07g006035.1	LOC101252601	Solanum	lycopers	protein REDUCED CHLOROPLAST COVERAGE 2	LOC101252601)
Solyc10g086470.2	LOC101248732	Solanum	lycopers	uncharacterized LOC101248732	LOC101248732)
Solyc09g010530.3	LOC101249848	Solanum	lycopers	cation/H	+) antiporter 20	LOC101249848)
Solyc11g008900.2	LOC101255551	Solanum	lycopers	zinc finger CCCH domain-containing protein ZFN-like	LOC101255551)
Solyc11g017400.2	LOC101265988	Solanum	lycopers	uncharacterized LOC101265988	LOC101265988)
Solyc07g065710.3	LOC101248025	Solanum	lycopers	serine/threonine-protein kinase D6PK	LOC101248025)
Solyc03g118670.3	LOC101243872	Solanum	lycopers	ERAD-associated E3 ubiquitin-protein ligase component HRD3A	LOC101243872)
Solyc04g080730.3	MPK9 Solanum	lycoper	sicum	mitogen-activated protein kinase 9	MPK9)
Solyc04g081990.3	LOC101248671	Solanum	lycopers	uncharacterized LOC101248671	LOC101248671)
Solyc06g076010.3	LOC101250896	Solanum	lycopers	uncharacterized LOC101250896	LOC101250896)
Solyc12g027770.2	LOC101261494	Solanum	lycopers	rhodanese-like domain-containing protein 8, chloroplastic	LOC101261494)
Solyc05g007540.2	LOC101260935	Solanum	lycopers	uncharacterized LOC101260935	LOC101260935)
Solyc02g062630.1	LOC101250082	Solanum	lycopers	pentatricopeptide repeat-containing protein At1g71420	LOC101250082)
Solyc12g015660.2	LOC101267289	Solanum	lycopers	DNA-dependent metalloprotease WSS1	LOC101267289)
Solyc02g086850.2	LOC101251649	Solanum	lycopers	RNA exonuclease 4	LOC101251649)
Solyc07g017540.3	RAD51 Solanum	lycoper	sicum	DNA repair protein RAD51	RAD51)
Solyc10g048140.2	LOC109121334	Solanum	lycopers	uncharacterized LOC109121334	LOC109121334)
Solyc06g072120.3	LOC101250808	Solanum	lycopers	40S ribosomal protein SA	LOC101250808)
Solyc06g076940.3	LOC101256294	Solanum	lycopers	uncharacterized LOC101256294	LOC101256294)
Solyc05g053650.3	LOC101259750	Solanum	lycopers	26S proteasome non-ATPase regulatory subunit 1 homolog A	LOC101259750)
Solyc03g111880.3	LOC101249540	Solanum	lycopers	cytochrome P450 736A117-like	LOC101249540)
Solyc03g007360.3	LOC101252361	Solanum	lycopers	bidirectional sugar transporter SWEET3b	LOC101252361)
Solyc10g076330.2	LOC101267571	Solanum	lycopers	uncharacterized LOC101267571	LOC101267571)
Solyc02g069260.3	AGO2A Solanum	lycoper	sicum	argonaute 2A	AGO2A)
Solyc04g078000.3	LOC101261324	Solanum	lycopers	QWRF motif-containing protein 2	LOC101261324)
Solyc09g010150.3	LOC101246081	Solanum	lycopers	uncharacterized LOC101246081	LOC101246081)
Solyc09g010400.3	LOC101265669	Solanum	lycopers	histone H2A	LOC101265669)
Solyc02g082150.1	LOC104645781	Solanum	lycopers	uncharacterized LOC104645781	LOC104645781)
Solyc01g105770.2	LOC101244627	Solanum	lycopers	protein PELPK1-like	LOC101244627)
Solyc01g109780.3	LOC101251228	Solanum	lycopers	uncharacterized LOC101251228	LOC101251228)
Solyc03g104810.3	LOC101246903	Solanum	lycopers	probable WRKY transcription factor 4	LOC101246903)
Solyc03g120200.2	LOC101249902	Solanum	lycopers	regulator of telomere elongation helicase 1 homolog	LOC101249902)
Solyc11g010170.2	LOC101261383	Solanum	lycopers	lanC-like protein GCL1	LOC101261383)
Solyc05g012770.3	LOC101253782	Solanum	lycopers	probable WRKY transcription factor 4	LOC101253782)
Solyc09g063020.3	LOC101264971	Solanum	lycopers	uncharacterized LOC101264971	LOC101264971)
Solyc03g096070.3	PLC7 Solanum	lycoper	sicum	phosphatidylinositol phospholipase C 7	PLC7)
Solyc12g007320.1	LOC101255561	Solanum	lycopers	putative RING-H2 finger protein ATL12	LOC101255561)
Solyc07g040690.3	NPR1 Solanum	lycoper	sicum	regulatory protein NPR1	NPR1)
Solyc08g082930.2	LOC101251021	Solanum	lycopers	transcription factor bHLH157	LOC101251021)
Solyc04g074230.3	TFT7 Solanum	lycoper	sicum	14-3-3 protein 7	TFT7)
Solyc11g011440.1	LOC101262373	Solanum	lycopers	aspartic proteinase PCS1	LOC101262373)
Solyc06g007180.3	AS1 Solanum	lycoper	sicum	asparagine synthetase 1	AS1)
Solyc07g006010.3	LOC101252300	Solanum	lycopers	nuclear pore complex protein NUP43	LOC101252300)
Solyc07g021750.1	LOC101255711	Solanum	lycopers	cytidine deaminase 1	LOC101255711)
Solyc01g100980.3	LOC101259291	Solanum	lycopers	polygalacturonase At1g48100	LOC101259291)
Solyc07g017780.3	LHA4 Solanum	lycoper	sicum	H	+)-ATPase 4	LHA4)
Solyc09g031750.3	LOC101266861	Solanum	lycopers	sodium-dependent phosphate transport protein 1, chloroplastic	LOC101266861)
Solyc10g081000.1	LOC101250353	Solanum	lycopers	uncharacterized LOC101250353	LOC101250353)
Solyc12g096150.2	LOC101262297	Solanum	lycopers	large ribosomal subunit protein eL13z	LOC101262297)
Solyc07g006570.3	LOC101264531	Solanum	lycopers	ribonuclease 3-like	LOC101264531)
Solyc08g080270.3	LOC101247050	Solanum	lycopers	UDP-galactose/UDP-glucose transporter 4-like	LOC101247050)
Solyc03g046270.3	LOC101258234	Solanum	lycopers	protein trichome birefringence-like 19	LOC101258234)
Solyc02g024050.3	LOC101268044	Solanum	lycopers	ferredoxin--NADP reductase, root-type isozyme, chloroplastic	LOC101268044)
Solyc01g094290.3	LOC101246664	Solanum	lycopers	K	+) efflux antiporter 2, chloroplastic	LOC101246664)
Solyc08g074260.3	LOC101248700	Solanum	lycopers	cytochrome P450 71D7	LOC101248700)
Solyc05g005490.3	LOC543802	Solanum	lycopers	carbonic anhydrase 2	LOC543802)
Solyc07g053710.3	LOC101250231	Solanum	lycopers	tyrosine aminotransferase-like	LOC101250231)
Solyc01g108400.3	LOC101246189	Solanum	lycopers	CDPK-related protein kinase	LOC101246189)
Solyc11g006770.2	LOC101264080	Solanum	lycopers	uncharacterized protein At2g38710	LOC101264080)
Solyc04g074790.2	LOC101267886	Solanum	lycopers	RING-H2 finger protein ATL54-like	LOC101267886)
Solyc12g088290.2	LOC101254771	Solanum	lycopers	WD repeat-containing protein PCN	LOC101254771)
Solyc02g083540.3	LOC101266587	Solanum	lycopers	protein MID1-COMPLEMENTING ACTIVITY 1	LOC101266587)
Solyc04g009500.3	LOC101257852	Solanum	lycopers	mediator of RNA polymerase II transcription subunit 15a	LOC101257852)
Solyc04g077220.3	LOC101248097	Solanum	lycopers	homeobox-leucine zipper protein HAT22-like	LOC101248097)
Solyc10g086400.2	LOC101262878	Solanum	lycopers	THO complex subunit 4A	LOC101262878)
Solyc06g071420.3	LOC101258073	Solanum	lycopers	E3 ubiquitin-protein ligase SIS3	LOC101258073)
Solyc06g063000.3	LOC101265651	Solanum	lycopers	oligouridylate-binding protein 1B	LOC101265651)
Solyc07g042695.1	LOC101265254	Solanum	lycopers	organic cation/carnitine transporter 7-like	LOC101265254)
Solyc06g008330.2	LOC101267610	Solanum	lycopers	uncharacterized LOC101267610	LOC101267610)
Solyc11g069830.2	LOC101267482	Solanum	lycopers	ATPase GET3B	LOC101267482)
Solyc12g044180.2	LOC101253263	Solanum	lycopers	probable disease resistance protein At1g61300	LOC101253263)
Solyc02g077850.3	LOC101258914	Solanum	lycopers	receptor-like protein 4	LOC101258914)
Solyc02g063330.3	LOC101253154	Solanum	lycopers	probable serine/threonine-protein kinase PBL7	LOC101253154)
Solyc06g071300.1	LOC109120489	Solanum	lycopers	agamous-like MADS-box protein AGL103	LOC109120489)
Solyc10g017530.3	LOC101251630	Solanum	lycopers	DEAD-box ATP-dependent RNA helicase 8-like	LOC101251630)
Solyc09g015180.3	LOC101265467	Solanum	lycopers	uncharacterized LOC101265467	LOC101265467)
Solyc06g066550.3	LOC101251594	Solanum	lycopers	uncharacterized LOC101251594	LOC101251594)
Solyc05g013790.3	LOC101248103	Solanum	lycopers	mRNA export factor GLE1	LOC101248103)
Solyc07g062140.3	LOC100134910	Solanum	lycopers	trehalose-phosphate synthase 1	LOC100134910)
Solyc01g095560.3	LOC138337785	Solanum	lycopers	uncharacterized LOC138337785	LOC138337785)
Solyc09g075490.3	LOC101264064	Solanum	lycopers	nicotinamide adenine dinucleotide transporter 1, chloroplastic	LOC101264064)
Solyc02g084200.2	LOC104645753	Solanum	lycopers	zinc finger CCCH domain-containing protein 45	LOC104645753)
Solyc12g008380.1	LOC101257239	Solanum	lycopers	uncharacterized LOC101257239	LOC101257239)
Solyc05g053330.3	LOC101265734	Solanum	lycopers	transcription factor MYB78-like	LOC101265734)
Solyc01g079320.3	LOC101264458	Solanum	lycopers	pentatricopeptide repeat-containing protein At1g02370, mitochondrial	LOC101264458)
Solyc06g083900.3	LOC101260654	Solanum	lycopers	transcription factor MYB13-like	LOC101260654)
Solyc09g009370.3	LOC101262246	Solanum	lycopers	uncharacterized LOC101262246	LOC101262246)
Solyc01g057510.2	LOC101246858	Solanum	lycopers	bax inhibitor 1-like	LOC101246858)
Solyc04g040180.3	LOC101256176	Solanum	lycopers	uncharacterized LOC101256176	LOC101256176)
Solyc06g051080.3	LOC101246145	Solanum	lycopers	UTP--glucose-1-phosphate uridylyltransferase 3, chloroplastic	LOC101246145)
Solyc08g080390.3	CYP80E6 Solanum	lycoper	sicum	cytochrome P450 80E6	CYP80E6)
Solyc06g072240.1	LOC544080	Solanum	lycopers	histone H4	LOC544080)
Solyc03g020010.1	Lemir Solanum	lycoper	sicum	miraculin	Lemir)
Solyc03g083510.3	LOC101251862	Solanum	lycopers	somatic embryogenesis receptor kinase 4	LOC101251862)
Solyc06g082180.2	LOC101253201	Solanum	lycopers	uncharacterized protein At5g39865	LOC101253201)
Solyc03g114510.3	LOC101267102	Solanum	lycopers	plant cysteine oxidase 3	LOC101267102)
Solyc04g009620.3	CS2 Solanum	lycoper	sicum	chorismate synthase 2	CS2)
Solyc01g098430.3	LOC101254240	Solanum	lycopers	autophagy-related protein 18h-like	LOC101254240)
Solyc11g008250.2	LOC101265790	Solanum	lycopers	P-loop containing nucleoside triphosphate hydrolases superfamily protein	LOC101265790)
Solyc02g064550.3	LOC101248840	Solanum	lycopers	thioredoxin-like protein AAED1, chloroplastic	LOC101248840)
Solyc04g016250.3	LOC101247905	Solanum	lycopers	uncharacterized LOC101247905	LOC101247905)
Solyc12g095820.2	LOC101244942	Solanum	lycopers	thioredoxin-related transmembrane protein 2	LOC101244942)
Solyc03g117370.3	LOC104646571	Solanum	lycopers	protein TOPLESS	LOC104646571)
Solyc07g048110.3	LOC101248892	Solanum	lycopers	CSC1-like protein At3g21620	LOC101248892)
Solyc07g017860.3	LOC101264442	Solanum	lycopers	acetyl-coenzyme A synthetase, chloroplastic/glyoxysomal-like	LOC101264442)
Solyc03g122240.3	LOC101254773	Solanum	lycopers	exocyst complex component EXO70A1	LOC101254773)
Solyc04g071680.2	LOC101253586	Solanum	lycopers	MDIS1-interacting receptor like kinase 2-like	LOC101253586)
Solyc03g093690.3	MSRA4 Solanum	lycoper	sicum	methionine sulfoxide reductase A4	MSRA4)
Solyc01g088560.3	LOC101245584	Solanum	lycopers	ras-related protein RABH1b	LOC101245584)
Solyc11g008820.2	LOC101254155	Solanum	lycopers	endoglucanase 12	LOC101254155)
Solyc01g098550.3	LOC101255433	Solanum	lycopers	tryptophan synthase alpha chain	LOC101255433)
Solyc03g082440.1	LOC101247112	Solanum	lycopers	protein CANDIDATE G-PROTEIN COUPLED RECEPTOR 7	LOC101247112)
Solyc06g005020.2	LOC101245168	Solanum	lycopers	ATP synthase subunit d, mitochondrial-like	LOC101245168)
Solyc07g062310.3	LOC101246157	Solanum	lycopers	protein GRAVITROPIC IN THE LIGHT 1	LOC101246157)
Solyc04g071040.3	LOC101260719	Solanum	lycopers	PH, RCC1 and FYVE domains-containing protein 1	LOC101260719)
Solyc01g111260.2	LOC101258415	Solanum	lycopers	uncharacterized LOC101258415	LOC101258415)
Solyc02g089800.3	LOC101264275	Solanum	lycopers	nuclear matrix constituent protein 1	LOC101264275)
Solyc07g062180.3	LOC101248500	Solanum	lycopers	protein VTE6, chloroplastic	LOC101248500)
Solyc11g012100.2	LOC101252648	Solanum	lycopers	phosphoribosylglycinamide formyltransferase, chloroplastic	LOC101252648)
Solyc02g021140.3	LOC101256231	Solanum	lycopers	superoxide dismutase [Fe] 3, chloroplastic	LOC101256231)
Solyc05g010160.3	LOC101246715	Solanum	lycopers	uncharacterized LOC101246715	LOC101246715)
Solyc02g076660.3	LOC101244735	Solanum	lycopers	protein MALE DISCOVERER 2	LOC101244735)
Solyc04g074840.3	LOC101243781	Solanum	lycopers	protein DETOXIFICATION 27-like	LOC101243781)
Solyc09g005930.3	LOC101267837	Solanum	lycopers	uncharacterized LOC101267837	LOC101267837)
Solyc06g073460.3	LOC544261	Solanum	lycopers	phospholipid hydroperoxide glutathione peroxidase	LOC544261)
Solyc05g051680.3	LOC101253591	Solanum	lycopers	structural maintenance of chromosomes protein 6B	LOC101253591)
Solyc01g081000.3	LOC104648136	Solanum	lycopers	probable protein phosphatase 2C 80	LOC104648136)
Solyc02g069580.3	LOC101267862	Solanum	lycopers	UDP-arabinose 4-epimerase 1	LOC101267862)
Solyc04g026030.3	LOC101263807	Solanum	lycopers	spermidine synthase 1	LOC101263807)
Solyc04g015470.3	LOC101253180	Solanum	lycopers	phosphatidylinositol 4-phosphate 5-kinase 1-like	LOC101253180)
Solyc03g120810.3	LOC101260217	Solanum	lycopers	kinesin-like protein KIN-13B	LOC101260217)
Solyc10g086520.2	EXPA6 Solanum	lycoper	sicum	expansin	EXPA6)
Solyc03g119420.3	LOC101253469	Solanum	lycopers	anamorsin homolog	LOC101253469)
Solyc07g049490.2	ERF-F3 Solanum	lycoper	sicum	ethylene response factor F.3	ERF-F3)
Solyc12g017630.2	LOC101260019	Solanum	lycopers	uncharacterized LOC101260019	LOC101260019)
Solyc08g082480.3	LOC101253609	Solanum	lycopers	phosphatidylinositol 4-kinase gamma 4-like	LOC101253609)
Solyc06g083690.3	LOC101265835	Solanum	lycopers	monothiol glutaredoxin-S10	LOC101265835)
Solyc10g049360.2	CycA3 Solanum	lycoper	sicum	cyclin A3	CycA3)
Solyc07g017980.1	LOC101266136	Solanum	lycopers	protein PELPK1	LOC101266136)
Solyc03g097460.3	LOC101250484	Solanum	lycopers	uncharacterized LOC101250484	LOC101250484)
Solyc01g096830.3	LOC101249766	Solanum	lycopers	probable manganese-transporting ATPase PDR2	LOC101249766)
Solyc01g103560.3	LOC101268033	Solanum	lycopers	uncharacterized LOC101268033	LOC101268033)
Solyc08g065260.3	LOC101260364	Solanum	lycopers	uncharacterized protein ycf36	LOC101260364)
Solyc02g084360.3	LOC101252945	Solanum	lycopers	V-type proton ATPase subunit c2	LOC101252945)
Solyc07g063570.3	LOC101268704	Solanum	lycopers	cytochrome c-type biogenesis ccda-like chloroplastic protein	LOC101268704)
Solyc01g103930.3	LOC101248620	Solanum	lycopers	transmembrane 9 superfamily member 1-like	LOC101248620)
Solyc01g107860.3	LOC101259199	Solanum	lycopers	CBS domain-containing protein CBSX1, chloroplastic	LOC101259199)
Solyc07g064030.3	LOC101260250	Solanum	lycopers	kinesin-like protein KIN-14N	LOC101260250)
Solyc02g068190.1	LOC101245423	Solanum	lycopers	DEAD-box ATP-dependent RNA helicase 21-like	LOC101245423)
Solyc06g005380.3	LOC101251292	Solanum	lycopers	F-box protein At3g58530	LOC101251292)
Solyc10g008770.3	LOC101254536	Solanum	lycopers	nudix hydrolase 15, mitochondrial-like	LOC101254536)
Solyc04g011500.3	actin Solanum	lycoper	sicum	actin	actin)
Solyc06g051410.3	LOC101251295	Solanum	lycopers	N-	5'-phosphoribosyl)anthranilate isomerase 1, chloroplastic	LOC101251295)
Solyc02g078990.3	MST2 Solanum	lycoper	sicum	thiosulfate sulfurtransferase	MST2)
Solyc01g081240.3	LOC101252718	Solanum	lycopers	pentatricopeptide repeat-containing protein At4g02750-like	LOC101252718)
Solyc04g079950.3	LOC101249635	Solanum	lycopers	methyltransferase-like protein 2	LOC101249635)
Solyc12g008460.2	LOC101258728	Solanum	lycopers	senescence/dehydration-associated protein At4g35985, chloroplastic	LOC101258728)
Solyc05g055300.1	LOC101244586	Solanum	lycopers	uncharacterized LOC101244586	LOC101244586)
Solyc03g095450.3	LOC101251454	Solanum	lycopers	uncharacterized LOC101251454	LOC101251454)
Solyc07g006940.2	LOC101255605	Solanum	lycopers	probable LRR receptor-like serine/threonine-protein kinase At1g56140	LOC101255605)
Solyc10g086070.2	LOC101248062	Solanum	lycopers	probable catabolite repression protein creC	LOC101248062)
Solyc01g096710.3	LOC101246965	Solanum	lycopers	uncharacterized LOC101246965	LOC101246965)
Solyc06g035700.1	LOC101268109	Solanum	lycopers	ethylene-responsive transcription factor ERF025-like	LOC101268109)
Solyc04g014850.3	LOC101259429	Solanum	lycopers	uncharacterized LOC101259429	LOC101259429)
Solyc04g074150.2	LOC101254687	Solanum	lycopers	multifunctional methyltransferase subunit TRM112 homolog A	LOC101254687)
Solyc03g098480.1	LOC138347695	Solanum	lycopers	uncharacterized LOC138347695	LOC138347695)
Solyc03g118720.3	LOC104644270	Solanum	lycopers	C2-domain ABA-related family protein	LOC104644270)
Solyc05g055290.3	LOC101244873	Solanum	lycopers	probable lysophospholipase BODYGUARD 2	LOC101244873)
Solyc01g101150.2	LOC101250554	Solanum	lycopers	pentatricopeptide repeat-containing protein At1g63330-like	LOC101250554)
Solyc01g096580.3	LOC101244904	Solanum	lycopers	small ribosomal subunit protein uS10y	LOC101244904)
Solyc06g075920.1	LOC112941717	Solanum	lycopers	uncharacterized LOC112941717	LOC112941717)
Solyc01g006970.3	LOC101264453	Solanum	lycopers	DExH-box ATP-dependent RNA helicase DExH1	LOC101264453)
Solyc03g111840.3	LOC101250878	Solanum	lycopers	28 kDa ribonucleoprotein, chloroplastic	LOC101250878)
Solyc03g098610.3	LOC101259620	Solanum	lycopers	plastid division protein CDP1, chloroplastic	LOC101259620)
Solyc12g097050.2	LOC109119190	Solanum	lycopers	late embryogenesis abundant protein 29-like	LOC109119190)
Solyc05g014250.3	LOC101255692	Solanum	lycopers	E3 ubiquitin-protein ligase AIRP2-like	LOC101255692)
Solyc07g008250.3	LOC101248690	Solanum	lycopers	EIN3-binding F-box protein 1	LOC101248690)
Solyc06g036070.3	LOC101263913	Solanum	lycopers	SKP1-like protein 21	LOC101263913)
Solyc10g005290.3	LOC101257308	Solanum	lycopers	cardiolipin synthase	CMP-forming), mitochondrial	LOC101257308)
Solyc02g077610.3	LOC101264084	Solanum	lycopers	NAC domain-containing protein 73	LOC101264084)
Solyc04g076470.1	LOC101259041	Solanum	lycopers	uncharacterized LOC101259041	LOC101259041)
Solyc11g010130.2	LOC101261086	Solanum	lycopers	serine/threonine-protein kinase SAPK2	LOC101261086)
Solyc05g009380.3	LYR Solanum	lycoper	sicum	protein lyrate	LYR)
Solyc06g076740.2	LOC101247437	Solanum	lycopers	AT-rich interactive domain-containing protein 2-like	LOC101247437)
Solyc02g081210.3	LOC101268246	Solanum	lycopers	expansin-A13-like	LOC101268246)
Solyc03g033950.3	LOC101250965	Solanum	lycopers	uncharacterized LOC101250965	LOC101250965)
Solyc08g078190.1	ERF-B13 Solanum	lycoper	sicum	ethylene response factor B.13	ERF-B13)
Solyc12g008580.2	LOC101261689	Solanum	lycopers	glucan endo-1,3-beta-glucosidase 13	LOC101261689)
Solyc11g007790.1	LOC101252249	Solanum	lycopers	probable disease resistance protein At4g27220	LOC101252249)
Solyc03g005270.3	LOC101256844	Solanum	lycopers	transmembrane emp24 domain-containing protein p24beta3	LOC101256844)
Solyc08g066770.3	LOC101257689	Solanum	lycopers	ankyrin repeat-containing protein At5g02620-like	LOC101257689)
Solyc10g086137.1	LOC101262272	Solanum	lycopers	BTB/POZ domain-containing protein At5g03250-like	LOC101262272)
Solyc05g053530.1	LOC101246826	Solanum	lycopers	9-cis-epoxycarotenoid dioxygenase NCED6, chloroplastic	LOC101246826)
Solyc10g054560.2	LOC543525	Solanum	lycopers	vacuolar proton ATPase proteolipid subunit	LOC543525)
Solyc08g076430.3	LOC101261843	Solanum	lycopers	uncharacterized LOC101261843	LOC101261843)
Solyc09g091370.3	LOC101267650	Solanum	lycopers	uncharacterized LOC101267650	LOC101267650)
Solyc10g006560.3	LOC101247665	Solanum	lycopers	probable histone H2A.1	LOC101247665)
Solyc12g089030.2	LOC101243776	Solanum	lycopers	NEDD8-conjugating enzyme Ubc12-like	LOC101243776)
Solyc04g008150.2	LOC101258147	Solanum	lycopers	putative late blight resistance protein homolog R1B-17	LOC101258147)
Solyc02g094340.1	LOC101261388	Solanum	lycopers	GRAS family protein RAM1-like	LOC101261388)
Solyc06g050350.3	LOC101260824	Solanum	lycopers	WEB family protein At2g38370-like	LOC101260824)
Solyc12g044260.2	LOC101244164	Solanum	lycopers	hydroxyphenylpyruvate reductase	LOC101244164)
Solyc06g071050.3	LOC101245344	Solanum	lycopers	hypersensitive-induced reaction 1 protein	LOC101245344)
Solyc03g031860.3	Psy1 Solanum	lycoper	sicum	phytoene synthase 1, chloroplastic	Psy1)
Solyc04g007330.2	LOC101262302	Solanum	lycopers	meiosis-specific protein ASY1	LOC101262302)
Solyc04g009570.3	LOC101255784	Solanum	lycopers	uncharacterized LOC101255784	LOC101255784)
Solyc05g041140.3	LOC101257668	Solanum	lycopers	putative lipid-transfer protein DIR1	LOC101257668)
Solyc08g061970.3	spe4 Solanum	lycoper	sicum	spe4 protein	spe4)
Solyc10g077070.2	LOC101258606	Solanum	lycopers	histone-lysine N-methyltransferase, H3 lysine-9 specific SUVH1	LOC101258606)
Solyc06g073780.3	LOC100125911	Solanum	lycopers	structural maintenance of chromosomes protein 3	LOC100125911)
Solyc06g071370.1	LOC104648037	Solanum	lycopers	uncharacterized LOC104648037	LOC104648037)
Solyc09g010560.2	LOC101246654	Solanum	lycopers	5-oxoprolinase 1	LOC101246654)
Solyc07g049570.3	LOC101264230	Solanum	lycopers	3-oxoacyl-[acyl-carrier-protein] synthase, mitochondrial	LOC101264230)
Solyc04g072110.3	LOC101258553	Solanum	lycopers	uncharacterized LOC101258553	LOC101258553)
Solyc03g114340.3	DXR Solanum	lycoper	sicum	1-deoxy-D-xylulose-5-phosphate reductoisomerase	DXR)
Solyc03g116520.1	LOC138347370	Solanum	lycopers	uncharacterized LOC138347370	LOC138347370)
Solyc10g079480.1	LOC101267662	Solanum	lycopers	lycopene beta cyclase, chloroplastic	LOC101267662)
Solyc03g116750.3	LOC101250003	Solanum	lycopers	topless-related protein 4	LOC101250003)
Solyc03g071800.2	LOC101268077	Solanum	lycopers	protein DEFECTIVE IN MERISTEM SILENCING 3-like	LOC101268077)
Solyc12g014110.2	LOC101257045	Solanum	lycopers	sodium/calcium exchanger NCL	LOC101257045)
Solyc12g010800.2	LOC101256655	Solanum	lycopers	basic leucine zipper 34-like	LOC101256655)
Solyc11g012420.2	LOC101258717	Solanum	lycopers	cytochrome b561 and DOMON domain-containing protein At5g47530	LOC101258717)
Solyc01g097320.3	LOC101261458	Solanum	lycopers	mediator of RNA polymerase II transcription subunit 14	LOC101261458)
Solyc06g048920.3	LOC101253092	Solanum	lycopers	glycerol-3-phosphate dehydrogenase [NAD	+)] 2, chloroplastic	LOC101253092)
Solyc01g102510.3	LOC101246184	Solanum	lycopers	uncharacterized LOC101246184	LOC101246184)
Solyc03g120885.1	LOC101259427	Solanum	lycopers	uncharacterized LOC101259427	LOC101259427)
Solyc06g084520.3	LOC101247231	Solanum	lycopers	cullin-1-like	LOC101247231)
Solyc09g031528.1	LOC104649147	Solanum	lycopers	uncharacterized LOC104649147	LOC104649147)
Solyc01g100330.3	LOC101244419	Solanum	lycopers	zinc finger matrin-type protein 2	LOC101244419)
Solyc04g079800.3	LOC101246710	Solanum	lycopers	F-box/FBD/LRR-repeat protein At1g13570-like	LOC101246710)
Solyc04g077140.3	LOC101246921	Solanum	lycopers	uncharacterized LOC101246921	LOC101246921)
Solyc04g074390.3	LOC101259535	Solanum	lycopers	7-deoxyloganetin glucosyltransferase-like	LOC101259535)
Solyc05g006560.1	LOC101247523	Solanum	lycopers	glycosyltransferase family 92 protein RCOM_0530710	LOC101247523)
Solyc09g075900.3	LOC101255533	Solanum	lycopers	thermospermine synthase ACAULIS5-like	LOC101255533)
Solyc12g099290.2	LOC101266919	Solanum	lycopers	aldehyde dehydrogenase 22A1	LOC101266919)
Solyc09g065140.1	LOC101261745	Solanum	lycopers	protein FANTASTIC FOUR 3-like	LOC101261745)
Solyc01g112320.3	LOC101260088	Solanum	lycopers	protein FAR1-RELATED SEQUENCE 5	LOC101260088)
Solyc01g099850.3	LOC101258600	Solanum	lycopers	folate-binding protein 1	LOC101258600)
Solyc08g082760.3	LOC113002609	Solanum	lycopers	mitochondrial pyruvate carrier 1-like protein	LOC113002609)
Solyc09g011820.3	LOC101248040	Solanum	lycopers	probable GPI-anchored adhesin-like protein PGA55	LOC101248040)
Solyc04g008200.3	help1 Solanum	lycoper	sicum	hero resistance protein 1 homologue	help1)
Solyc01g106400.3	LOC101252727	Solanum	lycopers	peptide methionine sulfoxide reductase B5	LOC101252727)
Solyc06g074940.3	ABCF2 Solanum	lycoper	sicum	ABC transporter F family member 2	ABCF2)
Solyc11g011610.2	LOC101266473	Solanum	lycopers	peroxynitrite isomerase Rv2717c	LOC101266473)
Solyc09g031920.1	LOC101268505	Solanum	lycopers	uncharacterized LOC101268505	LOC101268505)
Solyc12g009440.2	LOC101257241	Solanum	lycopers	protein BUNDLE SHEATH DEFECTIVE 2, chloroplastic	LOC101257241)
Solyc08g068850.3	LOC101268894	Solanum	lycopers	uncharacterized LOC101268894	LOC101268894)
Solyc08g081260.1	LOC101259964	Solanum	lycopers	uncharacterized LOC101259964	LOC101259964)
Solyc05g025510.3	LOC101258261	Solanum	lycopers	WD repeat-containing protein 26 homolog	LOC101258261)
Solyc05g053010.1	LOC101247920	Solanum	lycopers	L-type lectin-domain containing receptor kinase S.4-like	LOC101247920)
Solyc06g076300.3	LOC101246255	Solanum	lycopers	uncharacterized protein C24B11.05	LOC101246255)
Solyc07g007310.3	LOC101254605	Solanum	lycopers	uncharacterized methyltransferase At2g41040, chloroplastic	LOC101254605)
Solyc01g100450.1	LOC101246486	Solanum	lycopers	pentatricopeptide repeat-containing protein At1g09820	LOC101246486)
Solyc06g075140.3	LOC101258380	Solanum	lycopers	GATA transcription factor 11-like	LOC101258380)
Solyc07g009150.3	LOC101267906	Solanum	lycopers	uncharacterized LOC101267906	LOC101267906)
Solyc04g076800.3	LOC101265126	Solanum	lycopers	pentatricopeptide repeat-containing protein At3g12770-like	LOC101265126)
Solyc02g065420.3	LOC101258328	Solanum	lycopers	CASP-like protein 5C3	LOC101258328)
Solyc05g007820.3	LOC101246630	Solanum	lycopers	uncharacterized LOC101246630	LOC101246630)
Solyc01g107450.3	LOC101248148	Solanum	lycopers	uncharacterized LOC101248148	LOC101248148)
Solyc11g005220.2	LOC101260000	Solanum	lycopers	AP-1 complex subunit sigma-2	LOC101260000)
Solyc12g094710.2	LOC101247708	Solanum	lycopers	AT-hook motif nuclear-localized protein 10	LOC101247708)
Solyc03g121540.3	TBG3 Solanum	lycoper	sicum	beta-galactosidase	TBG3)
Solyc01g005620.3	ACI36 Solanum	lycoper	sicum	oxoglutarate/malate translocator	ACI36)
Solyc05g005780.3	LOC101256586	Solanum	lycopers	AP-1 complex subunit gamma-2-like	LOC101256586)
Solyc01g100700.3	LOC101253134	Solanum	lycopers	uncharacterized LOC101253134	LOC101253134)
Solyc10g085160.2	LOC101263955	Solanum	lycopers	uncharacterized LOC101263955	LOC101263955)
Solyc03g115620.2	LOC101262908	Solanum	lycopers	WEB family protein At5g55860-like	LOC101262908)
Solyc11g068400.2	LOC101258330	Solanum	lycopers	cytochrome b-c1 complex subunit 9	LOC101258330)
Solyc11g010950.2	LOC101253042	Solanum	lycopers	elongator complex protein 4	LOC101253042)
Solyc03g031620.3	LOC101252466	Solanum	lycopers	5'-adenylylsulfate reductase 3, chloroplastic-like	LOC101252466)
Solyc05g056470.1	ABCG14 Solanum	lycoper	sicum	ABC transporter G family member 14	ABCG14)
Solyc09g082160.3	LOC101246471	Solanum	lycopers	uncharacterized LOC101246471	LOC101246471)
Solyc10g006040.1	LOC101245503	Solanum	lycopers	serine acetyltransferase 1, chloroplastic	LOC101245503)
Solyc01g057460.3	LOC101250919	Solanum	lycopers	mediator of RNA polymerase II transcription subunit 15a	LOC101250919)
Solyc11g067340.1	LOC101244456	Solanum	lycopers	acylsugar acyltransferase 3-like	LOC101244456)
Solyc10g045350.2	LOC101253634	Solanum	lycopers	uncharacterized LOC101253634	LOC101253634)
Solyc02g027080.2	LOC101268628	Solanum	lycopers	putative late blight resistance protein homolog R1A-3	LOC101268628)
Solyc01g097880.3	LOC101244906	Solanum	lycopers	nucleoside deaminase superfamily protein	LOC101244906)
Solyc07g049210.3	LOC101247139	Solanum	lycopers	chromatin remodeling protein EBS-like	LOC101247139)
Solyc04g071320.3	LOC101265818	Solanum	lycopers	uncharacterized LOC101265818	LOC101265818)
Solyc07g053990.3	LOC101268882	Solanum	lycopers	uncharacterized LOC101268882	LOC101268882)
Solyc08g014610.3	LOC101258391	Solanum	lycopers	vanillin aminotransferase	LOC101258391)
Solyc10g080490.2	LOC101262674	Solanum	lycopers	probable plastid-lipid-associated protein 13, chloroplastic	LOC101262674)
Solyc08g076230.1	BBR/BPC3	Solanum	lycopers	GAGA-binding transcriptional activator	BBR/BPC3)
Solyc11g072450.2	LOC101248453	Solanum	lycopers	ATP synthase subunit d, mitochondrial	LOC101248453)
Solyc03g116150.3	LOC101258350	Solanum	lycopers	probable methyltransferase PMT2	LOC101258350)
Solyc04g016080.2	LOC101249066	Solanum	lycopers	kinesin-like protein KIN-14L	LOC101249066)
Solyc01g010080.3	LOC101261545	Solanum	lycopers	potassium channel KAT3-like	LOC101261545)
Solyc06g008050.3	FZY4 Solanum	lycoper	sicum	probable indole-3-pyruvate monooxygenase YUCCA8	FZY4)
Solyc01g098090.3	LOC101249305	Solanum	lycopers	WD repeat-containing protein	LOC101249305)
Solyc03g079910.3	LOC101260704	Solanum	lycopers	protein DA1-related 2-like	LOC101260704)
Solyc05g005280.3	LOC101248971	Solanum	lycopers	probable inactive poly [ADP-ribose] polymerase SRO2	LOC101248971)
Solyc01g094460.3	LOC101253830	Solanum	lycopers	AT-hook motif nuclear-localized protein 9	LOC101253830)
Solyc06g072018.1	LOC101243898	Solanum	lycopers	protein transport protein Sec61 subunit gamma-1-like	LOC101243898)
Solyc07g008910.3	LOC101262931	Solanum	lycopers	uncharacterized LOC101262931	LOC101262931)
Solyc08g061850.3	LOC101244604	Solanum	lycopers	small ribosomal subunit protein uS3x	LOC101244604)
Solyc04g015150.3	LOC101255287	Solanum	lycopers	phosphoglycolate phosphatase 2	LOC101255287)
Solyc08g005440.3	LOC101245185	Solanum	lycopers	disease resistance protein RPM1-like	LOC101245185)
Solyc03g082970.3	LOC101262900	Solanum	lycopers	protein phosphatase 2C 57	LOC101262900)
Solyc06g073340.3	LOC101250704	Solanum	lycopers	probable E3 ubiquitin-protein ligase ARI7	LOC101250704)
Solyc02g070700.2	LOC104645889	Solanum	lycopers	uncharacterized LOC104645889	LOC104645889)
Solyc03g118360.2	LOC104646567	Solanum	lycopers	ATP-dependent Clp protease ATP-binding subunit ClpA homolog CD4A, chloroplastic-like	LOC104646567)
Solyc05g009300.1	LOC101253483	Solanum	lycopers	uncharacterized LOC101253483	LOC101253483)
Solyc02g082000.3	LOC101249784	Solanum	lycopers	small ribosomal subunit protein uS19	LOC101249784)
Solyc09g073000.3	LOC101268512	Solanum	lycopers	elongation factor Tu, mitochondrial	LOC101268512)
Solyc02g081850.3	LOC101253855	Solanum	lycopers	cationic amino acid transporter 5	LOC101253855)
Solyc07g063160.2	LOC101255513	Solanum	lycopers	cytochrome c oxidase copper chaperone 2-like	LOC101255513)
Solyc05g049880.3	LOC101257862	Solanum	lycopers	uncharacterized LOC101257862	LOC101257862)
Solyc09g083440.3	LOC101246961	Solanum	lycopers	wound-induced proteinase inhibitor 1	LOC101246961)
Solyc02g065460.2	LOC101258823	Solanum	lycopers	F-box/LRR-repeat protein 25-like	LOC101258823)
Solyc01g008120.3	LOC101246749	Solanum	lycopers	histone acetyltransferase HAC1-like	LOC101246749)
Solyc10g006080.2	LOC104649491	Solanum	lycopers	sodium/hydrogen exchanger 4	LOC104649491)
Solyc10g054030.2	LOC101260184	Solanum	lycopers	uncharacterized LOC101260184	LOC101260184)
Solyc07g009350.3	LOC101246643	Solanum	lycopers	protein NUCLEOLAR FACTOR 1	LOC101246643)
Solyc09g072830.3	LOC101245990	Solanum	lycopers	protein PHOSPHATE STARVATION RESPONSE 1-like	LOC101245990)
Solyc08g079490.3	LOC101264657	Solanum	lycopers	uncharacterized LOC101264657	LOC101264657)
Solyc06g009380.3	LOC101264013	Solanum	lycopers	uncharacterized LOC101264013	LOC101264013)
Solyc05g008480.3	LOC101263022	Solanum	lycopers	probable histone chaperone ASF1A	LOC101263022)
Solyc01g034020.3	LOC101257003	Solanum	lycopers	serine/threonine-protein phosphatase PP2A catalytic subunit	LOC101257003)
Solyc07g056330.3	LOC101247538	Solanum	lycopers	ribose-phosphate pyrophosphokinase 4-like	LOC101247538)
Solyc04g024710.3	LOC101253373	Solanum	lycopers	OVARIAN TUMOR DOMAIN-containing deubiquitinating enzyme 9	LOC101253373)
Solyc03g119700.3	LOC101260326	Solanum	lycopers	ATP-dependent Clp protease adapter protein CLPS1, chloroplastic	LOC101260326)
Solyc03g082850.3	LOC101265711	Solanum	lycopers	uncharacterized LOC101265711	LOC101265711)
Solyc11g066350.2	LOC101261484	Solanum	lycopers	SHUGOSHIN 2	LOC101261484)
Solyc06g073290.1	LOC101252496	Solanum	lycopers	tetrapyrrole-binding protein, chloroplastic	LOC101252496)
Solyc06g063070.3	JERF1 Solanum	lycoper	sicum	transcription factor JERF1	JERF1)
Solyc10g080100.2	LOC101255152	Solanum	lycopers	villin-3-like	LOC101255152)
Solyc02g091240.1	LOC101262162	Solanum	lycopers	protein PIN-LIKES 2	LOC101262162)
Solyc11g013530.2	LOC101257427	Solanum	lycopers	uncharacterized LOC101257427	LOC101257427)
Solyc10g081900.2	LOC101247974	Solanum	lycopers	digalactosyldiacylglycerol synthase 1, chloroplastic-like	LOC101247974)
Solyc06g007960.3	LOC101258157	Solanum	lycopers	myricetin 3-O-methyltransferase 3-like	LOC101258157)
Solyc05g007690.2	LOC101262719	Solanum	lycopers	transcription factor MYB16-like	LOC101262719)
Solyc10g005450.2	LOC104649496	Solanum	lycopers	equilibrative nucleotide transporter 3-like	LOC104649496)
Solyc07g008660.3	rps16 Solanum	lycoper	sicum	ribosomal protein S16	rps16)
Solyc03g005800.3	LOC101244457	Solanum	lycopers	UDP-N-acetylglucosamine transferase subunit ALG14-like protein	LOC101244457)
Solyc02g085100.3	LOC101263563	Solanum	lycopers	putative glucose-6-phosphate 1-epimerase	LOC101263563)
Solyc02g087110.3	LOC101246396	Solanum	lycopers	alpha-dioxygenase 1-like	LOC101246396)
Solyc02g089960.3	LOC101260781	Solanum	lycopers	uncharacterized LOC101260781	LOC101260781)
Solyc05g005040.3	LOC101244077	Solanum	lycopers	polygalacturonase At1g48100	LOC101244077)
Solyc02g069290.3	LOC101248542	Solanum	lycopers	putative E3 ubiquitin-protein ligase LIN	LOC101248542)
Solyc10g080740.2	LOC101244332	Solanum	lycopers	nonsense-mediated mRNA decay factor SMG7-like	LOC101244332)
Solyc12g010350.2	LOC101247403	Solanum	lycopers	large ribosomal subunit protein eL39x	LOC101247403)
Solyc06g062510.3	LOC101260829	Solanum	lycopers	ESCRT-related protein CHMP1A	LOC101260829)
Solyc08g066390.3	LOC101249746	Solanum	lycopers	protein SAWADEE HOMEODOMAIN HOMOLOG 2-like	LOC101249746)
Solyc06g053420.3	LOC101248488	Solanum	lycopers	BAG-associated GRAM protein 1	LOC101248488)
Solyc09g089680.3	LOC101245697	Solanum	lycopers	1-aminocyclopropane-1-carboxylate oxidase homolog	LOC101245697)
Solyc05g050990.1	LOC101249858	Solanum	lycopers	UDP-glucuronate 4-epimerase 3	LOC101249858)
Solyc07g032230.3	LOC101265657	Solanum	lycopers	uncharacterized LOC101265657	LOC101265657)
Solyc05g056150.3	LOC101250407	Solanum	lycopers	-1	5-phosphoribosyl)-5-[	5-phosphoribosylamino)methylideneamino] imidazole-4-carboxamide isomerase, chloroplastic	LOC101250407)
Solyc01g005575.1	LOC101267835	Solanum	lycopers	uncharacterized LOC101267835	LOC101267835)
Solyc01g080830.3	LOC101250337	Solanum	lycopers	uncharacterized LOC101250337	LOC101250337)
Solyc04g081390.3	LOC101248672	Solanum	lycopers	WEB family protein At1g75720	LOC101248672)
Solyc09g011700.1	LOC138338268	Solanum	lycopers	copper transporter 1-like	LOC138338268)
Solyc05g009100.3	LOC109120363	Solanum	lycopers	probable leucine-rich repeat receptor-like protein kinase	LOC109120363)
Solyc02g083285.1	LOC101265994	Solanum	lycopers	protein IQ-DOMAIN 20	LOC101265994)
Solyc07g042250.3	Cpn21 Solanum	lycoper	sicum	chaperonin 21 precursor	Cpn21)
Solyc04g076970.3	LOC101249637	Solanum	lycopers	protein RESPONSE TO ABA AND SALT 1	LOC101249637)
Solyc03g114380.3	LOC101245044	Solanum	lycopers	kinesin-like protein KIN-8A	LOC101245044)
Solyc04g082890.3	LOC101245758	Solanum	lycopers	bZIP transcription factor 60	LOC101245758)
Solyc01g090480.3	LOC101261855	Solanum	lycopers		KH) RNA-binding protein	LOC101261855)
Solyc02g079300.3	LOC101266484	Solanum	lycopers	lysine-specific demethylase JMJ28	LOC101266484)
Solyc06g075665.1	LOC138342011	Solanum	lycopers	uncharacterized LOC138342011	LOC138342011)
Solyc02g030230.3	LOC101244819	Solanum	lycopers	UDP-arabinose 4-epimerase 1	LOC101244819)
Solyc07g041200.3	LOC101258973	Solanum	lycopers	alpha/beta hydrolase domain-containing protein WAV2	LOC101258973)
Solyc10g007100.3	LOC101265483	Solanum	lycopers	protein DETOXIFICATION 18	LOC101265483)
Solyc03g025890.2	LOC101248748	Solanum	lycopers	DNA mismatch repair protein MSH3	LOC101248748)
Solyc07g049165.1	LOC101248023	Solanum	lycopers	ribonuclease 3-like protein 3	LOC101248023)
Solyc01g107940.3	LOC101260877	Solanum	lycopers	E3 ubiquitin-protein ligase MBR2	LOC101260877)
Solyc06g005990.3	LOC101264125	Solanum	lycopers	DExH-box ATP-dependent RNA helicase DExH11	LOC101264125)
Solyc05g050550.3	LOC101247622	Solanum	lycopers	uncharacterized protein At4g00950-like	LOC101247622)
Solyc09g010190.3	LOC101245283	Solanum	lycopers	peptidyl-prolyl cis-trans isomerase CYP18-2	LOC101245283)
Solyc03g118000.1	LOC101247600	Solanum	lycopers	inositol polyphosphate multikinase beta	LOC101247600)
Solyc06g074690.3	LOC101261630	Solanum	lycopers	uncharacterized LOC101261630	LOC101261630)
Solyc01g011000.3	eIF-5A3 Solanum	lycoper	sicum	eukaryotic translation initiation factor 5A-3	eIF-5A3)
Solyc12g096270.2	LOC101259726	Solanum	lycopers	guanine nucleotide-binding protein subunit gamma 2	LOC101259726)
Solyc06g084350.3	LOC101250608	Solanum	lycopers	sm-like protein LSM2	LOC101250608)
Solyc09g011010.3	LOC101262449	Solanum	lycopers	light-harvesting complex-like protein OHP1, chloroplastic	LOC101262449)
Solyc04g071520.3	LOC101244768	Solanum	lycopers	probable mediator of RNA polymerase II transcription subunit 26c	LOC101244768)
Solyc01g068190.3	LOC101258592	Solanum	lycopers	HIGH CHLOROPHYLL FLUORESCENCE 153-like protein	LOC101258592)
Solyc10g074500.2	ICDH1 Solanum	lycoper	sicum	isocitrate dehydrogenase [NAD] regulatory subunit 1	ICDH1)
Solyc02g092420.3	LOC101261475	Solanum	lycopers	BTB/POZ domain-containing protein At3g49900	LOC101261475)
Solyc01g111870.2	LOC101256634	Solanum	lycopers	serine/threonine-protein kinase ATR	LOC101256634)
Solyc03g114710.3	LOC101263892	Solanum	lycopers	UDP-glycosyltransferase 89B2	LOC101263892)
Solyc09g007300.2	LOC101247955	Solanum	lycopers	subtilisin-like protease SBT6.1	LOC101247955)
Solyc03g116350.3	LOC101246233	Solanum	lycopers	HVA22-like protein a	LOC101246233)
Solyc11g072250.2	LOC101263671	Solanum	lycopers	uncharacterized LOC101263671	LOC101263671)
Solyc05g054180.3	LOC101247126	Solanum	lycopers	OBERON-like protein	LOC101247126)
Solyc06g063320.3	LOC101254704	Solanum	lycopers	uncharacterized LOC101254704	LOC101254704)
Solyc06g008690.1	LOC101249646	Solanum	lycopers	F-box/kelch-repeat protein SKIP30-like	LOC101249646)
Solyc03g097500.3	LOC101257641	Solanum	lycopers	omega-hydroxypalmitate O-feruloyl transferase	LOC101257641)
Solyc05g032660.3	LOC101247221	Solanum	lycopers	chlorophyll	ide) b reductase NOL, chloroplastic	LOC101247221)
Solyc02g094060.3	LOC101244821	Solanum	lycopers	chloride channel protein CLC-a-like	LOC101244821)
Solyc02g086270.3	LOC101262274	Solanum	lycopers	LEAF RUST 10 DISEASE-RESISTANCE LOCUS RECEPTOR-LIKE PROTEIN KINASE-like 1.4	LOC101262274)
Solyc04g049350.3	CS2 Solanum	lycoper	sicum	chorismate synthase 2	CS2)
Solyc01g005300.3	LOC101256908	Solanum	lycopers	adagio protein 3	LOC101256908)
Solyc08g007820.1	LOC104648613	Solanum	lycopers	dehydration-responsive element-binding protein 1E-like	LOC104648613)
Solyc08g078140.3	LOC101268896	Solanum	lycopers	ubiquitin carboxyl-terminal hydrolase 3-like	LOC101268896)
Solyc03g096870.3	cdc20-1 Solanum	lycoper	sicum	cell division control 20-1	cdc20-1)
Solyc10g085930.2	LOC101251834	Solanum	lycopers	uncharacterized protein ycf20	LOC101251834)
Solyc06g073030.2	LOC101268195	Solanum	lycopers	uncharacterized LOC101268195	LOC101268195)
Solyc02g090360.3	LOC101252344	Solanum	lycopers	L-ascorbate oxidase homolog	LOC101252344)
Solyc03g082820.3	LOC101266312	Solanum	lycopers	uncharacterized LOC101266312	LOC101266312)
Solyc03g098010.3	LOC101249252	Solanum	lycopers	purple acid phosphatase 17	LOC101249252)
Solyc11g020230.1	LOC101250181	Solanum	lycopers	serine/threonine-protein kinase-like protein CCR4	LOC101250181)
Solyc06g072700.3	LOC101263714	Solanum	lycopers	heavy metal-associated isoprenylated plant protein 7	LOC101263714)
Solyc11g013270.2	LOC101252837	Solanum	lycopers	O-fucosyltransferase 10-like	LOC101252837)
Solyc02g067900.3	LOC101254447	Solanum	lycopers	transcription factor GTE6	LOC101254447)
Solyc09g090420.3	LOC101258490	Solanum	lycopers	uncharacterized LOC101258490	LOC101258490)
Solyc06g082860.3	LOC101263424	Solanum	lycopers	cytochrome b561 and DOMON domain-containing protein At3g07570-like	LOC101263424)
Solyc01g097840.3	LOC101243743	Solanum	lycopers	probable serine/threonine-protein kinase WNK9	LOC101243743)
Solyc06g066070.1	LOC101248984	Solanum	lycopers	probable sugar phosphate/phosphate translocator At4g32390	LOC101248984)
Solyc01g096690.2	LOC101250640	Solanum	lycopers	probable serine/threonine-protein kinase PBL7	LOC101250640)
Solyc11g066730.2	LOC101244453	Solanum	lycopers	phototropic-responsive NPH3 family protein	LOC101244453)
Solyc04g008480.2	LOC101255580	Solanum	lycopers	Myb family transcription factor	LOC101255580)
Solyc12g099600.2	LOC101258930	Solanum	lycopers	probable protein phosphatase 2C 40	LOC101258930)
Solyc01g086750.3	LOC101262958	Solanum	lycopers	clustered mitochondria protein	LOC101262958)
Solyc06g071770.3	LOC101254702	Solanum	lycopers	protein JOKA2	LOC101254702)
Solyc02g067430.3	WRKY72 Solanum	lycoper	sicum	WRKY transcription factor 72	WRKY72)
Solyc01g109900.3	LOC101246971	Solanum	lycopers	protein CASPARIAN STRIP INTEGRITY FACTOR 1	LOC101246971)
Solyc01g099910.3	LOC101259675	Solanum	lycopers	uncharacterized LOC101259675	LOC101259675)
Solyc10g006570.2	LOC101251519	Solanum	lycopers	uncharacterized LOC101251519	LOC101251519)
Solyc08g077460.3	LOC101255818	Solanum	lycopers	BOI-related E3 ubiquitin-protein ligase 1	LOC101255818)
Solyc11g071490.2	LOC101254162	Solanum	lycopers	large ribosomal subunit protein eL30	LOC101254162)
Solyc08g061100.3	LOC101261539	Solanum	lycopers	cellulose synthase A catalytic subunit 1 [UDP-forming]	LOC101261539)
Solyc02g069740.3	LOC101265508	Solanum	lycopers	lysine-specific demethylase JMJ18	LOC101265508)
Solyc06g082980.3	HYD1 Solanum	lycoper	sicum	probable 3-beta-hydroxysteroid-Delta	8),Delta	7)-isomerase	HYD1)
Solyc10g081700.2	LOC101268731	Solanum	lycopers	uncharacterized LOC101268731	LOC101268731)
Solyc01g081600.3	LOC101265675	Solanum	lycopers	uncharacterized LOC101265675	LOC101265675)
Solyc02g077250.2	TCP1 Solanum	lycoper	sicum	TCP transcription factor 1	TCP1)
Solyc09g011027.1	LOC101261057	Solanum	lycopers	thaumatin-like protein	LOC101261057)
Solyc03g019810.3	LOC101251447	Solanum	lycopers	uncharacterized LOC101251447	LOC101251447)
Solyc01g007880.3	LOC101258779	Solanum	lycopers	protein ACCUMULATION AND REPLICATION OF CHLOROPLASTS 3, chloroplastic	LOC101258779)
Solyc07g055190.3	LOC101244682	Solanum	lycopers	peroxidase 52-like	LOC101244682)
Solyc03g123420.1	LOC101250099	Solanum	lycopers	uncharacterized LOC101250099	LOC101250099)
Solyc10g048010.2	LOC101263554	Solanum	lycopers	DUF21 domain-containing protein At2g14520-like	LOC101263554)
Solyc02g094130.3	LOC101243655	Solanum	lycopers	B2 protein	LOC101243655)
Solyc08g006080.1	LOC101258474	Solanum	lycopers	glycosyltransferase family protein 64 C3	LOC101258474)
Solyc07g032480.3	LOC101250904	Solanum	lycopers	cyclin-T1-3	LOC101250904)
Solyc06g082290.3	LOC101250815	Solanum	lycopers	uncharacterized LOC101250815	LOC101250815)
Solyc10g084420.2	LOC101254349	Solanum	lycopers	protein gar2	LOC101254349)
Solyc03g083400.3	LOC101255179	Solanum	lycopers	zinc finger protein CO3	LOC101255179)
Solyc07g018010.3	LOC101266736	Solanum	lycopers	transcription factor bHLH35	LOC101266736)
Solyc07g056340.3	LOC101247235	Solanum	lycopers	protein MEI2-like 2	LOC101247235)
Solyc09g008260.3	LOC101260965	Solanum	lycopers	protein PTST homolog 3, chloroplastic	LOC101260965)
Solyc11g072050.1	LOC101265098	Solanum	lycopers	F-box/WD-40 repeat-containing protein At5g21040	LOC101265098)
Solyc06g073390.3	FTA Solanum	lycoper	sicum	protein farnesyltransferase/geranylgeranyltransferase type-1 subunit alpha	FTA)
Solyc07g053130.3	LOC104648390	Solanum	lycopers	G-type lectin S-receptor-like serine/threonine-protein kinase At4g03230	LOC104648390)
Solyc09g031760.1	LOC101249573	Solanum	lycopers	large ribosomal subunit protein eL19y pseudogene	LOC101249573)
Solyc04g052890.2	LOC101254894	Solanum	lycopers	auxin-responsive protein SAUR68-like	LOC101254894)
Solyc05g010150.3	LOC101246425	Solanum	lycopers	uncharacterized LOC101246425	LOC101246425)
Solyc04g076510.3	LOC101247317	Solanum	lycopers	BEACH domain-containing protein B	LOC101247317)
Solyc02g037540.2	LOC101257618	Solanum	lycopers	disease resistance protein SUMM2-like	LOC101257618)
Solyc04g006980.1	TCP22 Solanum	lycoper	sicum	TCP transcription factor 22	TCP22)
Solyc01g014840.3	LOC101254517	Solanum	lycopers	disease resistance protein Roq1-like	LOC101254517)
Solyc05g009740.1	LOC101263313	Solanum	lycopers	putative late blight resistance protein homolog R1A-10	LOC101263313)
Solyc06g075540.3	LOC101257571	Solanum	lycopers	mitochondrial hydrolase YKR070W	LOC101257571)
Solyc09g089560.3	LOC101267449	Solanum	lycopers	TNF receptor-associated factor homolog 1b-like	LOC101267449)
Solyc12g008370.2	LOC101256945	Solanum	lycopers	SNW/SKI-interacting protein A	LOC101256945)
Solyc02g067570.3	LOC101261776	Solanum	lycopers	paired amphipathic helix protein Sin3-like 2	LOC101261776)
Solyc03g097080.3	LOC101267389	Solanum	lycopers	UPF0725 protein At4g29550	LOC101267389)
Solyc03g110950.1	LOC101264916	Solanum	lycopers	GRAS family protein RAD1-like	LOC101264916)
Solyc04g040170.3	LOC101255881	Solanum	lycopers	DNA-directed RNA polymerase V subunit 5A	LOC101255881)
Solyc03g033600.3	LOC101247792	Solanum	lycopers	small nuclear ribonucleoprotein SmD3b	LOC101247792)
Solyc06g060830.3	LOC101249931	Solanum	lycopers	homeobox-leucine zipper protein HAT4	LOC101249931)
Solyc07g016180.3	ARF19A Solanum	lycoper	sicum	auxin response factor 19a	ARF19A)
Solyc12g100353.1	LOC101266917	Solanum	lycopers	calpain-type cysteine protease DEK1	LOC101266917)
Solyc06g082620.1	LOC101268583	Solanum	lycopers	uncharacterized LOC101268583	LOC101268583)
Solyc11g020590.2	LOC101251643	Solanum	lycopers	uncharacterized LOC101251643	LOC101251643)
Solyc08g008030.3	LOC101253210	Solanum	lycopers	AT-hook motif nuclear-localized protein 5-like	LOC101253210)
Solyc10g005650.3	LOC101251822	Solanum	lycopers	peroxisome biogenesis protein 5	LOC101251822)
Solyc07g063300.3	LOC101251010	Solanum	lycopers	ultraviolet-B receptor UVR8	LOC101251010)
Solyc07g042890.3	LOC101262634	Solanum	lycopers	serine/threonine-protein kinase STY13	LOC101262634)
Solyc09g008380.3	LOC101257697	Solanum	lycopers	probable pectate lyase 12	LOC101257697)
Solyc05g046360.3	LOC104647600	Solanum	lycopers	uncharacterized LOC104647600	LOC104647600)
Solyc05g013240.3	LOC101262518	Solanum	lycopers	uncharacterized LOC101262518	LOC101262518)
Solyc02g087290.3	LOC101266287	Solanum	lycopers	alpha-mannosidase 2	LOC101266287)
Solyc05g006040.3	LOC104647252	Solanum	lycopers	protein PLASTID REDOX INSENSITIVE 2, chloroplastic-like	LOC104647252)
Solyc01g005210.3	LOC101259279	Solanum	lycopers	alpha,alpha-trehalose-phosphate synthase [UDP-forming] 6	LOC101259279)
Solyc07g017800.3	LOC101264135	Solanum	lycopers	uncharacterized LOC101264135	LOC101264135)
Solyc05g051570.3	LOC101255401	Solanum	lycopers	ras-related protein RABH1e	LOC101255401)
Solyc06g051200.3	LOC101247532	Solanum	lycopers	large ribosomal subunit protein uL3c	LOC101247532)
Solyc06g060710.3	LOC101247438	Solanum	lycopers	putative glucuronosyltransferase PGSIP8	LOC101247438)
Solyc01g086900.3	LOC101265962	Solanum	lycopers	uncharacterized LOC101265962	LOC101265962)
Solyc03g113690.1	ABCG6 Solanum	lycoper	sicum	ABC transporter G family member 6	ABCG6)
Solyc12g008500.2	LOC101260016	Solanum	lycopers	receptor-like protein kinase 5	LOC101260016)
Solyc02g077740.3	LOC101260102	Solanum	lycopers	uncharacterized protein At4g28440	LOC101260102)
Solyc06g065050.2	LOC101255207	Solanum	lycopers	uncharacterized LOC101255207	LOC101255207)
Solyc04g011800.1	LOC101252678	Solanum	lycopers	monothiol glutaredoxin-S1-like	LOC101252678)
Solyc03g114960.3	ABCB21 Solanum	lycoper	sicum	ABC transporter B family member 21	ABCB21)
Solyc04g080050.3	LOC101252982	Solanum	lycopers	uncharacterized LOC101252982	LOC101252982)
Solyc08g065470.3	LOC101262838	Solanum	lycopers	uncharacterized LOC101262838	LOC101262838)
Solyc07g007630.3	LOC101260446	Solanum	lycopers	actin-related protein 2/3 complex subunit 3	LOC101260446)
Solyc11g042630.2	LOC101267284	Solanum	lycopers	uncharacterized LOC101267284	LOC101267284)
Solyc06g066320.3	LOC101256389	Solanum	lycopers	protein IWS1 homolog 1	LOC101256389)
Solyc03g112700.1	LOC101256758	Solanum	lycopers	uncharacterized LOC101256758	LOC101256758)
Solyc06g075660.3	LOC101255305	Solanum	lycopers	transcription factor MYB48-like	LOC101255305)
Solyc01g080450.3	LOC101247460	Solanum	lycopers	putative pentatricopeptide repeat-containing protein At1g16830	LOC101247460)
Solyc02g014460.3	LOC101261863	Solanum	lycopers	uncharacterized LOC101261863	LOC101261863)
Solyc09g007440.3	LOC101253617	Solanum	lycopers	DEAD-box ATP-dependent RNA helicase 57	LOC101253617)
Solyc05g007430.3	LOC101263705	Solanum	lycopers	probable hexosyltransferase MUCI70	LOC101263705)
Solyc05g054830.3	LOC101255695	Solanum	lycopers	ankyrin repeat-containing protein ITN1	LOC101255695)
Solyc10g081940.2	LOC101249131	Solanum	lycopers	exocyst complex component EXO70A1	LOC101249131)
Solyc04g040220.3	BOP1 Solanum	lycoper	sicum	BLADE-ON-PETIOLE protein BOP1	BOP1)
Solyc09g083380.3	LOC101245495	Solanum	lycopers	histone H1-like	LOC101245495)
Solyc01g105000.3	LOC101246479	Solanum	lycopers	protein SODIUM POTASSIUM ROOT DEFECTIVE 3-like	LOC101246479)
Solyc04g081150.3	LOC544102	Solanum	lycopers	histone H3 variant H3.3	LOC544102)
Solyc05g054020.2	LOC101268577	Solanum	lycopers	putative late blight resistance protein homolog R1A-3	LOC101268577)
Solyc02g080810.3	LOC101249137	Solanum	lycopers	aminomethyltransferase, mitochondrial	LOC101249137)
Solyc05g052600.3	SBPase Solanum	lycoper	sicum	chloroplast sedoheptulose-1,7-bisphosphatase	SBPase)
Solyc09g007360.3	LOC101255915	Solanum	lycopers	interactor of constitutive active ROPs 2, chloroplastic	LOC101255915)
Solyc05g049940.3	LOC101257265	Solanum	lycopers	uncharacterized LOC101257265	LOC101257265)
Solyc05g013320.1	Pto Solanum	lycoper	sicum	serine/threonine protein kinase Pto	Pto)
Solyc03g117000.3	LOC101245340	Solanum	lycopers	uncharacterized LOC101245340	LOC101245340)
Solyc07g063340.3	LOC101249190	Solanum	lycopers	uncharacterized LOC101249190	LOC101249190)
Solyc08g077020.1	LOC101266965	Solanum	lycopers	auxin-responsive protein SAUR76	LOC101266965)
Solyc08g078630.3	LOC101256111	Solanum	lycopers	uncharacterized LOC101256111	LOC101256111)
Solyc03g033640.3	LOC101248750	Solanum	lycopers	uncharacterized LOC101248750	LOC101248750)
Solyc05g013440.3	LOC101266123	Solanum	lycopers	amine oxidase [copper-containing] zeta, peroxisomal	LOC101266123)
Solyc06g060100.3	LOC101265246	Solanum	lycopers	mannose-6-phosphate isomerase 1-like	LOC101265246)
Solyc03g113740.3	LOC101260121	Solanum	lycopers	anaphase-promoting complex subunit 8	LOC101260121)
Solyc08g008350.3	LOC101260556	Solanum	lycopers	uncharacterized LOC101260556	LOC101260556)
Solyc12g049150.1	LOC101256660	Solanum	lycopers	protein PELPK1	LOC101256660)
Solyc03g118610.3	LOC101250785	Solanum	lycopers	surfeit locus protein 1	LOC101250785)
Solyc04g016295.1	LOC101261217	Solanum	lycopers	uncharacterized LOC101261217	LOC101261217)
Solyc10g044910.2	LOC101257613	Solanum	lycopers	protein EI24 homolog	LOC101257613)
Solyc03g113050.1	LOC101252975	Solanum	lycopers	alternaria stem canker resistance protein 1-like	LOC101252975)
Solyc08g074570.1	LOC101268600	Solanum	lycopers	protein MOS2	LOC101268600)
Solyc01g099300.3	LOC101246668	Solanum	lycopers	protein MICRORCHIDIA 6-like	LOC101246668)
Solyc09g009990.3	LOC101249753	Solanum	lycopers	uncharacterized LOC101249753	LOC101249753)
Solyc03g078630.3	LOC101261102	Solanum	lycopers	uncharacterized LOC101261102	LOC101261102)
Solyc01g005250.3	LOC101258686	Solanum	lycopers	uncharacterized LOC101258686	LOC101258686)
Solyc06g069310.3	LOC101265446	Solanum	lycopers	protein Dr1 homolog	LOC101265446)
Solyc07g017750.3	LOC101262932	Solanum	lycopers	adagio protein 1	LOC101262932)
Solyc04g077990.3	LOC101261022	Solanum	lycopers	LOB domain-containing protein 38-like	LOC101261022)
Solyc04g081030.3	LOC101251881	Solanum	lycopers	uncharacterized LOC101251881	LOC101251881)
Solyc12g056110.2	LOC101244849	Solanum	lycopers	V-type proton ATPase subunit E	LOC101244849)
Solyc07g062720.2	LOC101248221	Solanum	lycopers	probable E3 ubiquitin-protein ligase ZFP1	LOC101248221)
Solyc07g066260.3	Pic1 Solanum	lycoper	sicum	PP2C protein phosphatase Pic1	Pic1)
Solyc02g091890.2	LOC101247575	Solanum	lycopers	uncharacterized LOC101247575	LOC101247575)
Solyc06g048940.3	LOC101253692	Solanum	lycopers	transmembrane 9 superfamily member 3	LOC101253692)
Solyc08g062910.3	LOC101254320	Solanum	lycopers	elongation factor 2	LOC101254320)
Solyc09g011730.3	LOC101248327	Solanum	lycopers	uncharacterized LOC101248327	LOC101248327)
Solyc12g008450.2	LOC101258439	Solanum	lycopers	tRNA A64-2'-O-ribosylphosphate transferase	LOC101258439)
Solyc04g056580.3	LOC101253079	Solanum	lycopers	uncharacterized LOC101253079	LOC101253079)
Solyc03g044200.3	LOC101246511	Solanum	lycopers	8-hydroxygeraniol oxidoreductase	LOC101246511)
Solyc10g080570.2	LOC101265083	Solanum	lycopers	E3 ubiquitin-protein ligase SINAT2	LOC101265083)
Solyc02g077620.1	LOC109119490	Solanum	lycopers	flavonol sulfotransferase-like	LOC109119490)
Solyc02g037490.1	LOC101263172	Solanum	lycopers	probable CoA ligase CCL11	LOC101263172)
Solyc03g120700.3	LOC101262195	Solanum	lycopers	conserved oligomeric Golgi complex subunit 1	LOC101262195)
Solyc09g057880.3	LOC101266066	Solanum	lycopers	protein FAR1-RELATED SEQUENCE 2	LOC101266066)
Solyc02g069940.3	WAP Solanum	lycoper	sicum	WPP domain-associated protein	WAP)
Solyc09g005700.3	LOC101246955	Solanum	lycopers	diaminopimelate epimerase, chloroplastic	LOC101246955)
Solyc08g016010.3	LOC101262543	Solanum	lycopers	apyrase 2	LOC101262543)
Solyc10g054800.2	LOC101252233	Solanum	lycopers	uncharacterized LOC101252233	LOC101252233)
Solyc11g013030.2	LOC101253650	Solanum	lycopers	DIS3-like exonuclease 2	LOC101253650)
Solyc09g059990.1	LOC101254727	Solanum	lycopers	uncharacterized LOC101254727	LOC101254727)
Solyc01g095210.3	LOC101247258	Solanum	lycopers	golgin candidate 4	LOC101247258)
Solyc11g032090.2	LOC101250654	Solanum	lycopers	uncharacterized LOC101250654	LOC101250654)
Solyc07g045320.3	LOC101263729	Solanum	lycopers	uncharacterized LOC101263729	LOC101263729)
Solyc08g076440.3	LOC101253516	Solanum	lycopers	uncharacterized LOC101253516	LOC101253516)
Solyc09g083020.1	LOC101262560	Solanum	lycopers	inactive protein RESTRICTED TEV MOVEMENT 1	LOC101262560)
Solyc04g026380.3	LOC101266115	Solanum	lycopers	AP-1 complex subunit mu-2	LOC101266115)
Solyc03g043960.3	LOC101266697	Solanum	lycopers	ADP-ribosylation factor-like protein 8b	LOC101266697)
Solyc05g007060.3	LOC101257368	Solanum	lycopers	2-oxoadipate dioxygenase/decarboxylase, chloroplastic/amyloplastic	LOC101257368)
Solyc03g114760.3	LOC101055604	Solanum	lycopers	Hop-interacting protein THI110	LOC101055604)
Solyc06g071040.3	LOC101256497	Solanum	lycopers	uncharacterized LOC101256497	LOC101256497)
Solyc07g048120.3	LOC101248592	Solanum	lycopers	uncharacterized LOC101248592	LOC101248592)
Solyc01g080530.3	LOC101244118	Solanum	lycopers	probable prolyl 4-hydroxylase 4	LOC101244118)
Solyc12g013910.2	LOC101251955	Solanum	lycopers	PRA1 family protein H	LOC101251955)
Solyc10g054790.2	LOC101253031	Solanum	lycopers	probable aquaporin TIP3-1	LOC101253031)
Solyc08g061090.3	LOC101261253	Solanum	lycopers	adenine nucleotide transporter BT1, chloroplastic/mitochondrial	LOC101261253)
Solyc03g097450.3	SWI3A Solanum	lycoper	sicum	SWI/SNF complex subunit SWI3A	SWI3A)
Solyc03g093150.2	LOC101265213	Solanum	lycopers	pentatricopeptide repeat-containing protein At5g62370	LOC101265213)
Solyc01g106160.2	LOC101248435	Solanum	lycopers	L-type lectin-domain containing receptor kinase IX.1	LOC101248435)
Solyc06g075020.3	ABCG60 Solanum	lycoper	sicum	ABC transporter G family member 60	ABCG60)
Solyc09g090090.2	LOC101251924	Solanum	lycopers	phosphoenolpyruvate carboxylase kinase 1	LOC101251924)
Solyc01g079180.3	LOC101261743	Solanum	lycopers	probable pectinesterase 53	LOC101261743)
Solyc08g067250.3	LOC101266356	Solanum	lycopers	uncharacterized LOC101266356	LOC101266356)
Solyc00g011880.3	LOC101245042	Solanum	lycopers	AIG2-like protein D	LOC101245042)
Solyc05g026130.3	LOC101264931	Solanum	lycopers	AP-4 complex subunit sigma	LOC101264931)
Solyc11g051160.2	LOC101255264	Solanum	lycopers	patellin-3-like	LOC101255264)
Solyc08g080040.3	ANS Solanum	lycoper	sicum	anthocyanidin synthase	ANS)
Solyc12g096340.2	LOC101257753	Solanum	lycopers	UDP-galactose/UDP-glucose transporter 7	LOC101257753)
Solyc09g090660.3	LOC101263464	Solanum	lycopers	pre-mRNA-processing factor 19	LOC101263464)
Solyc06g048620.3	LOC101247434	Solanum	lycopers	probable LRR receptor-like serine/threonine-protein kinase IRK	LOC101247434)
Solyc12g010540.1	LOC101251855	Solanum	lycopers	UDP-glucuronate 4-epimerase 1	LOC101251855)
Solyc02g065630.3	LOC101255058	Solanum	lycopers	protein FLX-like 2	LOC101255058)
Solyc01g079740.3	LOC138347186	Solanum	lycopers	protein FANTASTIC FOUR 3-like	LOC138347186)
Solyc10g081740.2	LOC101245011	Solanum	lycopers	calcium-dependent protein kinase 26-like	LOC101245011)
Solyc01g107990.3	LOC101261759	Solanum	lycopers	PI-PLC X domain-containing protein At5g67130	LOC101261759)
Solyc05g054460.3	LOC101264522	Solanum	lycopers	uncharacterized LOC101264522	LOC101264522)
Solyc11g006070.2	LOC101251734	Solanum	lycopers	peptidyl-prolyl cis-trans isomerase CYP19-2	LOC101251734)
Solyc04g078010.3	LOC104647180	Solanum	lycopers	uncharacterized LOC104647180	LOC104647180)
Solyc02g067380.3	PRE2 Solanum	lycoper	sicum	transcription factor PRE2	PRE2)
Solyc08g067820.3	LOC101251605	Solanum	lycopers	uncharacterized LOC101251605	LOC101251605)
Solyc09g089640.2	LOC101243639	Solanum	lycopers	protein PSK SIMULATOR 1	LOC101243639)
Solyc12g100290.2	LOC101268081	Solanum	lycopers	histone-lysine N-methyltransferase ASHH3-like	LOC101268081)
Solyc01g107090.2	LOC104645408	Solanum	lycopers	uncharacterized LOC104645408	LOC104645408)
Solyc04g056370.3	LOC101255983	Solanum	lycopers	uncharacterized LOC101255983	LOC101255983)
Solyc10g055720.2	LOC101268522	Solanum	lycopers	serine/threonine-protein kinase STY46	LOC101268522)
Solyc06g054650.3	LOC101244294	Solanum	lycopers	endoplasmic reticulum junction formation protein lunapark-like	LOC101244294)
Solyc07g051920.1	LOC101254919	Solanum	lycopers	mitogen-activated protein kinase kinase kinase 17-like	LOC101254919)
Solyc08g041770.3	LOC101260457	Solanum	lycopers	hydroxyproline O-arabinosyltransferase 1	LOC101260457)
Solyc06g072770.3	LOC101245856	Solanum	lycopers	binding partner of ACD11 1-like	LOC101245856)
Solyc10g008880.3	LOC101251820	Solanum	lycopers	transcription factor VOZ1	LOC101251820)
Solyc11g065750.2	LOC101250078	Solanum	lycopers	uncharacterized LOC101250078	LOC101250078)
Solyc08g068960.3	LOC101245570	Solanum	lycopers	histidine kinase 5	LOC101245570)
Solyc09g015140.2	LOC101251214	Solanum	lycopers	nitrogen regulatory protein P-II homolog	LOC101251214)
Solyc02g081980.3	LOC101250072	Solanum	lycopers	apyrase	LOC101250072)
Solyc04g015610.3	LOC101245348	Solanum	lycopers	protein TEEBE-like	LOC101245348)
Solyc04g071310.3	LOC101265536	Solanum	lycopers	CDK-activating kinase assembly factor-related	LOC101265536)
Solyc06g071610.2	LOC101254398	Solanum	lycopers	short-chain dehydrogenase TIC 32 B, chloroplastic-like	LOC101254398)
Solyc10g086210.2	LOC101263654	Solanum	lycopers	uncharacterized LOC101263654	LOC101263654)
Solyc12g009800.2	LOC101262785	Solanum	lycopers	bifunctional purple acid phosphatase 26	LOC101262785)
Solyc03g114110.3	LOC101251271	Solanum	lycopers	probable cyclic nucleotide-gated ion channel 16	LOC101251271)
Solyc01g080860.3	LOC101251220	Solanum	lycopers	protoheme IX farnesyltransferase, mitochondrial	LOC101251220)
Solyc02g031740.3	LOC101246577	Solanum	lycopers	protein PHLOEM PROTEIN 2-LIKE A9	LOC101246577)
Solyc02g086210.3	LOC101263961	Solanum	lycopers	LEAF RUST 10 DISEASE-RESISTANCE LOCUS RECEPTOR-LIKE PROTEIN KINASE-like 2.1	LOC101263961)
Solyc09g011480.3	LOC101268788	Solanum	lycopers	rop guanine nucleotide exchange factor 7-like	LOC101268788)
Solyc02g063480.2	LOC101268065	Solanum	lycopers	probable aspartic proteinase GIP2	LOC101268065)
Solyc04g082040.3	LOC101251284	Solanum	lycopers	mechanosensitive ion channel protein 8-like	LOC101251284)
Solyc08g082060.3	LOC101262642	Solanum	lycopers	protein trichome birefringence-like 23	LOC101262642)
Solyc10g006050.3	LOC101261462	Solanum	lycopers	heterogeneous nuclear ribonucleoprotein 1	LOC101261462)
Solyc06g008260.3	LOC101265930	Solanum	lycopers	large ribosomal subunit protein eL14z	LOC101265930)
Solyc01g103890.3	LOC101247864	Solanum	lycopers	magnesium transporter MRS2-4	LOC101247864)
Solyc01g096860.2	LOC101251231	Solanum	lycopers	ethylene-responsive transcription factor WRI1	LOC101251231)
Solyc06g048910.1	LOC101252402	Solanum	lycopers	disease resistance protein At4g27190-like	LOC101252402)
Solyc07g007200.3	LOC101251898	Solanum	lycopers	uncharacterized LOC101251898	LOC101251898)
Solyc03g093830.3	LOC101244466	Solanum	lycopers	ORANGE protein-like	LOC101244466)
Solyc10g076860.2	LOC101252446	Solanum	lycopers	FH protein interacting protein FIP2	LOC101252446)
Solyc01g102520.3	LOC101251796	Solanum	lycopers	MLO-like protein 11	LOC101251796)
Solyc12g098490.2	LOC101259725	Solanum	lycopers	serine hydroxymethyltransferase 4	LOC101259725)
Solyc04g082160.3	LOC101252683	Solanum	lycopers	ubiquitin-like domain-containing protein CIP73	LOC101252683)
Solyc06g068540.3	LOC101256298	Solanum	lycopers	uncharacterized LOC101256298	LOC101256298)
Solyc12g097000.2	LOC101268751	Solanum	lycopers	TMV resistance protein N-like	LOC101268751)
Solyc01g056780.3	LOC101259190	Solanum	lycopers	large ribosomal subunit protein bL34c	LOC101259190)
Solyc03g082420.3	HSP21 Solanum	lycoper	sicum	heat shock protein	HSP21)
Solyc10g006300.3	LOC101262566	Solanum	lycopers	purple acid phosphatase 18	LOC101262566)
Solyc10g005730.3	LOC101253942	Solanum	lycopers	uncharacterized WD repeat-containing protein C2A9.03	LOC101253942)
Solyc05g054980.3	LOC101251680	Solanum	lycopers	serine/threonine protein phosphatase 2A regulatory subunit B''beta	LOC101251680)
Solyc11g008550.2	LOC101248256	Solanum	lycopers	phospholipase A	1) LCAT3	LOC101248256)
Solyc03g005460.3	LOC101243672	Solanum	lycopers	DNA repair protein RAD5B	LOC101243672)
Solyc05g013530.3	LOC101267605	Solanum	lycopers	RAF-like serine/threonine-protein kinase PRAF	LOC101267605)
Solyc06g065340.1	LOC101251995	Solanum	lycopers	uncharacterized LOC101251995	LOC101251995)
Solyc08g015870.3	MLO2 Solanum	lycoper	sicum	MLO family protein 2	MLO2)
Solyc08g005230.3	LOC101265351	Solanum	lycopers	uncharacterized LOC101265351	LOC101265351)
Solyc12g042770.2	LOC101260209	Solanum	lycopers	protein POST-ILLUMINATION CHLOROPHYLL FLUORESCENCE INCREASE, chloroplastic	LOC101260209)
Solyc02g080960.2	LOC138342186	Solanum	lycopers	uncharacterized LOC138342186	LOC138342186)
Solyc02g090200.3	LOC101255943	Solanum	lycopers	uncharacterized LOC101255943	LOC101255943)
Solyc06g083830.3	LOC101262628	Solanum	lycopers	casein kinase 1-like protein 11	LOC101262628)
Solyc03g006840.3	TRM25 Solanum	lycoper	sicum	TONNEAU1 recruiting motif 25	TRM25)
Solyc02g077420.3	LOC101243853	Solanum	lycopers	phospholipase A1-II 1	LOC101243853)
Solyc00g029190.3	LOC101247902	Solanum	lycopers	loganic acid O-methyltransferase-like	LOC101247902)
Solyc12g036260.1	LOC101253165	Solanum	lycopers	cation/H	+) antiporter 11-like	LOC101253165)
Solyc04g012160.3	SRK2C Solanum	lycoper	sicum	SNF1-related kinase	SRK2C)
Solyc12g011120.2	LOC101253868	Solanum	lycopers	glucose-1-phosphate adenylyltransferase small subunit, chloroplastic/amyloplastic-like	LOC101253868)
Solyc11g012990.1	LOC101248537	Solanum	lycopers	protein SYM1-like	LOC101248537)
Solyc05g052920.3	LOC101250507	Solanum	lycopers	folylpolyglutamate synthase	LOC101250507)
Solyc02g085180.3	LOC543933	Solanum	lycopers	alpha/beta fold family protein	LOC543933)
Solyc08g075230.1	LOC101255910	Solanum	lycopers	NDR1/HIN1-like protein 12	LOC101255910)
Solyc04g016290.3	LOC101261506	Solanum	lycopers	uncharacterized LOC101261506	LOC101261506)
Solyc06g031697.1	LOC101252887	Solanum	lycopers	WAT1-related protein At2g39510	LOC101252887)
Solyc04g049660.2	LOC101255088	Solanum	lycopers	uncharacterized LOC101255088	LOC101255088)
Solyc06g034410.3	LOC101245172	Solanum	lycopers	uncharacterized LOC101245172	LOC101245172)
Solyc11g011370.2	LOC101260195	Solanum	lycopers	uncharacterized LOC101260195	LOC101260195)
Solyc09g090580.3	eIF(iso)4E	Solanum	lycopers	eukaryotic translation initiation factor iso4E	eIF	iso)4E)
Solyc07g040740.3	LOC101264840	Solanum	lycopers	diacylglycerol O-acyltransferase 1A	LOC101264840)
Solyc08g081620.3	Cel1 Solanum	lycoper	sicum	endo-1,4-beta-glucanase	Cel1)
Solyc03g113300.3	LOC101244473	Solanum	lycopers	short-chain dehydrogenase reductase 3b-like	LOC101244473)
Solyc09g091960.3	LOC101265586	Solanum	lycopers	high mobility group B protein 15	LOC101265586)
Solyc06g005290.3	LOC101249826	Solanum	lycopers	UDP-galactose/UDP-glucose transporter 5B-like	LOC101249826)
Solyc04g078160.3	LOC101265433	Solanum	lycopers	uncharacterized LOC101265433	LOC101265433)
Solyc12g096310.2	LOC101258542	Solanum	lycopers	uncharacterized LOC101258542	LOC101258542)
Solyc07g065595.1	LOC101254613	Solanum	lycopers	nicotinamide/nicotinic acid mononucleotide adenylyltransferase	LOC101254613)
Solyc02g077910.3	LOC101257328	Solanum	lycopers	mitochondrial arginine transporter BAC1	LOC101257328)
Solyc07g007920.2	LOC101260061	Solanum	lycopers	uncharacterized LOC101260061	LOC101260061)
Solyc09g075100.3	LOC101246960	Solanum	lycopers	mitochondrial zinc maintenance protein 1, mitochondrial	LOC101246960)
Solyc01g006100.3	CMT3 Solanum	lycoper	sicum	DNA	cytosine-5)-methyltransferase 3	CMT3)
Solyc09g008660.3	LOC101265855	Solanum	lycopers	protein CHUP1, chloroplastic	LOC101265855)
Solyc01g109370.3	LOC101261466	Solanum	lycopers	probable 1-acyl-sn-glycerol-3-phosphate acyltransferase 5	LOC101261466)
Solyc07g005360.3	LOC101261832	Solanum	lycopers	probable galacturonosyltransferase 6	LOC101261832)
Solyc04g025530.3	GAD3 Solanum	lycoper	sicum	glutamate decarboxylase isoform3	GAD3)
Solyc02g062350.3	LOC101249520	Solanum	lycopers	protein CHAPERONE-LIKE PROTEIN OF POR1, chloroplastic	LOC101249520)
Solyc06g066030.3	LOC101261927	Solanum	lycopers	protein WVD2-like 6	LOC101261927)
Solyc09g010670.3	LOC101254825	Solanum	lycopers	transcription factor-like protein DPA	LOC101254825)
Solyc02g031980.3	ureD Solanum	lycoper	sicum	urease accessory protein D	ureD)
Solyc11g072220.2	LOC101243669	Solanum	lycopers	ubiquitin-like-specific protease 1D	LOC101243669)
Solyc11g006040.2	LOC101250851	Solanum	lycopers	receptor protein kinase TMK1	LOC101250851)
Solyc10g045190.2	LOC101255147	Solanum	lycopers	protein RDM1	LOC101255147)
Solyc12g042530.2	LOC101255565	Solanum	lycopers	uncharacterized LOC101255565	LOC101255565)
Solyc01g079260.3	LOC101263542	Solanum	lycopers	WRKY transcription factor 23	LOC101263542)
Solyc06g084160.3	LOC101255414	Solanum	lycopers	probable serine/threonine-protein kinase BUD32 homolog	LOC101255414)
Solyc02g072060.2	LOC104646049	Solanum	lycopers	heat stress transcription factor A-7a-like	LOC104646049)
Solyc02g084370.1	LOC101252647	Solanum	lycopers	probable LRR receptor-like serine/threonine-protein kinase At4g36180	LOC101252647)
Solyc01g090900.3	LOC101244710	Solanum	lycopers	uncharacterized LOC101244710	LOC101244710)
Solyc03g034240.3	LOC101257339	Solanum	lycopers	protein ABA DEFICIENT 4, chloroplastic-like	LOC101257339)
Solyc11g005950.2	LOC101249512	Solanum	lycopers	BTB/POZ domain-containing protein At2g13690	LOC101249512)
Solyc08g083200.3	LOC101262740	Solanum	lycopers	uncharacterized LOC101262740	LOC101262740)
Solyc04g076340.3	LOC101255390	Solanum	lycopers	uncharacterized LOC101255390	LOC101255390)
Solyc10g085960.1	LOC101267179	Solanum	lycopers	pathogenesis-related protein PRB1-2	LOC101267179)
Solyc01g111620.3	LOC101267456	Solanum	lycopers	chloroplast protein FOR GROWTH AND FERTILITY 1	LOC101267456)
Solyc02g014740.2	LOC112940863	Solanum	lycopers	STOREKEEPER protein-like	LOC112940863)
Solyc02g094540.3	LOC101257819	Solanum	lycopers	uncharacterized LOC101257819	LOC101257819)
Solyc12g008660.1	LOC101263489	Solanum	lycopers	zinc finger CCCH domain-containing protein 20	LOC101263489)
Solyc10g079250.2	LOC101263651	Solanum	lycopers	DNA repair protein recA homolog 2, mitochondrial	LOC101263651)
Solyc12g015740.2	LOC104644860	Solanum	lycopers	transmembrane emp24 domain-containing protein p24beta2	LOC104644860)
Solyc03g121310.2	LOC101248281	Solanum	lycopers	uncharacterized LOC101248281	LOC101248281)
Solyc03g026230.1	LOC101264595	Solanum	lycopers	protein DETOXIFICATION 49	LOC101264595)
Solyc01g068330.3	LOC101245092	Solanum	lycopers	cell division control protein 48 homolog C	LOC101245092)
Solyc06g073230.3	LOC101254211	Solanum	lycopers	uncharacterized LOC101254211	LOC101254211)
Solyc11g008990.2	LOC101257824	Solanum	lycopers	membrane-associated protein VIPP1, chloroplastic	LOC101257824)
Solyc04g051180.1	LOC101251976	Solanum	lycopers	vacuolar iron transporter homolog 1-like	LOC101251976)
Solyc05g055110.3	LOC101264427	Solanum	lycopers	nuclear pore complex protein NUP1-like	LOC101264427)
Solyc01g068410.3	PIN5 Solanum	lycoper	sicum	auxin efflux carrier component 5	PIN5)
Solyc05g012230.3	LOC101267310	Solanum	lycopers	uncharacterized LOC101267310	LOC101267310)
Solyc03g007330.3	LOC101252055	Solanum	lycopers	ATP-dependent zinc metalloprotease FTSH 11, chloroplastic/mitochondrial	LOC101252055)
Solyc06g073870.3	LOC101264016	Solanum	lycopers	DNA-directed RNA polymerase II subunit 4	LOC101264016)
Solyc03g007850.1	LOC101263580	Solanum	lycopers	uncharacterized LOC101263580	LOC101263580)
Solyc02g088600.3	LOC101265496	Solanum	lycopers	pentatricopeptide repeat-containing protein At3g29290	LOC101265496)
Solyc05g012870.1	LOC101256486	Solanum	lycopers	uncharacterized LOC101256486	LOC101256486)
Solyc02g070240.3	LOC101254355	Solanum	lycopers	30-kDa cleavage and polyadenylation specificity factor 30	LOC101254355)
Solyc08g082950.3	LOC101250722	Solanum	lycopers	aluminum-activated malate transporter 10-like	LOC101250722)
Solyc10g006370.3	LOC104649487	Solanum	lycopers	ankyrin repeat family protein	LOC104649487)
Solyc11g069040.3	GLX1 Solanum	lycoper	sicum	glyoxalase-I	GLX1)
Solyc04g064550.1	GRAS6 Solanum	lycoper	sicum	GRAS6 protein	GRAS6)
Solyc10g085320.2	LOC101257124	Solanum	lycopers	protein trichome birefringence-like 35	LOC101257124)
Solyc06g083750.3	LOC101264942	Solanum	lycopers	plasmodesmata-located protein 3	LOC101264942)
Solyc06g069030.3	LOC101244674	Solanum	lycopers	uncharacterized LOC101244674	LOC101244674)
Solyc01g103160.3	LOC101259376	Solanum	lycopers	pentatricopeptide repeat-containing protein At1g10270	LOC101259376)
Solyc05g006080.1	LOC101264006	Solanum	lycopers	uncharacterized LOC101264006	LOC101264006)
Solyc02g078840.3	LOC101260101	Solanum	lycopers	secretory carrier-associated membrane protein 2	LOC101260101)
Solyc05g018590.3	LOC101245649	Solanum	lycopers	26S proteasome regulatory subunit 8 homolog A	LOC101245649)
Solyc07g053860.3	LOC101247038	Solanum	lycopers	uncharacterized LOC101247038	LOC101247038)
Solyc02g085800.1	LOC101255267	Solanum	lycopers	probable carboxylesterase 17	LOC101255267)
Solyc08g014100.1	LOC101251308	Solanum	lycopers	pentatricopeptide repeat-containing protein At5g43790	LOC101251308)
Solyc12g095890.2	LOC101268462	Solanum	lycopers	nuclear poly	A) polymerase 4	LOC101268462)
Solyc01g104780.3	LOC101246768	Solanum	lycopers	vacuolar iron transporter	LOC101246768)
Solyc12g055820.2	LOC101249618	Solanum	lycopers	probable cinnamyl alcohol dehydrogenase 1	LOC101249618)
Solyc02g014455.1	LOC101261558	Solanum	lycopers	uncharacterized LOC101261558	LOC101261558)
Solyc04g074310.3	LOC101258063	Solanum	lycopers	uncharacterized LOC101258063	LOC101258063)
Solyc12g006550.2	LOC101263184	Solanum	lycopers	ribosome biogenesis regulatory protein homolog	LOC101263184)
Solyc08g074860.1	LOC104648988	Solanum	lycopers	bZIP transcription factor 17-like	LOC104648988)
Solyc05g009450.2	CRF10 Solanum	lycoper	sicum	cytokinin response factor 10	CRF10)
Solyc03g006590.3	LOC101251549	Solanum	lycopers	uncharacterized LOC101251549	LOC101251549)
Solyc05g007580.1	LOC101267309	Solanum	lycopers	zinc-finger homeodomain protein 10	LOC101267309)
Solyc05g013730.3	LOC101246426	Solanum	lycopers	O-fucosyltransferase family protein	LOC101246426)
Solyc01g111660.3	PIP2-7 Solanum	lycoper	sicum	plasmamembrane intrinsic protein 2.8	PIP2-7)
Solyc07g056660.3	LOC101266347	Solanum	lycopers	vacuolar sorting protein 39-like	LOC101266347)
Solyc10g074710.2	LOC101256046	Solanum	lycopers	probable serine/threonine-protein kinase PBL8	LOC101256046)
Solyc01g090940.3	LOC101245291	Solanum	lycopers	phosphatidate cytidylyltransferase 4, chloroplastic	LOC101245291)
Solyc07g018210.3	LOC101268483	Solanum	lycopers	protein YIP4b-like	LOC101268483)
Solyc06g071680.3	HDA3 Solanum	lycoper	sicum	histone deacetylase	HDA3)
Solyc02g077980.2	LOC101255654	Solanum	lycopers	uncharacterized LOC101255654	LOC101255654)
Solyc03g082620.3	LOC101256566	Solanum	lycopers	metal-nicotianamine transporter YSL2	LOC101256566)
Solyc03g111920.2	LOC101260713	Solanum	lycopers	cytochrome P450 71A4-like	LOC101260713)
Solyc04g047720.3	LOC101263404	Solanum	lycopers	uncharacterized LOC101263404	LOC101263404)
Solyc01g107580.3	LOC101250345	Solanum	lycopers	RNA pseudouridine synthase 4, mitochondrial	LOC101250345)
Solyc10g076940.2	LOC101254547	Solanum	lycopers	protein ZINC INDUCED FACILITATOR 1-like	LOC101254547)
Solyc10g083330.1	Ty-6 Solanum	lycoper	sicum	disease resistance protein Ty-6	Ty-6)
Solyc01g097790.3	LOC101268432	Solanum	lycopers	uncharacterized LOC101268432	LOC101268432)
Solyc03g122280.3	LOC101253572	Solanum	lycopers	uncharacterized LOC101253572	LOC101253572)
Solyc08g077090.3	LOC101265052	Solanum	lycopers	eyes absent homolog	LOC101265052)
Solyc06g082500.3	LOC101245666	Solanum	lycopers	UDP-xylose transporter 3-like	LOC101245666)
Solyc11g066880.2	PSK3 Solanum	lycoper	sicum	putative phytosulfokines 6-like	PSK3)
Solyc09g065740.2	LOC101266264	Solanum	lycopers	ammonium transporter 2 member 5-like	LOC101266264)
Solyc08g005590.3	LOC101249284	Solanum	lycopers	upstream activation factor subunit UAF30	LOC101249284)
Solyc05g012790.3	LOC101254385	Solanum	lycopers	probable protein S-acyltransferase 22	LOC101254385)
Solyc02g084860.1	LOC101267761	Solanum	lycopers	bZIP transcription factor 11-like	LOC101267761)
Solyc03g098660.3	LOC101261105	Solanum	lycopers	putative GEM-like protein 8	LOC101261105)
Solyc10g086250.2	MYB75 Solanum	lycoper	sicum	transcription factor MYB75	MYB75)
Solyc09g009840.1	LOC101254416	Solanum	lycopers	uncharacterized LOC101254416	LOC101254416)
Solyc02g089410.3	LOC101246882	Solanum	lycopers	E3 ubiquitin-protein ligase CIP8-like	LOC101246882)
Solyc12g008980.2	CrtL-e-1	Solanum	lycopers	lycopene epsilon-cyclase	CrtL-e-1)
Solyc06g084240.2	CPS Solanum	lycoper	sicum	copalyl diphosphate synthase	CPS)
Solyc02g079970.3	LOC101265602	Solanum	lycopers	transcription factor ILR3	LOC101265602)
Solyc03g080180.3	LOC101251452	Solanum	lycopers	caffeic acid 3-O-methyltransferase	LOC101251452)
Solyc06g064810.3	LOC101253499	Solanum	lycopers	uncharacterized LOC101253499	LOC101253499)
Solyc05g053240.3	LOC101267894	Solanum	lycopers	squamosa promoter-binding-like protein 1	LOC101267894)
Solyc10g005240.3	LOC101245994	Solanum	lycopers	transcription factor MYB86-like	LOC101245994)
Solyc12g044760.2	LOC101261305	Solanum	lycopers	hydroxyproline O-arabinosyltransferase NOD3-like	LOC101261305)
Solyc08g014300.3	LOC101253707	Solanum	lycopers	uncharacterized LOC101253707	LOC101253707)
Solyc05g051500.3	LOC101258069	Solanum	lycopers	WEB family protein At5g16730, chloroplastic-like	LOC101258069)
Solyc03g005660.3	LOC101264592	Solanum	lycopers	uncharacterized LOC101264592	LOC101264592)
Solyc05g009210.1	LOC101251674	Solanum	lycopers	uncharacterized LOC101251674	LOC101251674)
Solyc08g082630.3	ARF9 Solanum	lycoper	sicum	auxin response factor 9	ARF9)
Solyc01g111420.3	LOC101263646	Solanum	lycopers	uncharacterized LOC101263646	LOC101263646)
Solyc05g016410.3	LOC101258260	Solanum	lycopers	casein kinase 1-like protein 2	LOC101258260)
Solyc03g118330.2	LOC101246041	Solanum	lycopers	probable LRR receptor-like serine/threonine-protein kinase At3g47570	LOC101246041)
Solyc03g091000.1	LOC101256568	Solanum	lycopers	14 kDa proline-rich protein DC2.15	LOC101256568)
Solyc12g100130.1	LOC101246327	Solanum	lycopers	probable anion transporter 5	LOC101246327)
Solyc02g067660.3	LOC101260601	Solanum	lycopers	senescence-associated carboxylesterase 101	LOC101260601)
Solyc12g044880.2	TBG1 Solanum	lycoper	sicum	beta-galactosidase	TBG1)
Solyc03g114590.3	LOC101265629	Solanum	lycopers	uncharacterized LOC101265629	LOC101265629)
Solyc12g010745.1	LOC101255469	Solanum	lycopers	protein STRUBBELIG-RECEPTOR FAMILY 3	LOC101255469)
Solyc03g111230.3	LOC101264811	Solanum	lycopers	large ribosomal subunit protein uL22y	LOC101264811)
Solyc10g079620.2	LOC100316880	Solanum	lycopers	haloacid dehalogenase	LOC100316880)
Solyc01g005970.3	LOC101255619	Solanum	lycopers	F-box/kelch-repeat protein At1g55270	LOC101255619)
Solyc03g115530.3	LOC101263803	Solanum	lycopers	uncharacterized LOC101263803	LOC101263803)
Solyc03g046470.3	LOC101260313	Solanum	lycopers	O-fucosyltransferase 27	LOC101260313)
Solyc01g006910.3	LOC101262950	Solanum	lycopers	RING-H2 finger protein ATL70-like	LOC101262950)
Solyc06g050630.3	LOC101264432	Solanum	lycopers	arogenate dehydrogenase 1, chloroplastic	LOC101264432)
Solyc11g068870.2	LOC101245227	Solanum	lycopers	uncharacterized LOC101245227	LOC101245227)
Solyc12g089310.2	LOC101248956	Solanum	lycopers	tubulin beta-3 chain-like	LOC101248956)
Solyc06g076790.1	LOC101259757	Solanum	lycopers	uncharacterized LOC101259757	LOC101259757)
Solyc05g055790.3	LOC101260535	Solanum	lycopers	probable protein phosphatase 2C 33	LOC101260535)

## Sheet: blue-penn-11
GeneSymbol	ModuleMembership	TraitSignificance
Solyc01g067380.3	0.252268	0.178104
Solyc01g005730.3	-0.826143	-0.812386
Solyc01g020570.2	-0.265601	-0.290615
Solyc01g080080.3	-0.776781	-0.643384
Solyc01g109570.3	-0.504322	-0.658333
Solyc01g109730.1	0.0696953	0.353853
Solyc01g107930.3	0.206901	0.102288
Solyc01g006240.3	-0.511546	-0.499926
Solyc01g106430.3	-0.879723	-0.627111
Solyc01g105460.3	0.17848	0.422402
Solyc01g106020.3	0.207099	0.110289
Solyc01g059830.3	0.152817	0.190552
Solyc01g112150.3	0.694528	0.634214
Solyc01g087320.3	0.376304	0.25318
Solyc01g067277.1	0.536272	0.542326
Solyc01g095590.3	-0.629946	-0.531996
Solyc01g067590.3	-0.720875	-0.696216
Solyc01g012700.3	-0.127196	-0.239228
Solyc01g014390.3	-0.250408	-0.108465
Solyc01g005100.3	0.446118	0.374272
Solyc01g057320.2	-0.43306	-0.199542
Solyc01g008977.1	0.0789514	0.315222
Solyc01g009100.3	-0.811977	-0.56786
Solyc01g068500.3	0.819961	0.621644
Solyc01g091130.3	-0.484976	-0.286513
Solyc01g091720.3	0.162953	0.249443
Solyc01g096180.3	0.737932	0.643504
Solyc01g009303.1	0.247094	0.262684
Solyc01g098527.1	0.61919	0.612196
Solyc01g079390.3	-0.0507858	-0.232235
Solyc01g008005.1	0.195557	0.285281
Solyc01g103540.3	0.672172	0.575472
Solyc01g010350.3	-0.160893	-0.238697
Solyc01g087330.3	0.32133	0.27496
Solyc01g097990.3	0.376692	0.271626
Solyc01g079370.3	-0.0585659	-0.305658
Solyc01g102730.3	-0.929368	-0.893027
Solyc01g102680.3	-0.0137688	-0.217406
Solyc01g066957.1	0.322567	0.297806
Solyc01g057440.3	-0.250408	-0.108465
Solyc01g095320.3	0.926919	0.802745
Solyc01g095600.3	-0.389216	-0.343929
Solyc01g090660.3	-0.208858	-0.108465
Solyc01g068470.3	0.612168	0.697846
Solyc01g107040.3	0.642079	0.467425
Solyc01g067280.3	-0.220762	-0.280022
Solyc01g091630.3	-0.331545	-0.231939
Solyc01g110640.2	0.634578	0.373933
Solyc01g095960.3	-0.0844473	-0.199546
Solyc01g057200.3	0.409795	0.574953
Solyc01g087840.3	0.555464	0.535534
Solyc01g111700.2	-0.410392	-0.360777
Solyc01g101040.3	-0.435282	-0.585978
Solyc01g008600.3	0.373182	0.428477
Solyc01g079210.3	0.669176	0.544047
Solyc01g057960.2	0.367798	0.177782
Solyc01g079540.3	-0.914163	-0.819867
Solyc01g079270.1	-0.151816	-0.152806
Solyc01g109750.2	-0.0603802	-0.158029
Solyc01g081490.3	-0.463607	-0.2117
Solyc01g056880.2	-0.312989	-0.18902
Solyc01g080360.3	0.2421	0.35395
Solyc01g009200.3	-0.0439123	-0.190165
Solyc01g034155.1	0.635356	0.671908
Solyc01g103170.3	-0.0470836	0.203699
Solyc01g099850.3	-0.0236845	-0.162684
Solyc01g010700.3	0.842423	0.810289
Solyc01g008230.3	-0.737868	-0.8404
Solyc01g005220.3	0.571622	0.36266
Solyc01g091770.3	0.658814	0.772769
Solyc01g090960.2	-0.206045	-0.157943
Solyc01g103890.3	0.907827	0.728443
Solyc01g096450.3	-0.751409	-0.603316
Solyc01g087385.1	0.351647	0.321521
Solyc01g096290.3	-0.706722	-0.45908
Solyc01g097730.3	-0.261952	-0.246475
Solyc01g008660.3	0.621549	0.459174
Solyc01g079300.3	0.522132	0.387319
Solyc01g005295.1	-0.0896635	-0.158109
Solyc01g005530.3	-0.433129	-0.276325
Solyc01g006940.3	0.143223	0.322937
Solyc01g106253.1	0.262416	0.301266
Solyc01g105545.1	-0.910321	-0.791844
Solyc01g096820.3	0.475352	0.444729
Solyc01g006220.2	-0.307311	-0.21664
Solyc01g103610.3	0.2151	0.28481
Solyc01g102660.3	0.268621	0.345623
Solyc01g011180.1	0.164658	0.179211
Solyc01g044372.1	-0.188815	-0.309615
Solyc01g105450.3	0.131992	0.151203
Solyc01g060010.2	0.757692	0.851003
Solyc01g102870.2	0.6061	0.521188
Solyc01g091030.3	-0.14108	-0.331809
Solyc01g080600.3	-0.936184	-0.730313
Solyc01g008405.1	0.240508	0.273646
Solyc01g100040.3	0.250287	0.130075
Solyc01g005670.3	0.195227	0.195941
Solyc01g110990.2	0.785482	0.59843
Solyc01g087060.3	-0.361911	-0.473928
Solyc01g087880.3	-0.45076	-0.399199
Solyc01g067930.3	-0.527894	-0.4581
Solyc01g079620.3	0.386326	0.326218
Solyc01g101130.3	0.3344	0.174946
Solyc01g103720.3	-0.902933	-0.678615
Solyc01g065830.1	-0.235219	-0.33605
Solyc01g066740.3	-0.396811	-0.161928
Solyc01g109760.2	0.439887	0.259595
Solyc01g086893.1	0.314658	0.225824
Solyc01g098540.3	0.42466	0.262672
Solyc01g107610.3	0.227872	0.301754
Solyc01g096270.3	0.264883	0.238545
Solyc01g073950.3	-0.430045	-0.348649
Solyc01g010930.3	-0.195135	-0.256887
Solyc01g096050.3	0.656007	0.589115
Solyc01g009235.1	0.478251	0.649166
Solyc01g098240.2	0.638088	0.538828
Solyc01g067610.3	0.31803	0.13757
Solyc01g091240.3	-0.250084	-0.176862
Solyc01g067275.1	0.390215	0.327639
Solyc01g087995.1	-0.208794	-0.242976
Solyc01g079360.3	0.905955	0.826539
Solyc01g011095.1	0.747493	0.676324
Solyc01g100480.3	-0.581949	-0.755836
Solyc01g081340.3	0.132876	-0.158867
Solyc01g098740.3	0.11118	0.331114
Solyc01g068560.3	-0.708999	-0.693471
Solyc01g080400.3	0.504977	0.545507
Solyc01g007740.3	0.309537	0.357046
Solyc01g096950.3	0.530071	0.438858
Solyc01g096470.3	0.421683	0.190526
Solyc01g106930.3	-0.169388	-0.108465
Solyc01g073720.2	0.609182	0.519977
Solyc01g088830.2	0.039744	0.125464
Solyc01g102435.1	-0.511484	-0.364306
Solyc01g088260.3	0.516432	0.292342
Solyc01g005020.3	-0.721677	-0.777146
Solyc01g044305.1	0.712594	0.544074
Solyc01g097040.3	-0.682979	-0.751414
Solyc01g091850.3	-0.365917	-0.259801
Solyc01g009870.3	0.301087	0.542326
Solyc01g086920.3	-0.82008	-0.734144
Solyc01g087590.3	0.208622	0.195298
Solyc01g017460.2	-0.0225865	-0.108465
Solyc01g108120.3	0.47052	0.312192
Solyc01g103930.3	-0.184112	-0.331709
Solyc01g009900.3	0.5381	0.351436
Solyc01g105040.3	-0.290239	-0.502689
Solyc01g087170.3	0.43346	0.149564
Solyc01g095420.3	0.290595	0.282773
Solyc01g079110.3	-0.969794	-0.78901
Solyc01g107490.2	0.329966	0.369513
Solyc01g006500.3	-0.0564917	-0.152475
Solyc01g108930.3	-0.585285	-0.530043
Solyc01g009890.1	-0.55385	-0.474983
Solyc01g079860.3	0.625859	0.525921
Solyc01g067400.3	-0.0712424	-0.24215
Solyc01g108670.3	-0.641762	-0.445996
Solyc01g007030.3	-0.610472	-0.572107
Solyc01g005170.2	0.21426	0.218428
Solyc01g108440.2	0.178785	0.299053
Solyc01g110880.1	0.136998	0.223949
Solyc01g103910.2	0.199888	0.244926
Solyc01g108975.1	0.175689	0.227111
Solyc01g100540.3	0.628381	0.483487
Solyc01g058690.1	0.431502	0.332929
Solyc01g087790.2	0.0947496	0.22994
Solyc01g067840.2	-0.267072	-0.238976
Solyc01g088030.3	0.522088	0.653341
Solyc01g066620.3	0.304105	0.202678
Solyc01g100370.3	0.40681	0.283243
Solyc01g080450.3	0.720746	0.747469
Solyc01g005750.1	0.682333	0.702655
Solyc01g090030.2	-0.323996	-0.334243
Solyc01g100650.3	-0.767206	-0.624668
Solyc01g102300.3	0.896151	0.805342
Solyc01g081050.3	-0.871135	-0.732882
Solyc01g066515.1	-0.126958	-0.266837
Solyc01g066700.3	0.429492	0.536619
Solyc01g079800.3	-0.350088	-0.158217
Solyc01g088245.1	-0.217899	-0.158618
Solyc01g008320.3	-0.902869	-0.745317
Solyc01g008900.3	-0.115347	0.147143
Solyc01g073680.3	0.675255	0.705195
Solyc01g073810.2	-0.222033	-0.108465
Solyc01g079240.3	-0.909969	-0.912795
Solyc01g059870.3	0.464624	0.301119
Solyc01g009500.3	-0.78971	-0.650744
Solyc01g081570.3	-0.964058	-0.813003
Solyc01g108090.2	0.301087	0.542326
Solyc01g109770.3	-0.349182	-0.173959
Solyc01g068260.3	-0.0126787	0.260427
Solyc01g107937.1	-0.260697	-0.119066
Solyc01g097960.3	0.128836	-0.113173
Solyc01g102480.3	-0.182599	-0.252432
Solyc01g091920.3	-0.638491	-0.747236
Solyc01g094040.3	-0.287284	-0.264838
Solyc01g110785.1	0.0245389	-0.14962
Solyc01g106080.3	0.704311	0.521945
Solyc01g096410.3	0.466325	0.503663
Solyc01g104180.2	-0.0225865	-0.108465
Solyc01g091650.3	-0.119825	-0.220821
Solyc01g103420.3	0.44891	0.203
Solyc01g096810.3	0.70624	0.446059
Solyc01g109460.3	0.411503	0.240092
Solyc01g110130.3	-0.825672	-0.652829
Solyc01g088610.3	-0.594824	-0.335767
Solyc01g005820.3	-0.188693	-0.302095
Solyc01g016400.1	0.0617721	-0.157759
Solyc01g105370.3	0.540312	0.632739
Solyc01g099200.3	-0.309843	-0.395641
Solyc01g006850.1	0.0168524	0.160614
Solyc01g011233.1	0.312827	0.203462
Solyc01g111820.2	-0.588739	-0.330475
Solyc01g106770.3	0.850861	0.676124
Solyc01g104220.3	0.400345	0.412077
Solyc01g094290.3	-0.89222	-0.846675
Solyc01g088130.2	0.441806	0.51325
Solyc01g067070.3	-0.0388742	-0.246022
Solyc01g110550.3	-0.742298	-0.502976
Solyc01g020345.1	-0.0421724	-0.123405
Solyc01g066525.1	0.123344	0.223751
Solyc01g020110.2	0.216004	0.244653
Solyc01g091585.1	0.045827	-0.157949
Solyc01g107600.3	-0.416159	-0.458251
Solyc01g094760.3	-0.900351	-0.796239
Solyc01g095070.3	-0.85437	-0.862043
Solyc01g100230.3	-0.432869	-0.453031
Solyc01g101140.3	0.627878	0.367946
Solyc01g109620.3	-0.187068	-0.149582
Solyc01g094370.3	0.289673	0.27635
Solyc01g090690.3	0.618622	0.414024
Solyc02g024060.2	-0.837729	-0.805773
Solyc01g099745.1	-0.194765	-0.236
Solyc01g088550.3	-0.45862	-0.674434
Solyc01g058380.1	0.277867	0.168155
Solyc01g110830.3	0.0646684	0.155333
Solyc01g102570.3	-0.565589	-0.479766
Solyc01g073740.3	-0.751296	-0.786659
Solyc01g016470.3	-0.129417	0.175461
Solyc01g017770.1	-0.750252	-0.619954
Solyc01g005550.3	-0.742066	-0.777009
Solyc01g094000.3	0.635762	0.401703
Solyc01g057780.3	-0.0238117	0.286555
Solyc01g097430.3	-0.545242	-0.508706
Solyc01g095500.3	-0.198659	-0.265021
Solyc01g101010.3	0.452028	0.322869
Solyc01g110800.3	0.308837	0.287009
Solyc01g007750.3	-0.528224	-0.425814
Solyc01g087990.3	0.641316	0.557096
Solyc01g097500.3	-0.370713	-0.265042
Solyc01g050047.1	-0.328396	-0.199753
Solyc01g094970.3	-0.314131	-0.378781
Solyc01g005390.3	-0.445884	-0.472106
Solyc01g090740.3	0.799193	0.626171
Solyc01g080690.3	0.412777	0.65458
Solyc01g067720.3	0.366518	0.457339
Solyc01g105990.3	-0.39751	-0.281594
Solyc01g009090.3	0.439878	0.470769
Solyc01g105180.3	0.511694	0.348605
Solyc01g110140.3	-0.43166	-0.363978
Solyc01g017200.2	-0.147388	-0.199121
Solyc01g104437.1	0.412348	0.296831
Solyc01g057700.1	-0.0223978	-0.156117
Solyc01g058720.3	-0.666971	-0.597257
Solyc01g108050.3	0.221765	0.314767
Solyc01g087050.3	0.0695944	0.13636
Solyc01g087290.3	-0.465569	-0.237483
Solyc01g106000.3	0.844861	0.800964
Solyc01g080840.3	-0.530333	-0.319815
Solyc01g006960.3	0.344969	0.482881
Solyc01g098550.3	-0.850993	-0.640295
Solyc01g091210.3	0.53481	0.330169
Solyc01g087740.1	0.389999	0.500353
Solyc01g079780.3	-0.0442615	0.138031
Solyc01g067100.3	0.298446	0.250898
Solyc01g094220.3	-0.0712206	-0.181238
Solyc01g008390.2	-0.206045	-0.157943
Solyc01g086820.3	-0.916526	-0.69172
Solyc01g111650.3	-0.0179598	0.215046
Solyc01g066720.3	-0.619858	-0.698405
Solyc01g095300.3	-0.855391	-0.787413
Solyc01g017060.2	-0.169388	-0.108465
Solyc01g110190.3	-0.760534	-0.606618
Solyc01g017050.1	-0.590069	-0.54905
Solyc01g105820.3	0.604597	0.640104
Solyc01g102820.3	-0.732478	-0.507104
Solyc01g080430.3	0.608572	0.428675
Solyc01g091400.3	-0.350707	-0.310609
Solyc01g067730.3	-0.764128	-0.871912
Solyc01g110913.1	-0.39069	-0.501504
Solyc01g056690.3	-0.885144	-0.755142
Solyc01g017070.1	-0.207591	-0.238923
Solyc01g100320.3	-0.163911	-0.240111
Solyc01g111710.3	0.274429	0.320113
Solyc01g106040.3	0.413137	0.38226
Solyc01g079610.3	-0.534141	-0.562392
Solyc01g008960.3	0.968017	0.842265
Solyc01g100160.3	0.691463	0.515535
Solyc01g057430.3	0.536272	0.542326
Solyc01g102800.3	0.201252	0.281256
Solyc01g097860.3	-0.0649518	-0.114421
Solyc01g111235.1	-0.207768	-0.158106
Solyc01g090730.3	0.289742	0.406431
Solyc01g102520.3	-0.291634	-0.291309
Solyc01g060470.3	-0.425652	-0.669266
Solyc01g068130.3	-0.959165	-0.876715
Solyc01g006575.1	-0.0670538	-0.103899
Solyc01g087720.3	-0.938103	-0.808734
Solyc01g091050.3	0.789085	0.715761
Solyc01g107330.3	-0.0348128	0.232859
Solyc01g095150.3	0.809937	0.750808
Solyc01g103695.1	0.781282	0.609732
Solyc01g106540.3	-0.80479	-0.807302
Solyc01g101160.2	-0.405418	-0.588683
Solyc01g056270.2	-0.162818	-0.108465
Solyc01g009000.3	0.926949	0.777021
Solyc01g020230.3	0.337959	0.504289
Solyc01g028860.3	0.808056	0.572286
Solyc01g033990.1	0.0159125	-0.108465
Solyc01g107273.1	0.0520404	-0.108465
Solyc01g112050.3	0.272817	0.143939
Solyc01g111370.3	-0.376157	-0.262006
Solyc01g008050.3	0.140259	-0.109432
Solyc01g091040.3	-0.380832	-0.674334
Solyc01g008300.2	0.291897	0.424724
Solyc01g057900.3	0.281332	0.284579
Solyc01g109080.3	0.916508	0.757148
Solyc01g095700.3	-0.312467	-0.495922
Solyc01g106210.3	-0.526273	-0.476532
Solyc01g081310.3	0.158625	0.135296
Solyc01g079375.1	0.590995	0.491786
Solyc01g006720.3	-0.696465	-0.728583
Solyc01g096780.3	-0.201962	-0.263336
Solyc01g056520.3	-0.180732	-0.144135
Solyc01g104460.3	0.064282	-0.198354
Solyc01g111950.3	-0.50797	-0.610755
Solyc01g080820.1	-0.306846	-0.158053
Solyc01g080660.3	0.619757	0.603325
Solyc01g017500.2	-0.116195	-0.108465
Solyc01g006090.3	0.57497	0.603337
Solyc01g014180.3	0.966039	0.880744
Solyc01g050040.3	0.770978	0.810123
Solyc01g079820.3	0.426241	0.482547
Solyc01g102750.3	0.139097	0.193486
Solyc01g111410.3	0.399588	0.173611
Solyc01g066640.2	0.334042	0.505219
Solyc01g007160.3	-0.408686	-0.214669
Solyc01g049975.1	0.497928	0.550408
Solyc01g008760.3	0.317584	0.116329
Solyc01g100920.3	0.100761	-0.249684
Solyc01g081010.3	0.869937	0.786725
Solyc01g014375.1	0.730207	0.517771
Solyc01g056250.2	0.328976	0.285945
Solyc01g020190.2	0.182775	0.217722
Solyc01g104770.3	0.410191	0.233853
Solyc01g105710.3	-0.779747	-0.627133
Solyc01g009940.1	0.681638	0.537928
Solyc01g009190.2	-0.257981	-0.291542
Solyc01g011415.1	-0.254027	-0.314211
Solyc01g079520.3	0.05089	0.236681
Solyc01g099530.3	0.337608	0.470274
Solyc01g108400.3	-0.735836	-0.589012
Solyc01g095920.3	-0.334867	-0.158112
Solyc01g094060.3	0.243678	0.386298
Solyc01g110465.1	0.82064	0.800902
Solyc01g107780.3	-0.302932	-0.277524
Solyc01g007130.3	0.67006	0.401519
Solyc01g098760.3	0.101423	0.292131
Solyc01g008370.3	-0.629385	-0.505026
Solyc01g021600.3	0.259267	0.380646
Solyc01g009260.1	0.378511	0.33027
Solyc01g007850.2	0.703379	0.728543
Solyc01g108810.3	-0.0225865	-0.108465
Solyc01g110610.3	-0.243849	-0.126207
Solyc01g079180.3	-0.565058	-0.534855
Solyc01g005440.3	-0.612125	-0.506558
Solyc01g017110.1	-0.343048	-0.350753
Solyc01g056720.3	0.182843	0.109045
Solyc01g008310.3	-0.924272	-0.904155
Solyc01g081080.2	-0.0225865	-0.108465
Solyc01g110820.3	0.654966	0.584214
Solyc01g049960.3	-0.790168	-0.641875
Solyc01g105510.3	0.327271	0.335444
Solyc01g060240.3	-0.34682	-0.183706
Solyc01g009480.3	-0.463316	-0.441155
Solyc01g005400.3	0.353904	0.348506
Solyc01g098220.2	0.842963	0.798142
Solyc01g073910.3	0.413216	0.568626
Solyc01g066840.3	-0.76351	-0.46217
Solyc01g007855.1	0.588285	0.383268
Solyc01g009400.3	0.0658688	-0.108465
Solyc01g095290.3	-0.677312	-0.573453
Solyc01g058010.3	-0.48156	-0.535565
Solyc01g005520.3	-0.949032	-0.811418
Solyc01g014100.3	-0.0775913	-0.158078
Solyc01g086730.3	-0.1686	-0.108465
Solyc01g049820.2	-0.256453	-0.263314
Solyc01g095270.3	0.65721	0.561761
Solyc01g095230.3	0.599282	0.685887
Solyc01g068050.3	0.537802	0.539719
Solyc01g109120.3	0.776421	0.609317
Solyc01g109880.3	0.927928	0.827352
Solyc01g006230.3	-0.00857001	-0.10247
Solyc01g103960.3	-0.779051	-0.439642
Solyc01g006340.3	-0.501084	-0.372398
Solyc01g090760.3	0.200007	0.215833
Solyc01g068070.3	0.67527	0.744646
Solyc01g091820.3	0.531159	0.574287
Solyc09g064400.2	-0.116195	-0.108465
Solyc01g094990.2	-0.175493	-0.235335
Solyc01g102350.3	-0.868574	-0.689599
Solyc01g088170.3	0.595289	0.715667
Solyc01g103200.3	-0.718949	-0.487726
Solyc01g109180.3	-0.926737	-0.891767
Solyc01g057475.1	0.536272	0.542326
Solyc01g008550.3	0.500975	0.621279
Solyc01g100120.3	-0.708505	-0.790864
Solyc01g010950.3	0.403853	0.308362
Solyc01g009715.1	0.233628	0.469334
Solyc01g091520.3	-0.324471	-0.412145
Solyc01g108180.3	0.413056	0.499804
Solyc01g109960.3	-0.30671	-0.176631
Solyc01g006800.3	0.841039	0.899975
Solyc01g102960.3	0.704951	0.5783
Solyc01g104630.3	0.409796	0.413701
Solyc01g067500.3	0.809763	0.702053
Solyc01g096030.3	-0.435899	-0.553384
Solyc01g103185.1	-0.71037	-0.504039
Solyc01g086650.3	-0.883262	-0.760273
Solyc01g095140.3	0.817293	0.7477
Solyc01g109600.3	0.596833	0.606023
Solyc01g009340.3	0.322876	0.356251
Solyc01g008000.3	0.604453	0.439344
Solyc01g099790.3	-0.61203	-0.560121
Solyc01g097330.3	-0.745902	-0.595864
Solyc01g096710.3	0.783749	0.66395
Solyc01g105670.3	0.71495	0.636889
Solyc01g087040.2	-0.224862	-0.123832
Solyc01g110960.3	0.262094	0.259086
Solyc01g068270.3	-0.618956	-0.638121
Solyc01g010910.2	-0.569069	-0.541462
Solyc01g010250.3	0.821124	0.817162
Solyc01g094720.3	0.247563	0.273491
Solyc01g107933.1	-0.00486728	-0.158114
Solyc01g017170.1	-0.674797	-0.637399
Solyc01g105940.3	0.377327	0.301435
Solyc01g028805.1	-0.305209	-0.339354
Solyc01g095350.1	0.337023	0.135841
Solyc01g091480.3	-0.572681	-0.584142
Solyc01g089990.2	-0.484426	-0.567443
Solyc01g006160.3	-0.532589	-0.391455
Solyc01g057640.1	-0.0998128	-0.108465
Solyc01g009010.3	-0.374667	-0.14909
Solyc01g098570.2	-0.457289	-0.441918
Solyc01g008935.1	0.588456	0.507905
Solyc01g005880.1	-0.1686	-0.108465
Solyc01g102585.1	-0.433581	-0.353443
Solyc01g098850.3	-0.222033	-0.108465
Solyc01g066260.2	0.241375	0.243367
Solyc01g109430.3	-0.429271	-0.439997
Solyc01g088750.3	-0.217864	-0.172369
Solyc01g104230.3	-0.865742	-0.650019
ENSRNA050029589	0.0961708	0.22567
ENSRNA050029635	0.39688	0.169158
ENSRNA050029653	-0.452942	-0.514269
ENSRNA050030143	-0.114237	-0.158086
Solyc09g060100.3	0.114064	0.29297
Solyc09g009190.3	0.628171	0.573653
Solyc09g072870.3	-0.87787	-0.788209
Solyc09g005480.3	0.319706	0.124684
Solyc09g018500.2	0.0696659	0.123186
Solyc09g005630.3	-0.630925	-0.556674
Solyc09g009890.3	-0.801074	-0.827416
Solyc09g082650.3	0.301689	0.116128
Solyc09g042250.1	0.284883	0.411272
Solyc09g005750.3	-0.0980627	-0.195308
Solyc09g014450.3	0.481803	0.269387
Solyc09g011240.3	0.291744	0.224716
Solyc09g007470.1	-0.414701	-0.44593
Solyc09g083310.2	0.596584	0.542326
Solyc09g010610.2	0.27048	0.177774
Solyc09g091280.3	0.46148	0.275785
Solyc09g066050.2	0.414553	0.200976
Solyc09g007910.3	0.669815	0.450577
Solyc09g031705.1	0.52159	0.395979
Solyc09g065680.1	-0.0951782	-0.193061
Solyc09g091900.3	-0.696646	-0.747055
Solyc09g008360.2	0.488298	0.295355
Solyc09g005060.2	0.596584	0.542326
Solyc09g005510.1	0.0876384	0.16533
Solyc09g064860.3	0.774369	0.597112
Solyc09g065030.3	0.835891	0.812111
Solyc09g065380.2	0.636043	0.396366
Solyc09g082970.3	-0.342213	-0.180137
Solyc09g090140.3	-0.61796	-0.699827
Solyc09g008260.3	-0.542054	-0.265135
Solyc09g059560.2	-0.244099	-0.172061
Solyc09g065100.2	0.753177	0.683061
Solyc09g055230.3	-0.551473	-0.48147
Solyc09g059170.2	0.440305	0.665459
Solyc09g075350.3	-0.51961	-0.448864
Solyc09g090940.3	-0.73536	-0.626387
Solyc09g005490.1	-0.171193	-0.13786
Solyc09g018850.3	0.447378	0.585216
Solyc09g089550.3	0.326022	0.165198
Solyc09g059125.1	0.325039	0.293314
Solyc09g009480.1	0.11085	0.387854
Solyc09g005760.3	0.6975	0.681656
Solyc09g059625.1	-0.582302	-0.55204
Solyc09g010880.3	-0.131253	-0.106386
Solyc09g075820.3	0.0360841	0.239526
Solyc09g066080.2	0.722175	0.765271
Solyc09g008370.1	0.40599	0.123877
Solyc09g063015.1	0.534863	0.367186
Solyc09g098120.3	0.630009	0.775829
Solyc09g007840.3	0.504788	0.490931
Solyc09g065455.1	0.412348	0.296831
Solyc09g092310.1	-0.35062	-0.348796
Solyc09g014215.1	0.355526	0.352934
Solyc09g014480.2	-0.897053	-0.768767
Solyc09g007540.3	0.690578	0.68778
Solyc09g031890.2	-0.162818	-0.108465
Solyc09g031830.1	0.0658688	-0.108465
Solyc09g065620.3	0.749858	0.855656
Solyc09g010280.3	0.880786	0.841418
Solyc09g005210.3	0.301087	0.542326
Solyc09g005560.3	-0.180998	-0.184427
Solyc09g076000.3	-0.770853	-0.609988
Solyc09g010350.3	0.327427	0.421405
Solyc09g090180.1	-0.224992	-0.379464
Solyc09g010810.3	-0.825213	-0.62716
Solyc09g065690.3	0.216829	0.317296
Solyc09g090500.3	0.39606	0.126973
Solyc09g025260.3	0.374176	0.60585
Solyc09g055540.1	-0.116195	-0.108465
Solyc09g010060.3	-0.831522	-0.601173
Solyc09g090160.3	0.656628	0.370103
Solyc09g009400.3	0.0129814	0.126213
Solyc09g064240.3	-0.899417	-0.740672
Solyc09g008930.3	-0.400167	-0.606271
Solyc09g009460.3	0.515207	0.315342
Solyc09g055310.3	-0.0200748	-0.156846
Solyc09g031970.3	0.793163	0.805049
Solyc09g020073.1	0.262147	0.359983
Solyc09g065360.3	-0.0959905	-0.271575
Solyc09g005700.3	-0.651427	-0.433966
Solyc09g055350.3	0.43875	0.480832
Solyc09g009250.3	0.0111626	-0.148599
Solyc09g011675.1	0.212234	0.285147
Solyc09g064160.3	-0.335994	-0.250053
Solyc09g010200.3	-0.00603149	-0.108465
Solyc09g061710.3	0.629031	0.640266
Solyc09g091760.2	-0.726518	-0.689963
Solyc09g061770.1	-0.0226665	-0.133828
Solyc09g007765.1	-0.637098	-0.800699
Solyc09g010030.2	0.358282	0.386174
Solyc09g075000.3	0.637446	0.562571
Solyc09g005360.3	-0.192053	-0.132028
Solyc09g090090.2	0.606608	0.450117
Solyc09g065020.3	-0.219731	-0.323
Solyc09g074630.3	-0.0617897	-0.260076
Solyc09g005880.1	-0.595035	-0.643971
Solyc09g031820.1	0.278233	0.270217
Solyc09g015490.3	0.31293	0.367081
Solyc09g074870.3	-0.696845	-0.747957
Solyc09g072570.3	0.803537	0.567083
Solyc09g042750.3	0.429594	0.333533
Solyc09g064490.2	-0.420107	-0.365104
Solyc09g011860.3	0.246281	0.318574
Solyc09g009910.3	0.0771222	-0.11747
Solyc09g090460.3	-0.513844	-0.302936
Solyc09g083100.1	0.0815964	0.112641
Solyc09g010140.2	0.72387	0.711949
Solyc09g015700.3	-0.126994	-0.158113
Solyc09g007100.3	-0.60136	-0.387617
Solyc09g015270.2	-0.273784	-0.199846
Solyc09g015070.3	0.818541	0.776173
Solyc09g065650.3	0.28834	0.206245
Solyc09g011920.3	-0.791491	-0.887692
Solyc09g010440.3	-0.522753	-0.563471
Solyc09g074940.2	0.0783198	0.236897
Solyc09g090970.3	0.848187	0.91874
Solyc09g019980.3	-0.938786	-0.853188
Solyc09g042710.3	-0.536561	-0.388083
Solyc09g011883.1	0.0434176	0.224938
Solyc09g098300.3	-0.232884	-0.106403
Solyc09g018810.2	-0.0756957	-0.158047
Solyc09g008310.3	-0.530239	-0.457383
Solyc09g090740.3	0.471393	0.59322
Solyc09g013140.2	0.188541	0.317932
Solyc09g075445.1	0.623457	0.40183
Solyc09g091920.3	-0.0262673	0.110762
Solyc09g020010.2	0.440376	0.386656
Solyc09g092050.3	0.373679	0.43203
Solyc09g083330.3	-0.467353	-0.422106
Solyc09g074320.3	0.013587	-0.101555
Solyc09g059583.1	0.478185	0.395868
Solyc09g066280.3	0.835516	0.680787
Solyc09g064590.3	0.793995	0.899285
Solyc09g015280.1	-0.28702	-0.157793
Solyc09g066130.3	-0.347854	-0.160401
Solyc09g010530.3	-0.476587	-0.681678
Solyc09g050050.1	0.0797391	0.105418
Solyc09g008750.1	-0.223041	-0.267503
Solyc09g097850.1	0.84721	0.820567
Solyc09g055660.2	0.01079	0.310312
Solyc09g061880.2	0.48111	0.455024
Solyc09g082060.3	-0.319241	-0.130173
Solyc09g011027.1	-0.146084	-0.19581
Solyc09g011490.3	-0.122275	-0.208344
Solyc09g092230.2	-0.470776	-0.448346
Solyc09g010997.1	-0.295727	-0.251292
Solyc09g015450.3	0.606156	0.552978
Solyc09g055870.3	0.339092	0.123619
Solyc09g065580.3	-0.0875427	-0.256737
Solyc09g009830.3	-0.549549	-0.657672
Solyc09g031840.1	-0.40468	-0.23506
Solyc09g008240.3	0.0753355	0.129421
Solyc09g066235.1	0.772187	0.613348
Solyc09g059345.1	-0.0646006	-0.197976
Solyc09g075310.2	-0.0413376	-0.10849
Solyc09g008700.2	0.610774	0.526707
Solyc09g097970.3	-0.712726	-0.623035
Solyc09g057950.3	-0.466033	-0.564968
Solyc09g075720.3	0.342081	0.491186
Solyc09g005220.2	-0.250408	-0.108465
Solyc09g091710.2	0.0972087	-0.11474
Solyc09g092075.1	-0.163173	-0.157578
Solyc09g018550.1	0.0780793	-0.108465
Solyc09g082695.1	0.457607	0.506939
Solyc09g014325.1	-0.201744	-0.115128
Solyc09g091200.3	0.199636	0.150303
Solyc09g075580.1	-0.512751	-0.378664
Solyc09g097930.3	-0.230316	-0.165699
Solyc09g091080.3	-0.0654976	-0.135726
Solyc09g089700.3	0.20775	0.390648
Solyc09g091020.3	0.446739	0.14828
Solyc09g055890.3	0.432165	0.263413
Solyc09g082520.3	0.419306	0.329621
Solyc09g009950.3	0.516101	0.614543
Solyc09g018370.3	0.519594	0.363656
Solyc09g055930.3	-0.867895	-0.750819
Solyc09g014625.1	0.0780793	-0.108465
Solyc09g007510.2	0.730395	0.649825
Solyc09g011330.2	-0.951584	-0.818676
Solyc09g082380.3	-0.187539	-0.261386
Solyc09g010510.3	-0.721991	-0.784744
Solyc09g013090.3	0.465874	0.570854
Solyc09g014980.3	-0.828369	-0.706616
Solyc09g031590.3	0.614055	0.630269
Solyc09g005270.3	-0.050025	-0.125774
Solyc09g005080.1	-0.432368	-0.204974
Solyc09g047900.2	-0.388629	-0.305878
Solyc09g066210.3	-0.00203705	-0.208391
Solyc09g011650.3	-0.470368	-0.449409
Solyc09g015320.2	-0.360774	-0.236523
Solyc09g065900.3	-0.949479	-0.794465
Solyc09g075050.2	0.596584	0.542326
Solyc09g098330.3	-0.354026	-0.482994
Solyc09g091740.3	-0.657849	-0.344142
Solyc09g090620.1	0.223705	0.325842
Solyc09g065930.3	0.644992	0.489952
Solyc09g092260.3	0.883532	0.851671
Solyc09g056170.3	0.103011	0.391345
Solyc09g066460.3	0.731591	0.61281
Solyc09g074855.1	-0.831533	-0.678178
Solyc09g091830.3	0.456855	0.505413
Solyc09g014930.1	0.117844	0.278529
Solyc09g091800.3	-0.735604	-0.809183
Solyc09g083290.3	-0.882469	-0.890499
Solyc09g092460.3	-0.688913	-0.528134
Solyc09g064660.3	0.346239	0.396877
Solyc09g090730.2	0.841704	0.751444
Solyc09g065170.2	-0.250408	-0.108465
Solyc09g015310.2	-0.192057	-0.315519
Solyc09g055840.1	-0.825923	-0.650761
Solyc09g018840.3	0.195997	0.213268
Solyc09g030450.3	-0.625327	-0.46487
Solyc09g082430.1	0.390075	0.300834
Solyc09g090040.3	-0.526986	-0.493
Solyc09g059990.1	-0.676838	-0.552089
Solyc09g097960.3	-0.353967	-0.195772
Solyc09g010010.1	-0.599294	-0.531034
Solyc09g059738.1	-0.169388	-0.108465
Solyc09g089930.2	-0.24379	-0.364877
Solyc09g091270.2	-0.630724	-0.556644
Solyc09g014970.3	-0.258816	-0.343448
Solyc09g066120.3	0.0821904	0.143202
Solyc09g065770.1	-0.241937	-0.236042
Solyc09g015330.1	-0.0893642	-0.135902
Solyc09g009180.3	0.477538	0.35643
Solyc09g011750.3	-0.671768	-0.634104
Solyc09g089870.3	-0.725645	-0.8018
Solyc09g011770.3	-0.416177	-0.538476
Solyc09g064840.3	0.60276	0.733053
Solyc09g009610.2	-0.261004	-0.15783
Solyc09g010230.2	0.516788	0.642062
Solyc09g018630.3	0.354415	0.275625
Solyc09g018955.1	-0.182566	-0.382675
Solyc09g091070.2	-0.34626	-0.128092
Solyc09g089880.3	-0.573364	-0.612476
Solyc09g059155.1	0.0780793	-0.108465
Solyc09g098090.3	0.683423	0.619653
Solyc09g066360.1	-0.0300424	-0.167551
Solyc09g065105.1	0.0520404	-0.108465
Solyc09g072650.3	-0.131146	-0.29911
Solyc09g082050.3	0.779522	0.620178
Solyc09g098540.3	-0.809707	-0.673173
Solyc09g064330.2	-0.0665506	-0.181524
Solyc09g011590.3	-0.477346	-0.379558
Solyc09g098160.3	-0.117523	-0.320974
Solyc09g082230.1	-0.30741	-0.158052
Solyc09g064630.3	0.316201	0.279965
Solyc09g010920.1	-0.411365	-0.440372
Solyc09g009420.1	-0.464525	-0.681428
Solyc09g008680.3	0.20234	0.248119
ENSRNA050029527	0.25589	0.220034
ENSRNA050029593	-0.499575	-0.431405
ENSRNA050029954	-0.67885	-0.589712
Solyc03g114300.3	0.895345	0.773171
Solyc03g005470.3	-0.939821	-0.793107
Solyc03g122240.3	-0.187933	-0.106782
Solyc03g025340.1	0.776978	0.786635
Solyc03g098240.3	0.966342	0.913201
Solyc03g119890.3	-0.169388	-0.108465
Solyc03g120270.3	-0.0586549	-0.34591
Solyc03g120900.2	0.414045	0.146949
Solyc03g112210.1	0.896358	0.758289
Solyc03g123440.3	0.281497	0.456731
Solyc03g046450.3	0.761029	0.585077
Solyc03g096460.3	-0.936533	-0.805229
Solyc03g095860.3	-0.309684	-0.526883
Solyc03g121850.3	0.621925	0.684688
Solyc03g083050.3	0.42372	0.342279
Solyc03g093990.3	-0.0856737	-0.17048
Solyc03g111140.3	-0.392367	-0.258723
Solyc03g083730.1	-0.707243	-0.601103
Solyc03g097300.3	0.557147	0.227219
Solyc03g119740.3	-0.448509	-0.581236
Solyc03g025660.1	-0.00603149	-0.108465
Solyc03g096350.3	0.269588	0.290735
Solyc03g058930.3	0.508745	0.609424
Solyc03g044350.2	-0.258904	-0.408847
Solyc03g046203.1	-0.343424	-0.158012
Solyc03g093270.3	0.0780793	-0.108465
Solyc03g110940.3	-0.939647	-0.922845
Solyc03g007510.3	0.628094	0.552155
Solyc03g005315.1	0.158418	0.20311
Solyc03g031900.2	0.739488	0.58217
Solyc03g113010.2	-0.423784	-0.168151
Solyc03g063240.3	0.613759	0.759522
Solyc03g025600.3	0.601402	0.428256
Solyc03g046580.1	0.184812	0.130594
Solyc03g025810.3	0.796896	0.684819
Solyc03g111820.3	-0.234287	-0.432441
Solyc03g112760.3	-0.221136	-0.124265
Solyc03g063470.1	0.151157	0.294914
Solyc03g043750.3	-0.757188	-0.611697
Solyc03g025925.1	0.585056	0.45584
Solyc03g083490.3	-0.380736	-0.463583
Solyc03g110980.3	-0.3829	-0.203061
Solyc03g112520.3	0.399624	0.293598
Solyc03g098150.3	-0.629853	-0.751051
Solyc03g116540.1	0.173217	0.429881
Solyc03g006540.3	0.0484297	0.152876
Solyc03g114340.3	-0.853831	-0.666151
Solyc03g115870.3	-0.339521	-0.173285
Solyc03g117740.3	-0.890188	-0.750891
Solyc03g007380.2	0.404659	0.626349
Solyc03g122310.3	0.417512	0.219091
Solyc03g121050.3	-0.912153	-0.840066
Solyc03g122090.3	-0.403937	-0.276029
Solyc03g044547.1	0.431977	0.605753
Solyc03g118370.3	-0.443459	-0.229522
Solyc03g096965.1	-0.344055	-0.488236
Solyc03g097100.1	0.694377	0.651826
Solyc03g031880.3	0.297078	0.219228
Solyc03g121120.3	0.758811	0.689317
Solyc03g005340.3	0.571335	0.705654
Solyc03g116260.3	0.403787	0.166647
Solyc03g083390.3	0.663282	0.606862
Solyc03g078055.1	0.418842	0.384394
Solyc03g025455.1	0.599521	0.450035
Solyc03g119300.3	0.570672	0.62367
Solyc03g026060.3	0.430274	0.150597
Solyc03g034300.1	-0.112942	-0.15459
Solyc03g083290.3	0.149534	-0.120555
Solyc03g117060.3	0.69129	0.750588
Solyc03g115030.3	0.365944	0.194468
Solyc03g114640.3	0.827481	0.77888
Solyc03g115560.3	-0.605828	-0.721992
Solyc03g006070.3	-0.893442	-0.870344
Solyc03g058920.3	0.216741	0.116404
Solyc03g044740.3	-0.131494	-0.30547
Solyc03g120660.3	-0.688558	-0.440602
Solyc03g006590.3	-0.359335	-0.170161
Solyc03g112565.1	0.393927	0.503662
Solyc03g114700.2	0.819215	0.621292
Solyc03g117100.3	-0.528229	-0.313814
Solyc03g114040.3	-0.0972598	-0.189945
Solyc03g097290.3	-0.211266	0.103911
Solyc03g025760.3	-0.0434241	0.122038
Solyc03g083960.3	-0.850344	-0.746269
Solyc03g119980.3	0.404743	0.431518
Solyc03g006715.1	0.309009	0.306907
Solyc03g096920.3	0.729079	0.686489
Solyc03g093480.3	0.814256	0.821177
Solyc03g007690.1	0.162701	0.212066
Solyc03g123760.3	0.264976	0.412263
Solyc03g007620.3	0.0998919	0.187924
Solyc03g013440.3	0.91049	0.900352
Solyc03g096160.2	0.0159125	-0.108465
Solyc03g111880.3	0.148333	0.208641
Solyc03g033710.3	-0.0911288	-0.191947
Solyc03g026340.3	0.592064	0.292051
Solyc03g115275.1	0.438788	0.284581
Solyc03g083143.1	0.0159125	-0.108465
Solyc03g117300.3	0.789471	0.765647
Solyc03g113170.2	-0.497174	-0.519559
Solyc03g114590.3	0.211196	0.193285
Solyc03g095710.3	0.329368	0.246491
Solyc03g121080.3	-0.680299	-0.603428
Solyc03g078580.3	0.485228	0.56786
Solyc03g115370.3	0.872184	0.661269
Solyc03g116060.3	0.395151	0.581776
Solyc03g013605.1	-0.10298	-0.238592
Solyc03g098325.1	0.229655	0.160384
Solyc03g118300.1	0.696889	0.661009
Solyc03g007200.2	0.467648	0.563335
Solyc03g113540.3	0.283977	0.18707
Solyc03g119440.3	0.439313	0.424612
Solyc03g115040.3	-0.169388	-0.108465
Solyc03g083000.3	0.766916	0.554159
Solyc03g123540.3	-0.314899	-0.282768
Solyc03g121950.3	0.690353	0.52463
Solyc03g051970.3	-0.552534	-0.365423
Solyc03g098580.1	0.477973	0.513404
Solyc03g113180.3	-0.255271	-0.385817
Solyc03g118150.3	-0.643477	-0.595859
Solyc03g078800.2	0.0159125	-0.108465
Solyc03g095315.1	-0.183428	-0.238956
Solyc03g019650.3	0.764602	0.69555
Solyc03g097160.3	0.315416	0.331548
Solyc03g062930.2	-0.0703127	0.127359
Solyc03g058950.3	0.760025	0.838231
Solyc03g119060.3	0.944144	0.891777
Solyc03g063140.3	0.435607	0.560163
Solyc03g115163.1	0.448582	0.287734
Solyc03g044995.1	-0.150239	-0.199907
Solyc03g082430.1	0.275254	0.303328
Solyc03g005160.3	0.0499314	0.100929
Solyc03g005870.3	-0.403541	-0.233682
Solyc03g005090.3	-0.51278	-0.355527
Solyc03g043640.3	-0.121225	-0.352932
Solyc03g033817.1	0.67272	0.807633
Solyc03g112240.1	-0.466493	-0.684695
Solyc03g026110.3	-0.958485	-0.897827
Solyc03g097740.1	-0.549043	-0.325328
Solyc03g116250.2	-0.0225865	-0.108465
Solyc03g025585.1	0.0902789	0.259698
Solyc03g119630.3	0.644724	0.442151
Solyc03g093350.3	0.593359	0.358975
Solyc03g112860.3	-0.580686	-0.589169
Solyc03g070450.2	-0.165197	-0.199462
Solyc03g095950.3	-0.0203301	0.155032
Solyc03g116975.1	-0.31678	-0.302363
Solyc03g097990.3	-0.0970863	0.114857
Solyc03g083710.1	-0.583709	-0.581574
Solyc03g121550.3	0.00277585	0.131844
Solyc03g062940.3	0.537881	0.402166
Solyc03g113190.1	-0.164084	-0.456717
Solyc03g119750.3	-0.283988	-0.221399
Solyc03g097886.1	-0.0896635	-0.158109
Solyc03g098060.2	0.412058	0.125738
Solyc03g115690.1	-0.576396	-0.540144
Solyc03g043940.3	-0.1686	-0.108465
Solyc03g121760.3	-0.641888	-0.498369
Solyc03g006660.3	-0.326254	-0.191634
Solyc03g078813.1	0.600422	0.353713
Solyc03g093850.2	-0.108073	-0.112992
Solyc03g059110.1	-0.00603149	-0.108465
Solyc03g044273.1	-0.363284	-0.199925
Solyc03g097960.1	-0.310449	-0.244522
Solyc03g097210.3	-0.547017	-0.337705
Solyc03g119625.1	0.477846	0.424635
Solyc03g113000.3	0.123854	0.126919
Solyc03g118720.3	-0.591837	-0.525
Solyc03g078360.2	0.555874	0.419236
Solyc03g083090.3	-0.579266	-0.493742
Solyc03g005860.3	-0.166592	-0.457931
Solyc03g033760.2	-0.0431631	0.165294
Solyc03g116630.3	-0.137557	-0.463572
Solyc03g007950.3	0.333243	0.346457
Solyc03g096290.3	-0.885747	-0.822188
Solyc03g045123.1	-0.0421608	0.126311
Solyc03g019880.3	0.879376	0.936541
Solyc03g117810.3	0.598686	0.510087
Solyc03g006210.2	0.309009	0.306907
Solyc03g123870.3	-0.392317	-0.47227
Solyc03g113370.3	-0.0262697	-0.188468
Solyc03g063970.3	0.60649	0.49993
Solyc03g079850.3	0.000922208	-0.188722
Solyc03g118337.1	0.27192	0.366018
Solyc03g005020.3	-0.733118	-0.454764
Solyc03g113580.2	0.409121	0.306536
Solyc03g013600.1	-0.523119	-0.434183
Solyc03g033440.1	0.130199	0.102265
Solyc03g116465.1	-0.0249582	0.208651
Solyc03g094060.3	0.497758	0.301364
Solyc03g096410.1	-0.851736	-0.760558
Solyc03g083100.3	-0.668433	-0.542168
Solyc03g032060.1	-0.567205	-0.663632
Solyc03g113470.2	-0.95888	-0.885136
Solyc03g071700.1	0.32082	0.4596
Solyc03g079970.1	0.820898	0.670694
Solyc03g115580.3	0.441215	0.36248
Solyc03g112430.1	0.283999	0.417106
Solyc03g123680.1	-0.22137	-0.133857
Solyc03g006530.3	0.18797	0.17669
Solyc03g123840.3	0.824047	0.752285
Solyc03g083400.3	0.551418	0.681577
Solyc03g046250.1	0.407007	0.401207
Solyc03g115100.3	0.333418	0.474404
Solyc03g006260.3	0.849378	0.682184
Solyc03g097240.3	-0.27477	-0.179479
Solyc03g112420.2	-0.223707	-0.141368
Solyc03g006150.2	0.0273967	-0.165172
Solyc03g118995.1	0.539673	0.416619
Solyc03g005010.3	0.60209	0.703562
Solyc03g052980.3	0.0122491	-0.227474
Solyc03g114390.1	-0.34776	-0.273908
Solyc03g097270.3	0.808447	0.682345
Solyc03g006220.3	-0.574174	-0.292534
Solyc03g031770.3	-0.0225865	-0.108465
Solyc03g059275.1	0.586197	0.529246
Solyc03g025720.3	0.415594	0.126265
Solyc03g117360.3	0.775528	0.719573
Solyc03g121500.3	0.489135	0.450601
Solyc03g063260.3	0.134895	0.211066
Solyc03g025960.1	-0.0708315	-0.266996
Solyc03g044020.3	-0.00318068	0.128519
Solyc03g121730.3	-0.107271	-0.389708
Solyc03g025320.3	-0.892842	-0.939482
Solyc03g051810.3	-0.816157	-0.595796
Solyc03g025360.3	0.0523169	-0.130611
Solyc03g080130.1	0.0520404	-0.108465
Solyc03g093613.1	-0.241522	-0.157394
Solyc03g071670.1	0.564825	0.332662
Solyc03g115530.3	0.235707	0.165516
Solyc03g083440.3	-0.0630995	-0.38121
Solyc03g096093.1	0.164255	0.279279
Solyc03g093880.3	0.625845	0.543834
Solyc03g032190.3	-0.79955	-0.627519
Solyc03g005990.3	-0.798727	-0.745766
Solyc03g118000.1	-0.696895	-0.466976
Solyc03g025670.3	0.441122	0.477543
Solyc03g117390.2	-0.135723	-0.268284
Solyc03g025940.2	0.315168	0.214545
Solyc03g096433.1	0.19904	0.281328
Solyc03g033750.1	-0.222033	-0.108465
Solyc03g034330.1	-0.0998128	-0.108465
Solyc03g121780.1	0.205719	0.346002
Solyc03g098280.3	0.396771	0.184301
Solyc03g095410.3	0.642219	0.520029
Solyc03g007390.3	0.121234	0.348099
Solyc03g116620.3	0.726323	0.548732
Solyc03g116243.1	0.365836	0.258387
Solyc03g044670.1	-0.300922	-0.348736
Solyc03g034057.1	0.181846	0.271981
Solyc03g118325.1	-0.278786	-0.158104
Solyc03g020030.3	-0.287962	-0.32676
Solyc03g118620.3	0.415075	0.153264
Solyc03g120460.3	0.284627	0.531606
Solyc03g121700.3	0.367954	0.193271
Solyc03g118680.3	0.448705	0.671744
Solyc03g078780.2	0.524428	0.625704
Solyc03g120550.3	-0.0297912	-0.188928
Solyc03g121210.3	-0.539377	-0.356811
Solyc03g083970.3	0.498839	0.626941
Solyc03g025937.1	0.519257	0.510564
Solyc03g116440.2	0.543717	0.463656
Solyc03g046350.3	-0.0634234	0.160875
Solyc03g118380.2	0.251174	0.347755
Solyc03g114465.1	-0.553948	-0.485671
Solyc03g059390.3	0.0163764	-0.30024
Solyc03g120200.2	-0.687482	-0.45659
Solyc03g007170.3	0.173584	0.260377
Solyc03g118020.3	0.457553	0.290396
Solyc03g082870.3	-0.422158	-0.602566
Solyc03g120690.3	-0.259476	-0.445136
Solyc03g031650.3	-0.215387	-0.206002
Solyc03g081250.2	-0.0998128	-0.108465
Solyc03g097230.1	-0.428152	-0.489786
Solyc03g116880.3	0.13826	0.284198
Solyc03g034160.3	-0.330025	-0.433196
Solyc03g096860.3	-0.327501	-0.173566
Solyc03g120810.3	-0.746224	-0.701278
Solyc03g093080.3	-0.42947	-0.347015
Solyc03g096680.2	-0.00603149	-0.108465
Solyc03g096790.3	0.393974	0.310198
Solyc03g111050.3	0.598103	0.719888
Solyc03g026270.2	-0.155974	-0.145218
Solyc03g097580.3	0.625231	0.429435
Solyc03g019680.3	0.483578	0.20817
Solyc03g082680.3	0.512367	0.391605
Solyc03g079860.2	-0.386705	-0.520623
Solyc03g119030.3	-0.06305	-0.162867
Solyc03g117110.3	-0.649123	-0.533041
Solyc03g053010.3	0.477002	0.426111
Solyc03g098250.3	-0.852443	-0.72041
Solyc03g111010.3	0.887962	0.669159
Solyc03g123830.3	0.916128	0.737115
Solyc03g007300.2	0.000728946	0.272263
Solyc03g112790.3	0.185792	0.317541
Solyc03g083480.3	-0.241462	-0.196091
Solyc03g122080.3	0.0968156	0.239064
Solyc03g112620.3	0.119431	-0.198644
Solyc03g117490.3	0.57124	0.441166
Solyc03g006030.3	-0.390604	-0.59863
Solyc03g096090.3	-0.300687	-0.266527
Solyc03g080040.1	-0.717869	-0.511468
Solyc03g044000.1	-0.796771	-0.658251
Solyc03g116680.3	0.986891	0.850444
Solyc03g059010.3	0.50191	0.283574
Solyc03g005880.3	-0.489092	-0.365837
Solyc03g116830.3	0.744641	0.698193
Solyc03g019873.1	0.191943	0.167974
Solyc03g062740.3	0.617579	0.58857
Solyc03g111680.3	-0.41142	-0.467592
Solyc03g020010.1	-0.642438	-0.406086
Solyc03g078400.3	-0.389354	-0.55398
Solyc03g025290.3	-0.820266	-0.65063
Solyc03g097020.3	0.326089	0.429173
Solyc03g044630.2	-0.410661	-0.178344
Solyc03g031750.2	-0.508929	-0.304249
Solyc03g058860.3	-0.839376	-0.822444
Solyc03g113845.1	-0.232707	-0.425586
Solyc03g045130.1	0.31345	0.356221
Solyc03g093140.3	0.619222	0.338251
Solyc03g118010.3	0.401254	0.23766
Solyc03g094120.3	0.259668	0.269961
Solyc03g114370.3	0.0526372	0.186703
Solyc03g079910.3	-0.576668	-0.553656
Solyc03g120520.2	0.319712	0.120611
Solyc03g097530.3	-0.545881	-0.490168
Solyc03g033480.3	0.542441	0.708749
Solyc03g031970.3	0.863571	0.730106
Solyc03g111570.3	0.362657	0.117179
Solyc03g113660.3	0.674907	0.617962
Solyc03g006140.3	-0.530854	-0.534807
Solyc03g096990.3	-0.349552	-0.508097
Solyc03g096615.1	0.0690612	0.13454
Solyc03g033980.3	-0.67992	-0.756731
Solyc03g082860.3	-0.870416	-0.722753
Solyc03g093800.1	0.803346	0.867139
Solyc03g120070.3	-0.087939	-0.119293
Solyc03g111215.1	-0.0139248	-0.233374
Solyc03g033815.1	0.136376	0.201749
Solyc03g112990.1	-0.650391	-0.61293
Solyc03g121360.1	0.444816	0.447875
Solyc03g120950.3	-0.355873	-0.238343
Solyc03g006020.3	-0.927633	-0.81256
Solyc03g114010.2	0.502779	0.373465
Solyc03g083240.3	0.115295	0.287987
Solyc03g033835.1	-0.295179	-0.234072
Solyc03g078730.2	0.672098	0.690815
Solyc03g097180.3	0.704025	0.500847
Solyc03g007280.3	-0.490437	-0.447584
Solyc03g115590.3	0.861977	0.902399
Solyc03g118523.1	0.230247	0.177893
Solyc03g114280.3	0.578112	0.774988
Solyc03g033360.2	-0.801104	-0.640386
Solyc03g112710.1	0.301087	0.542326
Solyc03g113050.1	-0.1686	-0.108465
Solyc03g025440.3	0.585251	0.301441
Solyc03g006580.3	-0.221664	-0.334898
Solyc03g119760.3	0.843136	0.789032
Solyc03g117990.1	0.310837	0.401806
Solyc03g026020.3	0.456221	0.216001
Solyc03g063805.1	-0.153475	-0.158024
Solyc03g078630.3	0.00448681	-0.1531
Solyc03g044835.1	0.761921	0.673764
Solyc03g031820.3	0.140091	0.115705
Solyc03g006050.3	-0.939642	-0.795257
Solyc03g007700.1	0.110611	0.292695
Solyc03g006410.3	0.113738	0.187833
ENSRNA050029660	0.112061	0.280502
ENSRNA050029714	0.0658688	-0.108465
ENSRNA050029741	-0.45938	-0.171045
Solyc07g055920.3	-0.351083	-0.302175
Solyc07g065320.3	-0.143209	-0.264053
Solyc07g063470.1	0.361089	0.300786
Solyc07g042930.3	0.683327	0.70522
Solyc07g053220.2	0.372171	0.368259
Solyc07g064800.3	-0.321782	-0.474555
Solyc07g005880.3	0.107734	0.357221
Solyc07g025230.2	0.0291676	0.215744
Solyc07g007360.2	0.34521	0.308875
Solyc07g064150.3	0.904104	0.783961
Solyc07g043590.3	0.686776	0.448368
Solyc07g007930.3	0.272552	0.432404
Solyc07g040950.3	0.829306	0.765832
Solyc07g015910.3	-0.162818	-0.108465
Solyc07g006540.3	-0.467286	-0.57633
Solyc07g008140.3	0.852804	0.676485
Solyc07g006045.1	-0.855318	-0.689885
Solyc07g056040.3	0.599516	0.634955
Solyc07g041940.3	-0.425499	-0.330512
Solyc07g062220.3	0.386534	0.211081
Solyc07g062713.1	-0.073096	0.156945
Solyc07g045090.3	-0.636714	-0.698524
Solyc07g025390.3	-0.472396	-0.372979
Solyc07g007800.3	-0.429705	-0.306385
Solyc07g063130.3	-0.635504	-0.650126
Solyc07g006950.3	0.604442	0.622824
Solyc07g066150.1	-0.529646	-0.53976
Solyc07g054890.1	0.536272	0.542326
Solyc07g005000.3	0.350264	0.125543
Solyc07g061820.1	-0.180194	-0.299614
Solyc07g007010.1	-0.00393527	-0.199451
Solyc07g051880.1	-0.0899869	0.145186
Solyc07g062970.3	0.502608	0.254015
Solyc07g021760.2	0.536272	0.542326
Solyc07g018180.2	-0.0896635	-0.158109
Solyc07g042297.1	0.328305	0.354579
Solyc07g062395.1	0.224547	0.188007
Solyc07g007400.3	0.279531	0.204369
Solyc07g006690.3	0.782585	0.54024
Solyc07g053950.1	-0.888869	-0.686741
Solyc07g048040.1	0.496722	0.500299
Solyc07g006780.3	-0.491231	-0.462875
Solyc07g027000.1	-0.117175	-0.198481
Solyc07g045040.3	-0.222033	-0.108465
Solyc07g017405.1	-0.0225865	-0.108465
Solyc07g065820.3	0.55947	0.716383
Solyc07g066250.1	-0.0756957	-0.158047
Solyc07g056640.1	0.90217	0.833946
Solyc07g047780.3	0.0398661	-0.112141
Solyc07g006520.3	-0.786491	-0.486856
Solyc07g064625.1	-0.316094	-0.276102
Solyc07g055440.2	0.438154	0.175188
Solyc07g055650.1	-0.218868	-0.124262
Solyc07g042900.3	-0.496326	-0.399582
Solyc07g014730.3	0.376642	0.570671
Solyc07g053490.3	0.744447	0.524065
Solyc07g062620.3	-0.564324	-0.482391
Solyc07g009320.3	-0.433681	-0.259415
Solyc07g007945.1	-0.208858	-0.108465
Solyc07g063230.3	0.557278	0.373902
Solyc07g066470.3	-0.770366	-0.486542
Solyc07g008520.3	0.23925	0.109331
Solyc07g054180.3	-0.394287	-0.410981
Solyc07g005280.3	0.495664	0.524815
Solyc07g049430.3	-0.290682	-0.445589
Solyc07g007230.3	0.49095	0.316642
Solyc07g066120.3	0.848145	0.695024
Solyc07g042490.1	-0.539216	-0.349163
Solyc07g018200.1	-0.072471	-0.19738
Solyc07g022900.3	-0.668644	-0.595024
Solyc07g007110.3	0.205957	0.356531
Solyc07g054090.3	-0.48529	-0.524439
Solyc07g049740.3	0.349185	0.355733
Solyc07g005090.3	-0.327898	-0.253231
Solyc07g017880.3	0.0454693	-0.245449
Solyc07g009470.2	-0.0426761	-0.199804
Solyc07g007835.1	-0.43336	-0.508273
Solyc07g007250.3	0.903419	0.969576
Solyc07g052410.3	-0.222033	-0.108465
Solyc07g039420.1	-0.582358	-0.399539
Solyc07g066260.3	0.626139	0.2909
Solyc07g044760.3	0.915408	0.823816
Solyc07g045185.1	0.143225	0.331226
Solyc07g007550.3	-0.901313	-0.820259
Solyc07g054980.2	0.301087	0.542326
Solyc07g044810.3	0.545973	0.387207
Solyc07g045240.3	0.830003	0.641267
Solyc07g017670.2	-0.096541	0.165635
Solyc07g039310.1	-0.400785	-0.50032
Solyc07g018350.3	0.689043	0.731981
Solyc07g054790.1	0.596584	0.542326
Solyc07g007670.3	0.807901	0.807415
Solyc07g042555.1	-0.169388	-0.108465
Solyc07g008910.3	0.418983	0.423686
Solyc07g066410.3	0.552256	0.513844
Solyc07g063700.2	-0.25414	-0.26883
Solyc07g041430.2	-0.170348	-0.195798
Solyc07g041510.2	0.810495	0.662799
Solyc07g063070.1	0.604649	0.439439
Solyc07g054400.2	-0.183751	-0.304788
Solyc07g065950.3	-0.0137464	-0.135949
Solyc07g041190.3	-0.739982	-0.568761
Solyc07g042150.3	0.721046	0.659604
Solyc07g017650.3	0.117411	0.183702
Solyc07g017510.3	0.950148	0.854429
Solyc07g042970.3	-0.20428	-0.108376
Solyc07g063320.3	0.170427	0.216641
Solyc07g054270.3	0.631593	0.75839
Solyc07g055840.3	0.837858	0.785131
Solyc07g055364.1	0.0780793	-0.108465
Solyc07g056360.1	0.525184	0.40438
Solyc07g054115.1	-0.116195	-0.108465
Solyc07g005240.3	0.0534498	0.221806
Solyc07g047800.3	-0.240879	-0.45469
Solyc07g062030.3	0.341108	0.296487
Solyc07g056605.1	0.437787	0.306584
Solyc07g042313.1	-0.505157	-0.728006
Solyc07g052350.3	-0.81128	-0.799618
Solyc07g062600.3	-0.24316	-0.126606
Solyc07g017980.1	0.0520404	-0.108465
Solyc07g048010.3	-0.723825	-0.41717
Solyc07g005420.2	0.913338	0.742611
Solyc07g063735.1	-0.562439	-0.677848
Solyc07g043620.3	0.223793	0.24081
Solyc07g005130.3	0.362785	0.41066
Solyc07g047790.3	0.332797	0.593967
Solyc07g065790.2	-0.756187	-0.834768
Solyc07g045030.3	0.252681	0.435647
Solyc07g049700.1	0.276036	0.27057
Solyc07g008270.3	-0.400087	-0.191806
Solyc07g042130.3	-0.279007	-0.16153
Solyc07g008920.3	-0.519717	-0.213086
Solyc07g052310.1	-0.565023	-0.404265
Solyc07g061890.1	-0.0980443	-0.270652
Solyc07g021490.2	0.00804504	0.151641
Solyc07g041195.1	-0.250942	-0.312527
Solyc07g038133.1	0.290579	0.298015
Solyc07g063240.3	0.102201	0.231498
Solyc07g062670.1	-0.219114	-0.108465
Solyc07g017820.2	0.0739033	0.285254
Solyc07g062050.3	0.479422	0.562381
Solyc07g065500.2	-0.482505	-0.636679
Solyc07g041870.3	0.412162	0.600659
Solyc07g065620.3	0.156506	0.263917
Solyc07g054290.1	-0.953518	-0.822692
Solyc07g043160.2	0.685844	0.609935
Solyc07g053270.3	-0.453703	-0.488945
Solyc07g053230.3	-0.0621864	-0.194138
Solyc07g063145.1	0.377565	0.439167
Solyc07g053055.1	0.486046	0.374648
Solyc07g026810.3	0.609672	0.447782
Solyc07g055145.1	0.151061	0.272789
Solyc07g052703.1	0.618828	0.621032
Solyc07g053120.3	0.459003	0.688353
Solyc07g014740.3	-0.409326	-0.149359
Solyc07g054160.3	-0.162824	-0.169623
Solyc07g025510.3	0.421058	0.188909
Solyc07g052600.3	-0.489152	-0.429248
Solyc07g062660.3	0.699351	0.644029
Solyc07g064520.3	0.521386	0.559807
Solyc07g006760.3	0.844298	0.679808
Solyc07g021450.2	-0.00775082	0.133118
Solyc07g064300.3	0.247243	0.210828
Solyc07g043600.3	0.0960879	0.337047
Solyc07g043570.3	0.283883	0.34187
Solyc07g049410.3	-0.596543	-0.678672
Solyc07g041880.1	-0.12513	-0.163505
Solyc07g062060.3	-0.235754	-0.220098
Solyc07g008170.2	0.534556	0.388484
Solyc07g021710.3	0.102223	0.298453
Solyc07g043460.3	0.4495	0.365462
Solyc07g005450.3	0.173931	0.288459
Solyc07g065410.1	-0.368564	-0.190038
Solyc07g043360.1	-0.652055	-0.429778
Solyc07g066100.3	-0.743343	-0.517573
Solyc07g007710.3	0.596584	0.542326
Solyc07g008300.2	0.34791	0.318298
Solyc07g066510.3	-0.716592	-0.662165
Solyc07g043580.3	-0.659986	-0.463885
Solyc07g008190.3	0.280948	0.164447
Solyc07g019520.1	0.266509	0.165822
Solyc07g041750.3	-0.708591	-0.756532
Solyc07g045290.3	-0.145927	-0.349469
Solyc07g008680.3	0.453654	0.288487
Solyc07g018144.1	-0.0225865	-0.108465
Solyc07g008720.3	-0.474815	-0.219871
Solyc07g042280.3	0.367938	0.417965
Solyc07g056490.3	-0.360855	-0.404912
Solyc07g006500.3	-0.67142	-0.687139
Solyc07g056560.3	0.121024	0.218973
Solyc07g039388.1	0.0136492	0.247575
Solyc07g021340.3	0.573668	0.444842
Solyc07g042275.1	0.511187	0.537426
Solyc07g024010.2	-0.179598	-0.171461
Solyc07g056420.3	-0.864929	-0.737583
Solyc07g038105.1	-0.222033	-0.108465
Solyc07g052790.2	-0.47383	-0.194492
Solyc07g020710.3	0.571354	0.692368
Solyc07g053890.3	0.911681	0.815736
Solyc07g045357.1	-0.109178	-0.100544
Solyc07g052860.2	0.0820089	-0.104041
Solyc07g064440.3	0.701162	0.476793
Solyc07g047900.3	0.451772	0.515062
Solyc07g006290.2	0.329344	0.174713
Solyc07g006590.1	-0.227375	-0.300632
Solyc07g005030.3	-0.778218	-0.598162
Solyc07g054580.3	-0.731493	-0.593201
Solyc07g065595.1	0.0512231	0.206745
Solyc07g047990.1	-0.253429	-0.279403
Solyc07g021550.3	0.46278	0.280299
Solyc07g042160.3	0.645193	0.496865
Solyc07g052950.3	0.336751	0.367611
Solyc07g055420.1	-0.76415	-0.591403
Solyc07g042020.3	-0.505376	-0.331853
Solyc07g053430.3	0.562787	0.612606
Solyc07g066580.3	-0.688498	-0.478908
Solyc07g053190.3	-0.0799957	-0.147821
Solyc07g049495.1	0.11635	0.228429
Solyc07g009260.3	-0.342718	-0.199623
Solyc07g056150.3	-0.393777	-0.273812
Solyc07g053130.3	-0.36459	-0.316081
Solyc07g005680.3	-0.527066	-0.485952
Solyc07g055010.3	-0.213461	-0.235059
Solyc07g040910.3	0.577352	0.613074
Solyc07g066280.3	0.0468689	0.100636
Solyc07g055640.1	-0.881843	-0.707499
Solyc07g052240.3	-0.64573	-0.640893
Solyc07g052610.3	-0.651144	-0.588209
Solyc07g052065.1	0.0859406	0.119249
Solyc07g062380.1	0.596584	0.542326
Solyc07g008020.3	-0.427474	-0.623243
Solyc07g008755.1	-0.223692	-0.264735
Solyc07g053600.3	-0.595192	-0.523054
Solyc07g064270.3	-0.393044	-0.553803
Solyc07g053020.2	-0.0763713	-0.226996
Solyc07g008260.3	0.284935	0.150723
Solyc07g066300.3	-0.317643	-0.494507
Solyc07g053170.3	0.230897	-0.100636
Solyc07g040785.1	-0.1686	-0.108465
Solyc07g041687.1	0.0658688	-0.108465
Solyc07g055080.3	-0.398895	-0.395247
Solyc07g018027.1	-0.0775913	-0.158078
Solyc07g047680.2	-0.605734	-0.401826
Solyc07g021463.1	-0.215768	-0.194545
Solyc07g052040.2	-0.165905	-0.158102
Solyc07g032633.1	0.0520404	-0.108465
Solyc07g065900.3	0.726335	0.67431
Solyc07g005960.3	0.634306	0.739167
Solyc07g017290.3	-0.481706	-0.292074
Solyc07g055230.3	-0.412367	-0.335843
Solyc07g040685.1	-0.1686	-0.108465
Solyc07g051850.3	0.399871	0.146618
Solyc07g064490.3	0.216246	0.376592
Solyc07g006600.1	0.440522	0.414771
ENSRNA050030059	-0.615028	-0.53376
ENSRNA050030108	-0.262257	-0.199865
ENSRNA050030123	-0.0225865	-0.108465
ENSRNA050030171	-0.30153	-0.132429
ENSRNA050030516	0.224688	0.283298
Solyc12g006870.2	-0.825763	-0.762406
Solyc12g062920.2	0.267974	0.137431
Solyc12g009210.2	0.5406	0.368693
Solyc12g044540.2	0.307515	0.354342
Solyc12g008420.2	0.55364	0.505559
Solyc12g040320.2	0.145782	0.114542
Solyc12g008730.2	-0.77502	-0.740717
Solyc12g006995.1	-0.208858	-0.108465
Solyc12g042760.1	0.137253	0.17308
Solyc12g088180.1	0.718006	0.598921
Solyc12g005030.2	0.620448	0.604915
Solyc12g042300.2	-0.101188	0.121677
Solyc12g006430.2	-0.1686	-0.108465
Solyc12g010000.2	0.259668	0.269961
Solyc12g045030.2	-0.417776	-0.36491
Solyc12g098160.2	0.589003	0.637544
Solyc12g089230.2	-0.668671	-0.799887
Solyc12g096540.2	-0.924107	-0.705033
Solyc12g056950.2	0.689616	0.501895
Solyc12g010010.2	-0.691958	-0.781882
Solyc12g098990.2	-0.0996867	0.118593
Solyc12g010600.2	-0.299107	-0.199831
Solyc12g019140.2	-0.250408	-0.108465
Solyc12g089090.2	0.424814	0.40453
Solyc12g009560.2	-0.154022	-0.346696
Solyc12g008960.2	0.590664	0.52137
Solyc12g014100.2	0.945474	0.83733
Solyc12g008665.1	-0.711876	-0.356938
Solyc12g088380.1	-0.169388	-0.108465
Solyc12g011450.2	-0.852125	-0.822403
Solyc12g096450.2	0.277188	0.322675
Solyc12g099990.2	-0.544159	-0.613909
Solyc12g098150.2	0.124318	0.223667
Solyc12g011340.2	-0.531848	-0.67987
Solyc12g017268.1	-0.1412	-0.158086
Solyc12g042807.1	-0.158474	-0.315318
Solyc12g019000.2	0.506869	0.339171
Solyc12g088290.2	-0.0716668	-0.15984
Solyc12g097010.2	-0.670385	-0.495672
Solyc12g095750.2	0.509848	0.518822
Solyc12g099350.1	-0.546087	-0.378756
Solyc12g007030.2	-0.944552	-0.834223
Solyc12g098870.2	-0.139381	-0.347051
Solyc12g010400.2	0.388797	0.284311
Solyc12g099030.2	-0.830731	-0.767399
Solyc12g036300.2	0.530329	0.592173
Solyc12g009200.2	-0.754133	-0.547126
Solyc12g005870.2	0.346938	0.547969
Solyc12g015700.2	-0.250408	-0.108465
Solyc12g010020.2	0.252035	0.144131
Solyc12g056090.2	-0.540296	-0.487426
Solyc12g005710.2	0.0780793	-0.108465
Solyc12g099490.2	0.636266	0.538082
Solyc12g098630.2	-0.616166	-0.467807
Solyc12g056400.2	-0.630167	-0.749295
Solyc12g040800.2	0.113319	-0.136359
Solyc12g077690.1	0.107412	0.173314
Solyc12g096570.1	-0.177799	-0.326053
Solyc12g005780.2	-0.312034	-0.46393
Solyc12g077370.2	-0.180836	0.100592
Solyc12g094440.2	0.502639	0.431586
Solyc12g005910.2	0.812404	0.715531
Solyc12g006710.2	0.380874	0.252568
Solyc12g008370.2	0.827772	0.549075
Solyc12g014010.2	0.353927	0.322765
Solyc12g042710.1	0.596584	0.542326
Solyc12g099950.2	-0.219114	-0.108465
Solyc12g095870.2	-0.0608757	0.183467
Solyc12g013900.2	0.746046	0.777609
Solyc12g009775.1	-0.165639	-0.150631
Solyc12g094710.2	0.665003	0.547029
Solyc12g006500.1	0.492956	0.38953
Solyc12g049270.2	0.791728	0.738594
Solyc12g095960.2	0.818636	0.664762
Solyc12g019620.2	-0.599726	-0.363133
Solyc12g014200.2	-0.382978	-0.368329
Solyc12g096270.2	-0.0922619	-0.107956
Solyc12g009490.2	0.0853112	0.214814
Solyc12g037970.2	-0.629193	-0.467739
Solyc12g005560.1	-0.236056	-0.157939
Solyc12g098480.1	0.367552	0.273329
Solyc12g006770.1	-0.0474772	-0.233408
Solyc12g014110.2	0.729063	0.711194
Solyc12g007290.1	0.276284	0.283636
Solyc12g044740.2	-0.55707	-0.500645
Solyc12g056780.2	0.439121	0.321633
Solyc12g036870.2	0.208253	0.140809
Solyc12g008460.2	-0.454868	-0.305104
Solyc12g010960.2	-0.294376	-0.209695
Solyc12g095970.2	-0.564311	-0.54339
Solyc12g008780.2	-0.316111	-0.390519
Solyc12g096500.2	-0.703063	-0.805348
Solyc12g019955.1	0.500612	0.541919
Solyc12g044940.2	-0.253068	-0.232994
Solyc12g099650.2	-0.839457	-0.626568
Solyc12g057130.2	-0.00486728	-0.158114
Solyc12g095800.2	-0.251681	-0.403303
Solyc12g009300.2	-0.258035	-0.282466
Solyc12g007240.2	-0.26661	-0.199891
Solyc12g009910.1	-0.0832185	-0.189325
Solyc12g099515.1	-0.0851772	0.115289
Solyc12g006470.2	0.620915	0.68356
Solyc12g044310.2	-0.53353	-0.528231
Solyc12g056650.2	0.839611	0.720056
Solyc12g043020.2	-0.761919	-0.541953
Solyc12g036673.1	0.0658688	-0.108465
Solyc12g096550.2	-0.942545	-0.900699
Solyc12g094585.1	-0.0225865	-0.108465
Solyc12g055920.2	0.691383	0.814835
Solyc12g027820.1	-0.778676	-0.643997
Solyc12g021280.2	-0.265895	-0.327244
Solyc12g006230.2	0.924973	0.739588
Solyc12g056620.2	-0.542125	-0.58511
Solyc12g010170.2	-0.182351	-0.184755
Solyc12g005180.2	0.528019	0.629854
Solyc12g038190.1	0.536272	0.542326
Solyc12g010230.2	-0.834514	-0.581302
Solyc12g010910.2	0.41065	0.349632
Solyc12g088660.2	-0.264362	-0.450508
Solyc12g014410.2	0.678141	0.626139
Solyc12g009240.1	-0.00603149	-0.108465
Solyc12g038080.1	-0.65291	-0.448992
Solyc12g011400.2	0.373496	0.43127
Solyc12g036790.2	-0.223431	-0.319211
Solyc12g027540.2	-0.169388	-0.108465
Solyc12g070152.1	0.406663	0.440744
Solyc12g038980.2	0.376953	0.594967
Solyc12g035740.1	0.0495131	-0.159261
Solyc12g013665.1	-0.149655	-0.22542
Solyc12g019440.2	0.610579	0.573728
Solyc12g056940.2	-0.0163585	-0.110943
Solyc12g049235.1	-0.188475	-0.130799
Solyc12g036450.2	-0.239887	-0.231221
Solyc12g042920.2	-0.901514	-0.726603
Solyc12g040500.2	0.351531	0.608462
Solyc12g035522.1	0.347102	0.126676
Solyc12g036820.1	-0.169388	-0.108465
Solyc12g044700.2	-0.18034	-0.110751
Solyc12g040515.1	0.221172	0.293937
Solyc12g043030.2	0.683306	0.489684
Solyc12g098930.2	0.184332	0.107619
Solyc12g008395.1	-0.40524	-0.290766
Solyc12g098960.2	-0.615293	-0.579651
Solyc12g013525.1	-0.241173	-0.292444
Solyc12g096990.2	-0.230494	-0.31682
Solyc12g006690.2	0.660378	0.736069
Solyc12g006130.2	0.278592	0.127839
Solyc12g006180.2	-0.364783	-0.533
Solyc12g014350.2	-0.835216	-0.770415
Solyc12g033080.1	-0.523189	-0.440274
Solyc12g077650.2	-0.402625	-0.357982
Solyc12g099970.2	-0.87712	-0.693243
Solyc12g099070.1	-0.315802	-0.133193
Solyc12g096860.2	-0.311105	-0.16593
Solyc12g009990.2	-0.457971	-0.658698
Solyc12g006997.1	0.0578402	-0.101645
Solyc12g013580.2	-0.743472	-0.517812
Solyc12g062875.1	0.247094	0.262684
Solyc12g088020.1	0.41996	0.434102
Solyc12g088050.2	-0.326342	-0.467545
Solyc12g044360.2	-0.169388	-0.108465
Solyc12g088900.2	0.608837	0.534448
Solyc12g008910.2	0.270896	0.280872
Solyc12g099960.1	-0.080906	0.218514
Solyc12g032990.2	-0.621886	-0.4869
Solyc12g040335.1	0.277384	0.287483
Solyc12g006460.2	0.743134	0.793487
Solyc12g005940.2	-0.412842	-0.497737
Solyc12g038350.2	-0.668174	-0.561189
Solyc12g089020.2	0.464657	0.582431
Solyc12g100130.1	-0.236902	-0.287406
Solyc12g006480.2	0.409731	0.387766
Solyc12g015970.2	0.373619	0.367364
Solyc12g036160.2	-0.861232	-0.673843
Solyc12g011090.2	0.113864	0.103145
Solyc12g021170.2	-0.200764	-0.296192
Solyc12g019690.2	0.763852	0.735942
Solyc12g008500.2	0.487687	0.224623
Solyc12g055710.1	-0.115435	-0.102692
Solyc12g099880.1	-0.0603802	-0.158029
Solyc12g094380.2	0.759742	0.856186
Solyc12g035460.2	0.315986	0.532674
Solyc12g021317.1	0.244373	0.305935
Solyc12g088470.2	-0.690866	-0.536424
Solyc12g013520.2	0.354831	0.260887
Solyc12g009530.1	-0.651647	-0.659941
Solyc12g008360.2	0.0588792	-0.191278
Solyc12g096310.2	0.289777	0.244095
Solyc12g100340.1	-0.0998128	-0.108465
Solyc12g042070.2	0.585748	0.587228
Solyc12g088880.2	0.444933	0.432716
Solyc12g008330.2	0.0941457	-0.110664
Solyc12g062250.2	0.528495	0.651426
Solyc12g096060.2	-0.737947	-0.564109
Solyc12g010710.1	-0.219924	-0.124109
Solyc12g038540.2	0.578483	0.505825
Solyc12g015780.2	0.397793	0.514497
Solyc12g056250.2	0.255369	0.301552
Solyc12g099930.2	0.725377	0.524725
Solyc12g027690.1	0.482598	0.272755
Solyc12g009015.1	0.256409	0.276664
Solyc12g044330.2	-0.962127	-0.925549
Solyc12g005140.2	0.680787	0.619264
Solyc12g016207.1	0.436439	0.527868
Solyc12g009245.1	-0.0518978	0.20911
Solyc12g010800.2	-0.679478	-0.535118
Solyc12g013700.2	-0.5536	-0.523245
Solyc12g088230.2	0.82754	0.621914
Solyc12g010300.1	0.19079	0.126461
Solyc12g042880.2	-0.0697902	0.150161
Solyc12g006880.2	-0.56429	-0.562535
Solyc12g010640.2	0.359311	0.221582
Solyc12g027753.1	-0.105285	-0.128437
Solyc12g098700.2	0.680195	0.422797
Solyc12g098753.1	-0.360545	-0.386672
Solyc12g019310.2	0.572872	0.601538
Solyc12g044390.2	0.225636	0.332682
Solyc12g017540.2	0.536472	0.284919
Solyc12g011050.2	0.634695	0.423869
Solyc12g088220.2	-0.551046	-0.688184
Solyc12g042800.2	0.377386	0.531916
Solyc12g015640.2	0.397537	0.594441
Solyc12g088510.1	0.177095	0.170167
Solyc12g019142.1	0.112157	0.193941
Solyc12g100280.2	-0.384493	-0.54236
Solyc12g019480.2	0.339072	0.434248
Solyc12g019050.2	-0.454933	-0.31185
Solyc12g005380.2	-0.116195	-0.108465
Solyc12g089325.1	0.138808	0.357817
Solyc12g006225.1	0.925576	0.865664
Solyc12g099590.1	-0.428803	-0.407622
Solyc12g009040.2	0.607234	0.338403
Solyc12g010320.2	0.682525	0.708566
ENSRNA050030022	-0.193922	-0.250427
ENSRNA050030232	-0.288153	-0.10723
ENSRNA050030247	0.20574	0.112898
ENSRNA050030435	-0.209342	-0.389584
Solyc05g026050.3	0.418778	0.218475
Solyc05g009050.3	-0.393731	-0.263843
Solyc05g009890.1	-0.885241	-0.704475
Solyc05g013207.1	-0.940563	-0.804543
Solyc05g021555.1	0.629215	0.420437
Solyc05g052030.1	-0.309747	-0.464242
Solyc05g018325.1	0.0658688	-0.108465
Solyc05g018770.2	0.231705	0.418424
Solyc05g041200.3	0.738643	0.422817
Solyc05g014370.3	-0.551168	-0.42182
Solyc05g055290.3	-0.737362	-0.548582
Solyc05g050850.3	0.287184	0.259184
Solyc05g055450.3	-0.833962	-0.771523
Solyc05g018600.3	0.781113	0.790688
Solyc05g052610.3	0.0206617	-0.214157
Solyc05g012150.3	0.293841	0.237525
Solyc05g026377.1	0.0598911	0.221272
Solyc05g013450.3	-0.879266	-0.841497
Solyc05g007960.3	0.497413	0.291055
Solyc05g051220.3	0.506723	0.550358
Solyc05g054760.3	0.592084	0.464082
Solyc05g014510.3	-0.516936	-0.554755
Solyc05g051460.3	0.160842	0.378487
Solyc05g055470.3	0.147049	-0.117438
Solyc05g026223.1	0.301087	0.542326
Solyc05g007490.3	-0.0764167	-0.182828
Solyc05g010770.3	0.228489	0.22627
Solyc05g010470.3	0.36224	0.36999
Solyc05g051560.3	0.734052	0.538441
Solyc05g014970.3	0.624289	0.478349
Solyc05g013820.3	-0.441693	-0.257758
Solyc05g047390.1	0.00767841	0.259857
Solyc05g012390.3	0.472412	0.399754
Solyc05g053300.3	-0.474083	-0.543727
Solyc05g012380.3	-0.800568	-0.650024
Solyc05g013040.3	0.308844	0.19307
Solyc05g011950.2	0.659651	0.790267
Solyc05g007060.3	0.63537	0.540419
Solyc05g051425.1	-0.889687	-0.849133
Solyc05g009910.3	0.0743614	0.173883
Solyc05g012710.3	-0.61589	-0.436906
Solyc05g053010.1	-0.693914	-0.688964
Solyc05g054890.3	0.306628	0.297788
Solyc05g052410.2	-0.120337	-0.32955
Solyc05g006800.1	-0.0505226	0.106673
Solyc05g043330.3	0.484841	0.410169
Solyc05g041443.1	0.230641	0.391147
Solyc05g009520.1	0.688133	0.719349
Solyc05g013320.1	0.422781	0.200923
Solyc05g052910.3	-0.144395	-0.404087
Solyc05g044615.1	0.746943	0.57273
Solyc05g050720.3	-0.418926	-0.163682
Solyc05g008750.3	0.186024	0.233332
Solyc05g049950.3	0.0620941	0.238573
Solyc05g007690.2	-0.720762	-0.71517
Solyc05g054970.3	-0.260263	-0.267224
Solyc05g055410.2	0.126421	0.158419
Solyc05g008250.2	-0.383045	-0.120101
Solyc05g006920.3	0.352668	0.152589
Solyc05g050420.1	0.244523	0.290362
Solyc05g007540.2	-0.500159	-0.358958
Solyc05g006130.3	0.42594	0.583684
Solyc05g054140.3	0.502274	0.442835
Solyc05g048810.3	0.700221	0.552394
Solyc05g005730.3	0.558454	0.637868
Solyc05g005590.3	0.210561	0.368553
Solyc05g008770.3	-0.911073	-0.793101
Solyc05g056150.3	-0.724251	-0.582139
Solyc05g012740.2	0.300455	0.354342
Solyc05g007410.1	0.21876	0.374014
Solyc05g055050.2	-0.500833	-0.36088
Solyc05g055140.1	-0.465119	-0.388805
Solyc05g010515.1	0.301087	0.542326
Solyc05g013280.3	0.750342	0.76154
Solyc05g006790.2	-0.0330245	0.135126
Solyc05g013020.1	-0.0225865	-0.108465
Solyc05g054820.1	-0.312924	-0.276708
Solyc05g055940.3	0.641024	0.636027
Solyc05g056450.3	0.1419	0.314851
Solyc05g041140.3	0.885917	0.999728
Solyc05g051550.2	-0.116195	-0.108465
Solyc05g007010.2	-0.783112	-0.734445
Solyc05g015510.3	0.306908	0.439534
Solyc05g008230.3	0.104169	-0.14627
Solyc05g009740.1	0.364293	0.185837
Solyc05g052300.3	0.418549	0.360783
Solyc05g052680.1	-0.342736	-0.514335
Solyc05g010190.1	-0.356021	-0.382303
Solyc05g023730.1	-0.528149	-0.50471
Solyc05g041430.3	-0.0601247	0.149311
Solyc05g055845.1	-0.557659	-0.478208
Solyc05g012130.3	-0.588667	-0.681831
Solyc05g053900.3	0.78398	0.726623
Solyc05g046190.1	0.596584	0.542326
Solyc05g056385.1	-0.384221	-0.154977
Solyc05g016120.2	-0.569866	-0.566779
Solyc05g010420.2	-0.431739	-0.590889
Solyc05g051520.3	0.485067	0.443809
Solyc05g005930.2	-0.107132	-0.37961
Solyc05g016075.1	0.167552	0.35971
Solyc05g009120.3	-0.659033	-0.577193
Solyc05g055000.3	-0.548583	-0.203906
Solyc05g011960.3	0.317873	0.394569
Solyc05g013760.3	-0.586438	-0.590294
Solyc05g006870.3	0.528527	0.619751
Solyc05g050935.1	-0.517469	-0.421378
Solyc05g006000.2	0.260521	0.158176
Solyc05g017950.3	-0.680444	-0.765398
Solyc05g008330.2	0.569775	0.466266
Solyc05g014275.1	-0.305048	-0.393276
Solyc05g052500.3	0.481419	0.343986
Solyc05g049960.3	-0.218387	-0.187213
Solyc05g005040.3	0.0120112	-0.104674
Solyc05g050400.3	-0.185788	-0.199923
Solyc05g013257.1	0.149242	0.194697
Solyc05g023715.1	0.303539	0.329075
Solyc05g015950.3	-0.815362	-0.801214
Solyc05g007020.3	-0.956594	-0.855848
Solyc05g041340.2	0.0520404	-0.108465
Solyc05g017893.1	0.590502	0.345687
Solyc05g050695.1	0.199163	0.281438
Solyc05g018730.3	0.48751	0.483015
Solyc05g056310.3	0.358428	0.608465
Solyc05g054550.3	-0.18272	-0.229517
Solyc05g005620.3	0.607732	0.279273
Solyc05g053280.3	-0.0911737	-0.259946
Solyc05g015820.3	0.333542	0.302354
Solyc05g021540.2	0.181365	0.139335
Solyc05g053340.3	0.476779	0.500934
Solyc05g047520.3	0.666873	0.671217
Solyc05g005280.3	-0.0689345	-0.245173
Solyc05g008430.3	0.387069	0.201723
Solyc05g008440.2	0.248053	0.375961
Solyc05g056055.1	-0.25747	-0.384228
Solyc05g008880.1	0.1739	0.361016
Solyc05g055970.3	-0.300436	-0.216718
Solyc05g012400.3	0.735784	0.775676
Solyc07g017370.2	-0.139683	-0.199954
Solyc05g009870.3	-0.713432	-0.670397
Solyc05g007630.3	0.446251	0.261687
Solyc05g025890.2	0.306448	0.237177
Solyc05g009710.3	0.695735	0.530344
Solyc05g051040.3	-0.177878	-0.227452
Solyc05g006100.3	-0.249267	-0.275327
Solyc05g008595.1	0.0307678	-0.120479
Solyc05g005390.2	-0.1686	-0.108465
Solyc05g053780.3	0.722524	0.768154
Solyc05g053930.3	0.563149	0.603986
Solyc05g055760.3	0.342496	0.320827
Solyc05g054410.3	0.555228	0.248695
Solyc05g008340.3	0.358677	0.238884
Solyc05g007650.1	-0.0580372	0.121405
Solyc05g054080.3	0.483598	0.301588
Solyc05g013010.3	-0.234076	-0.499766
Solyc05g012450.3	-0.765092	-0.711059
Solyc05g006950.3	-0.112749	-0.198316
Solyc05g051996.1	-0.148344	-0.199543
Solyc05g051750.3	0.95048	0.822474
Solyc05g053830.3	-0.0194663	-0.257692
Solyc05g041360.2	-0.701046	-0.556837
Solyc05g051410.3	0.292209	0.307488
[truncated: 1,786 more rows]
