# Supplementary material for: Temporal transcriptome and WGCNA analysis unveils divergent drought response strategies in wild and cultivated Solanum varieties
Source: Front Plant Sci. 2025 Jul 30;16:1572619. doi: 10.3389/fpls.2025.1572619 (PMC12344311; doi:10.3389/fpls.2025.1572619)
Supplement: Supplementary file 4 [file DataSheet4.xlsx]

## Sheet: blue module-CT_11drought
GeneSymbol	ModuleMembership	TraitSignificance
Solyc01g105290.3	0.420925	0.171945
Solyc01g102970.3	0.748306	0.895478
Solyc01g060410.3	-0.594252	-0.381844
Solyc01g080080.3	0.198262	-0.12986
Solyc01g086970.3	0.971938	0.922131
Solyc01g109710.3	0.695586	0.603331
Solyc01g067480.3	-0.890625	-0.81235
Solyc01g101220.2	-0.0731486	-0.15806
Solyc01g087490.3	0.0390864	0.178964
Solyc01g080010.2	0.589431	0.676935
Solyc01g006240.3	-0.67211	-0.635708
Solyc01g097950.3	-0.944838	-0.912917
Solyc01g100130.3	-0.741717	-0.789028
Solyc01g088430.3	-0.540438	-0.444784
Solyc01g058735.1	0.357113	0.282556
Solyc01g059830.3	0.543527	0.373255
Solyc01g112150.3	-0.285003	-0.392069
Solyc01g104300.3	0.893568	0.758651
Solyc01g098230.3	-0.603211	-0.27375
Solyc01g107470.3	-0.0707772	-0.312757
Solyc01g015070.3	0.0424143	0.18691
Solyc01g099560.3	-0.601	-0.694323
Solyc01g104350.3	0.510688	0.21901
Solyc01g087420.3	0.494031	0.630285
Solyc01g005100.3	0.965556	0.854864
Solyc01g108600.3	0.620509	0.514812
Solyc01g105810.3	0.581796	0.435094
Solyc01g073890.3	0.217027	0.181572
Solyc01g068510.1	0.446207	0.53534
Solyc01g014103.1	-0.367237	-0.544474
Solyc01g010760.3	-0.726344	-0.56425
Solyc01g102705.1	-0.602445	-0.498724
Solyc01g005490.3	-0.184914	-0.320706
Solyc01g080720.3	0.0465136	0.354749
Solyc01g110510.3	-0.831608	-0.705216
Solyc01g065700.3	-0.341588	-0.489384
Solyc01g104250.3	-0.820804	-0.825615
Solyc01g006740.3	0.850556	0.804533
Solyc01g098670.2	-0.296352	-0.501751
Solyc01g011200.3	0.465932	0.582732
Solyc01g087003.1	0.34289	0.372588
Solyc01g095210.3	-0.156777	-0.320676
Solyc01g087430.3	0.429046	0.508018
Solyc01g104055.1	-0.621185	-0.546241
Solyc01g079370.3	-0.28786	-0.281183
Solyc01g010506.1	-0.224011	-0.108465
Solyc01g068360.3	-0.558647	-0.523383
Solyc01g107450.3	-0.824277	-0.572798
Solyc01g017485.1	-0.00465233	-0.108465
Solyc01g096740.3	0.0506473	0.197953
Solyc01g095715.1	0.479896	0.386745
Solyc01g068250.2	-0.907975	-0.766497
Solyc01g090660.3	-0.335611	-0.158091
Solyc01g104710.3	0.968389	0.912276
Solyc01g112270.1	0.335021	0.218368
Solyc01g056780.3	-0.927548	-0.770513
Solyc01g101120.3	-0.586625	-0.737798
Solyc01g079130.2	-0.335229	-0.15604
Solyc01g104210.2	-0.719345	-0.458788
Solyc01g009240.3	-0.704578	-0.618776
Solyc01g095960.3	-0.27915	-0.154638
Solyc01g103310.3	0.00489209	0.172483
Solyc01g006540.3	-0.361779	-0.257771
Solyc01g108210.3	0.263752	0.306938
Solyc01g104090.3	-0.0995301	0.20065
Solyc01g107961.1	-0.600021	-0.669264
Solyc01g086850.3	0.718981	0.640739
Solyc01g057210.3	-0.320772	-0.458778
Solyc01g094233.1	0.280408	0.205066
Solyc01g079210.3	0.616693	0.62124
Solyc01g109700.3	-0.624403	-0.808258
Solyc01g090050.3	0.67757	0.50093
Solyc01g006870.3	0.805864	0.636395
Solyc01g073880.2	-0.348621	-0.31828
Solyc01g091380.3	-0.309682	-0.113907
Solyc01g008650.3	0.181513	0.164544
Solyc01g094485.1	0.540641	0.492329
Solyc01g107850.3	0.496228	0.542326
Solyc01g105410.3	-0.805673	-0.756864
Solyc01g067740.3	-0.817212	-0.857306
Solyc01g034155.1	0.197602	0.375883
Solyc01g103170.3	0.358083	0.209518
Solyc01g099850.3	-0.00170259	0.120456
Solyc01g009630.3	-0.0672305	0.149535
Solyc01g058060.1	-0.394628	-0.352778
Solyc01g096193.1	0.246415	0.509364
Solyc01g094470.3	-0.931963	-0.752025
Solyc01g015050.1	0.16564	0.274187
Solyc01g091770.3	0.888536	0.751461
Solyc01g090960.2	0.0726403	-0.156574
Solyc01g110340.3	-0.912895	-0.906685
Solyc01g066450.3	-0.806526	-0.638325
Solyc01g010510.3	0.291789	0.354448
Solyc01g094180.3	0.300157	0.162238
Solyc01g096290.3	-0.884406	-0.631051
Solyc01g102630.3	-0.149751	-0.224723
Solyc01g099430.3	0.286138	0.270249
Solyc01g108190.3	0.837141	0.84284
Solyc01g079300.3	0.640969	0.675278
Solyc01g099460.2	0.250062	0.417951
Solyc01g090440.2	-0.658749	-0.578488
Solyc01g087010.3	0.213602	0.241554
Solyc01g100270.3	0.255688	0.500952
Solyc01g110160.3	-0.875448	-0.734287
Solyc01g106253.1	-0.557579	-0.289949
Solyc01g108710.3	0.688684	0.505013
Solyc01g108087.1	-0.461139	-0.521324
Solyc01g079350.3	0.969036	0.912687
Solyc01g098910.3	-0.525771	-0.417073
Solyc01g059930.3	0.861988	0.813694
Solyc01g102660.3	0.910231	0.72039
Solyc01g090700.3	0.916261	0.765876
Solyc01g006100.3	-0.963496	-0.851651
Solyc01g094560.3	-0.35409	-0.352722
Solyc01g111330.3	-0.557495	-0.384193
Solyc01g010080.3	-0.567561	-0.49561
Solyc01g097350.3	0.412907	0.405483
Solyc01g080160.3	-0.615993	-0.731321
Solyc01g108790.2	0.73649	0.488992
Solyc01g081290.3	0.350781	0.50679
Solyc01g008405.1	-0.152008	-0.157436
Solyc01g106190.3	-0.437403	-0.210276
Solyc01g096175.1	0.117153	0.277752
Solyc01g090290.3	0.350211	0.515515
Solyc01g088020.3	-0.681519	-0.62618
Solyc01g087880.3	-0.525619	-0.249471
Solyc01g066513.1	-0.222625	-0.11187
Solyc01g103360.3	0.319854	0.450958
Solyc01g007930.3	0.785632	0.605979
Solyc01g081250.3	0.596155	0.378437
Solyc01g105270.3	0.70577	0.642941
Solyc01g103720.3	-0.883357	-0.753677
Solyc01g107800.3	-0.293249	-0.112882
Solyc01g086995.1	0.853229	0.821898
Solyc01g010415.1	0.269438	0.32696
Solyc01g109760.2	0.642648	0.693813
Solyc01g011220.2	0.331687	0.221232
Solyc01g094660.3	0.743882	0.586319
Solyc01g091710.3	-0.542994	-0.670053
Solyc01g020285.1	-0.892113	-0.823534
Solyc01g098350.3	0.679355	0.42358
Solyc01g095970.3	-0.734808	-0.538686
Solyc01g106310.3	-0.579256	-0.617839
Solyc01g066200.1	0.933619	0.867822
Solyc01g108880.3	0.669339	0.508675
Solyc01g087860.2	0.0228659	-0.218354
Solyc01g057045.1	0.509427	0.384644
Solyc01g107200.3	-0.0689523	-0.385922
Solyc01g021730.2	0.449772	0.551487
Solyc01g100910.3	0.545592	0.26838
Solyc01g091435.1	0.264959	0.154886
Solyc01g095870.2	-0.347064	-0.265916
Solyc01g066520.3	-0.587658	-0.386927
Solyc01g086860.3	0.642052	0.544273
Solyc01g049920.1	0.631712	0.693821
Solyc01g080520.3	-0.0114819	-0.277283
Solyc01g087830.1	0.377731	0.252229
Solyc01g079360.3	0.784785	0.750055
Solyc01g067020.3	0.0990657	0.100079
Solyc01g098450.3	0.388507	0.465912
Solyc01g080550.2	0.00504448	0.216881
Solyc01g065810.2	0.335685	0.268575
Solyc01g089920.3	0.740223	0.708663
Solyc01g098740.3	-0.59932	-0.83383
Solyc01g098370.1	0.709211	0.60594
Solyc01g104790.3	0.270233	0.542349
Solyc01g059853.1	0.464221	0.542326
Solyc01g108500.3	0.799837	0.682818
Solyc01g008880.2	-0.135999	-0.238271
Solyc01g008497.1	-0.403803	-0.228186
Solyc01g098700.3	-0.863407	-0.689989
Solyc01g005620.3	-0.907704	-0.963908
Solyc01g009420.3	-0.815241	-0.88655
Solyc01g090200.3	-0.600168	-0.32266
Solyc01g011353.1	-0.124614	-0.108465
Solyc01g089960.3	0.726143	0.671814
Solyc01g060270.1	0.521971	0.542326
Solyc01g104030.3	0.917259	0.717043
Solyc01g081535.1	0.0506976	0.148912
Solyc01g087425.1	0.253145	0.414014
Solyc01g014730.2	0.125268	0.161134
Solyc01g091850.3	0.702333	0.615067
Solyc01g087550.3	0.890133	0.758369
Solyc01g091070.3	-0.144609	0.208296
Solyc01g107360.3	0.810823	0.67025
Solyc01g005270.3	0.241497	0.230315
Solyc01g098900.3	-0.693773	-0.761681
Solyc01g017460.2	-0.311917	-0.199888
Solyc01g059880.3	-0.892683	-0.837259
Solyc01g103930.3	-0.872512	-0.790344
Solyc01g079690.3	0.367896	0.275334
Solyc01g099180.3	-0.279467	-0.496805
Solyc01g094030.3	-0.107355	-0.209721
Solyc01g009050.3	0.911289	0.734949
Solyc01g010660.3	0.131624	0.282336
Solyc01g086810.2	0.942397	0.797956
Solyc01g108460.2	-0.881575	-0.957206
Solyc01g097840.3	0.345757	0.261672
Solyc01g104520.2	-0.809959	-0.73112
Solyc01g095190.2	0.259454	0.246195
Solyc01g106910.3	-0.455478	-0.321278
Solyc01g067400.3	0.446095	0.402193
Solyc01g112250.3	-0.678463	-0.712246
Solyc01g087095.1	-0.372765	-0.155137
Solyc01g097660.2	-0.383677	-0.431319
Solyc01g112245.1	0.46704	0.598681
Solyc01g111200.3	-0.458928	-0.168605
Solyc01g087210.3	-0.580088	-0.671722
Solyc01g099760.3	0.142279	0.198631
Solyc01g087630.2	-0.0189491	0.110608
Solyc01g100540.3	0.851911	0.680971
Solyc01g102925.1	0.415129	0.364213
Solyc01g095810.3	0.516689	0.548155
Solyc01g056650.1	-0.160516	-0.108465
Solyc01g088030.3	0.604418	0.523195
Solyc01g066620.3	0.302595	0.427901
Solyc01g014700.2	0.663671	0.475932
Solyc01g089855.1	-0.541877	-0.456199
Solyc01g111670.3	-0.270802	-0.111193
Solyc01g107320.3	0.388875	0.339165
Solyc01g073730.3	-0.0192039	-0.107755
Solyc01g017230.1	0.0237	0.115479
Solyc01g102300.3	0.925451	0.887678
Solyc01g008780.3	0.923125	0.716436
Solyc01g096510.2	0.710164	0.701856
Solyc01g006790.2	0.859064	0.759322
Solyc01g066700.3	0.259764	0.253449
Solyc01g010280.3	0.588217	0.500418
Solyc01g106330.3	-0.654718	-0.609312
Solyc01g107550.3	-0.848027	-0.669487
Solyc01g081210.3	-0.73792	-0.566688
Solyc01g096980.2	-0.249857	-0.381142
Solyc01g073680.3	0.806102	0.760884
Solyc01g016655.1	-0.124614	-0.108465
Solyc01g087680.3	0.770177	0.549785
Solyc01g079550.2	-0.71759	-0.642321
Solyc01g087670.3	-0.168382	0.207219
Solyc01g097510.3	0.944236	0.784124
Solyc01g044360.3	-0.912993	-0.685722
Solyc01g081160.3	0.870695	0.730587
Solyc01g005230.3	0.118523	-0.179946
Solyc01g095240.3	-0.732358	-0.771826
Solyc01g057260.3	0.73027	0.605109
Solyc01g095950.1	-0.246717	-0.108465
Solyc01g016970.1	-0.171455	-0.108465
Solyc01g093990.3	-0.502311	-0.326934
Solyc01g073980.1	0.0115313	-0.108465
Solyc01g012580.1	-0.298513	-0.323066
Solyc01g110917.1	0.334239	0.252086
Solyc01g104110.3	-0.0702837	-0.121387
Solyc01g058200.3	-0.20778	0.117991
Solyc01g106080.3	0.918138	0.733964
Solyc01g096410.3	-0.472125	-0.393671
Solyc01g109930.3	0.485111	0.576618
Solyc01g060070.3	0.903201	0.894424
Solyc01g091650.3	-0.79938	-0.590233
Solyc01g095170.2	0.956556	0.921451
Solyc01g007080.3	-0.788926	-0.548797
Solyc01g103600.3	0.700474	0.576833
Solyc01g010390.3	-0.910144	-0.708568
Solyc01g100660.3	0.420793	0.375056
Solyc01g088610.3	-0.933356	-0.769001
Solyc01g006450.3	-0.898808	-0.69829
Solyc01g056620.3	0.565317	0.517597
Solyc01g006630.3	-0.486484	-0.297685
Solyc01g009700.2	0.374233	0.50936
Solyc01g065510.2	-0.989306	-0.893379
Solyc01g108910.3	0.940688	0.85945
Solyc01g107460.2	0.145061	-0.17457
Solyc01g097970.3	-0.972406	-0.843206
Solyc01g079720.3	0.668798	0.466659
Solyc01g096800.3	0.176223	0.47223
Solyc01g094290.3	-0.513758	-0.6002
Solyc01g106055.1	0.587738	0.624205
Solyc01g088600.3	-0.88318	-0.663419
Solyc01g109950.3	-0.11968	-0.417288
Solyc01g008472.1	0.0298597	-0.108465
Solyc01g090420.3	0.487406	0.539919
Solyc01g091610.1	0.0737908	0.323872
Solyc01g057220.3	-0.429986	-0.311052
Solyc01g108390.3	0.604902	0.519264
Solyc01g068280.3	-0.651913	-0.445651
Solyc01g073830.1	-0.224011	-0.108465
Solyc01g094760.3	-0.932544	-0.781877
Solyc01g009220.3	-0.732194	-0.637288
Solyc01g066310.3	0.846915	0.628227
Solyc01g006260.3	-0.332241	-0.195811
Solyc01g111130.3	0.918736	0.783328
Solyc01g098070.1	0.256767	0.301963
Solyc01g094770.3	0.762957	0.537144
Solyc01g059780.1	-0.160516	-0.108465
Solyc01g112303.1	0.288635	0.252778
Solyc01g090690.3	0.440008	0.736924
Solyc01g107370.3	0.426423	0.398832
Solyc01g079400.3	-0.862988	-0.754915
Solyc01g094020.3	-0.788473	-0.806705
Solyc01g109340.3	0.896311	0.782321
Solyc01g094680.3	0.918763	0.9234
Solyc01g016780.1	0.557116	0.426063
Solyc01g108780.3	0.585922	0.53033
Solyc01g108970.3	0.618651	0.463044
Solyc01g111790.2	0.411589	0.264587
Solyc01g099380.3	0.593907	0.665343
Solyc01g073860.3	-0.533334	-0.477484
Solyc01g057520.3	-0.845341	-0.733336
Solyc01g005550.3	-0.931037	-0.952933
Solyc01g080620.3	0.936385	0.799773
Solyc01g065985.1	0.0569911	-0.108465
Solyc01g058020.3	0.893332	0.807638
Solyc01g008100.3	0.786886	0.653594
Solyc01g101010.3	0.688842	0.77972
Solyc01g079460.2	0.0320772	0.141221
Solyc01g098410.3	-0.7573	-0.697531
Solyc01g100750.2	-0.845564	-0.645828
Solyc01g090190.3	-0.803824	-0.735723
Solyc01g111310.3	-0.143112	0.172371
Solyc01g097520.3	0.928856	0.829202
Solyc01g050047.1	0.0658975	0.202919
Solyc01g067905.1	0.296745	0.226053
Solyc01g097310.3	-0.905736	-0.91246
Solyc01g104850.3	-0.872463	-0.662736
Solyc01g095040.3	0.476043	0.631272
Solyc01g080690.3	0.937027	0.809268
Solyc01g009430.3	-0.609096	-0.346152
Solyc01g080700.3	0.605063	0.603128
Solyc01g080850.3	-0.658472	-0.578329
Solyc01g105180.3	0.555775	0.385011
Solyc01g011080.3	0.00639525	0.302874
Solyc01g087900.3	0.196898	0.4199
Solyc01g104437.1	0.184729	0.179014
Solyc01g108010.3	0.906526	0.847021
Solyc01g008350.3	0.0642254	0.193092
Solyc01g079420.3	-0.838145	-0.802879
Solyc01g105090.3	0.653531	0.739661
Solyc01g091340.3	-0.706677	-0.426703
Solyc01g098720.3	-0.534894	-0.3678
Solyc01g111190.3	0.659392	0.559153
Solyc01g049912.1	0.171015	0.335658
Solyc01g101240.3	0.928811	0.738977
Solyc01g104525.1	0.302916	0.237094
Solyc01g087650.3	-0.673635	-0.70604
Solyc01g060200.2	0.463715	0.552568
Solyc01g097800.3	0.82941	0.623421
Solyc01g079670.2	-0.237668	-0.199198
Solyc01g091210.3	0.599	0.588185
Solyc01g079650.3	0.628571	0.809217
Solyc01g020320.3	0.540618	0.465265
Solyc01g066430.3	-0.650794	-0.701418
Solyc01g105980.3	0.0116056	-0.176974
Solyc01g014530.2	0.496228	0.542326
Solyc01g005910.3	-0.488776	-0.619044
Solyc01g099240.3	-0.00443932	-0.235129
Solyc01g091950.3	0.457993	0.35119
Solyc01g108950.2	0.156201	0.184887
Solyc01g105493.1	0.210539	0.110735
Solyc01g091560.2	0.137969	0.150347
Solyc01g057830.3	-0.93381	-0.884111
Solyc01g095300.3	-0.741338	-0.873419
Solyc01g087530.3	-0.324703	-0.136594
Solyc01g110190.3	-0.816698	-0.903709
Solyc01g100210.3	0.352559	0.247662
Solyc01g008170.3	0.147113	0.471425
Solyc01g010820.3	0.381045	0.486222
Solyc01g107990.3	0.0152744	-0.267823
Solyc01g107890.3	0.448712	0.402141
Solyc01g108610.3	-0.68464	-0.809737
Solyc01g020120.2	-0.296847	-0.238924
Solyc01g008240.3	-0.341753	-0.547546
Solyc01g110913.1	-0.623388	-0.667621
Solyc01g056690.3	-0.764359	-0.807307
Solyc01g006545.1	0.436437	0.298144
Solyc01g005410.3	-0.371794	-0.422087
Solyc01g099715.1	0.538237	0.411708
Solyc01g090260.3	0.299248	0.515979
Solyc01g079610.3	-0.938377	-0.867324
Solyc01g095370.3	-0.879897	-0.796877
Solyc01g017740.1	0.0466585	-0.142945
Solyc01g088700.3	-0.236583	-0.251785
Solyc01g057430.3	0.887362	0.892243
Solyc01g009470.2	-0.682362	-0.435548
Solyc01g080350.3	0.342116	0.261291
Solyc01g006690.3	-0.524355	-0.400477
Solyc01g098770.1	0.357742	0.304682
Solyc01g068450.3	0.473841	0.483894
Solyc01g067250.3	0.474367	0.530302
Solyc01g111380.3	-0.0655502	-0.337806
Solyc01g110590.3	-0.927545	-0.992166
Solyc01g109320.3	-0.160516	-0.108465
Solyc01g107030.3	0.496228	0.542326
Solyc01g067940.2	-0.122418	-0.344048
Solyc01g010310.3	-0.759398	-0.744698
Solyc01g015060.1	0.459057	0.587558
Solyc01g097320.3	0.115722	0.341282
Solyc01g111570.3	-0.51209	-0.508251
Solyc01g096490.3	0.662354	0.439519
Solyc01g088250.3	0.481889	0.27537
Solyc01g107340.3	0.0545799	0.171644
Solyc01g066010.1	0.240006	0.350858
Solyc01g094330.3	-0.220338	-0.117316
Solyc01g016720.2	0.287673	0.361641
Solyc01g099690.3	0.319851	0.200721
Solyc01g095450.3	-0.202595	-0.165007
Solyc01g103390.3	0.535249	0.607144
Solyc01g099520.3	-0.70247	-0.79488
Solyc01g028870.3	-0.867199	-0.621927
Solyc01g102720.3	0.252945	0.218764
Solyc01g096090.3	-0.627114	-0.804972
Solyc01g091040.3	0.200753	0.164223
Solyc01g073770.2	0.804434	0.802425
Solyc01g057900.3	0.25043	0.126174
Solyc01g066940.3	0.853175	0.894993
Solyc01g150003.1	-0.224011	-0.108465
Solyc01g095700.3	-0.565852	-0.43071
Solyc01g009840.2	0.103185	0.157719
Solyc01g009690.2	0.4528	0.472222
Solyc01g090720.3	0.0989306	0.370955
Solyc01g079375.1	0.188739	0.251444
Solyc01g059950.1	0.421162	0.458039
Solyc01g111720.3	-0.575054	-0.425417
Solyc01g108830.2	0.488558	0.616255
Solyc01g007955.1	0.0177931	0.104024
Solyc01g058320.3	0.938257	0.939621
Solyc01g008400.3	0.209274	0.312038
Solyc01g111950.3	-0.594641	-0.430486
Solyc01g008290.3	-0.645979	-0.347085
Solyc01g109690.1	-0.6061	-0.633905
Solyc01g103680.3	0.419453	0.666885
Solyc01g017500.2	-0.124614	-0.108465
Solyc01g006090.3	-0.613733	-0.279912
Solyc01g104320.3	0.608888	0.331884
Solyc01g097370.1	0.027012	0.1659
Solyc01g067030.2	-0.172276	0.130524
Solyc01g009290.3	0.76263	0.878284
Solyc01g102750.3	0.558285	0.691046
Solyc01g034150.3	0.562897	0.48447
Solyc01g005280.3	-0.587779	-0.445425
Solyc01g104750.3	0.660649	0.514582
Solyc01g110910.3	0.295675	0.245101
Solyc01g010870.3	-0.75767	-0.698667
Solyc01g097440.3	-0.717301	-0.53144
Solyc01g017220.1	-0.640531	-0.699544
Solyc01g066490.2	0.882424	0.787502
Solyc01g087800.2	-0.272064	-0.34834
Solyc01g007920.2	0.834945	0.671994
Solyc01g020190.2	-0.329582	-0.251227
Solyc01g104770.3	0.319673	0.578762
Solyc01g103410.3	0.715603	0.66144
Solyc01g107520.3	-0.801096	-0.884282
Solyc01g106800.3	-0.0381443	-0.284754
Solyc01g009930.2	0.227176	0.175147
Solyc01g105710.3	-0.87326	-0.736353
Solyc01g106290.3	-0.651774	-0.588532
Solyc01g011510.3	-0.760786	-0.586405
Solyc01g108745.1	0.839336	0.754354
Solyc01g011410.1	-0.156607	-0.192515
Solyc01g101030.3	-0.934769	-0.781734
Solyc01g095120.3	0.337944	0.333505
Solyc01g005510.3	0.513335	0.57964
Solyc01g103480.3	-0.926525	-0.859615
Solyc01g087180.3	0.899539	0.881862
Solyc01g111080.3	0.754148	0.797885
Solyc01g105190.3	0.300506	0.227906
Solyc01g014225.1	-0.22525	-0.267563
Solyc01g056890.1	-0.196278	-0.135598
Solyc01g057477.1	0.604842	0.54973
Solyc01g106905.1	0.338508	0.215468
Solyc01g091020.3	-0.138703	-0.315171
Solyc01g104795.1	-0.0451495	-0.27658
Solyc01g068210.3	0.85232	0.655056
Solyc01g007850.2	0.622176	0.74958
Solyc01g008790.3	0.551406	0.223838
Solyc01g112170.3	0.517541	0.265442
Solyc01g005860.2	0.47167	0.393311
Solyc01g091600.3	0.595903	0.519816
Solyc01g095440.2	-0.303236	-0.194635
Solyc01g096020.3	0.646044	0.579084
Solyc01g008770.3	0.112145	-0.100172
Solyc01g008410.2	-0.18253	-0.108465
Solyc01g006060.3	-0.617931	-0.600416
Solyc01g096750.1	-0.21433	-0.108465
Solyc01g099485.1	0.444862	0.384596
Solyc01g010525.1	0.381365	0.292335
Solyc01g080020.2	0.606921	0.451365
Solyc01g106130.1	-0.576622	-0.359828
Solyc01g007090.1	-0.00747021	0.124084
Solyc01g105280.3	-0.270618	-0.354941
Solyc01g098555.1	-0.155507	-0.238297
Solyc01g100690.3	0.804934	0.698867
Solyc01g066840.3	-0.871814	-0.632445
Solyc01g079600.3	0.0646524	0.1138
Solyc01g058030.2	-0.305376	-0.523127
Solyc01g105050.3	-0.668744	-0.862318
Solyc01g104433.1	0.662308	0.568353
Solyc01g095740.3	-0.444851	-0.115049
Solyc01g005520.3	-0.611942	-0.699477
Solyc01g014100.3	0.771935	0.89859
Solyc01g067570.3	0.957437	0.876155
Solyc01g005130.2	0.765937	0.600209
Solyc01g007190.3	-0.469291	-0.48659
Solyc01g104570.3	-0.584778	-0.499592
Solyc01g087690.2	0.493111	0.309684
Solyc01g095230.3	0.124115	0.341359
Solyc01g096220.3	0.635072	0.454049
Solyc01g110050.2	-0.943475	-0.854384
Solyc01g090880.3	0.89549	0.828809
Solyc01g104640.3	-0.114026	0.229184
Solyc01g081430.3	0.416712	0.697225
Solyc01g018020.2	-0.24691	-0.229949
Solyc01g090760.3	-0.205366	-0.198312
Solyc01g081390.3	0.86052	0.883101
Solyc01g106440.3	0.686171	0.580108
Solyc01g098380.3	-0.624884	-0.320426
Solyc01g095010.3	0.84305	0.865299
Solyc01g111430.2	0.319553	0.46937
Solyc01g094990.2	0.56917	0.51668
Solyc01g105320.3	-0.407764	-0.521406
Solyc01g106940.3	0.895436	0.72846
Solyc01g094580.3	-0.380617	-0.13752
Solyc01g103200.3	-0.746878	-0.851545
Solyc01g081300.3	-0.61216	-0.314403
Solyc01g005790.1	0.490352	0.670372
Solyc01g102580.3	-0.729615	-0.854267
Solyc01g108160.3	0.540287	0.42933
Solyc01g005470.3	-0.892357	-0.705689
Solyc01g106920.3	0.502119	0.467986
Solyc01g111260.2	0.81037	0.589043
Solyc01g073660.3	0.739258	0.502426
Solyc01g005890.1	0.464221	0.542326
Solyc01g068530.3	-0.889872	-0.642866
Solyc01g099710.3	0.237544	0.38064
Solyc01g098805.1	0.668843	0.68975
Solyc01g100420.3	0.44239	0.648948
Solyc01g109090.2	0.989518	0.86978
Solyc01g005420.2	0.0918824	-0.105695
Solyc01g103120.3	-0.449975	-0.663024
Solyc01g067500.3	0.444418	0.56306
Solyc01g109440.2	0.0552576	0.28091
Solyc01g101070.3	0.851589	0.688683
Solyc01g088040.3	0.823507	0.769495
Solyc01g010640.3	-0.582768	-0.703107
Solyc01g095140.3	0.65691	0.733007
Solyc01g104470.3	0.70763	0.814404
Solyc01g094520.3	0.428052	0.345632
Solyc01g008000.3	0.934413	0.825065
Solyc01g099790.3	-0.0499574	-0.262778
Solyc01g087510.2	-0.255625	-0.157897
Solyc01g100520.3	-0.818152	-0.754621
Solyc01g096170.3	0.791867	0.688551
Solyc01g016540.2	0.861908	0.722014
Solyc01g006320.3	-0.905895	-0.814502
Solyc01g110960.3	-0.814972	-0.579267
Solyc01g095980.3	-0.910742	-0.799359
Solyc01g080860.3	-0.674147	-0.498224
Solyc01g104910.3	-0.0419182	-0.347911
Solyc01g099415.1	0.42973	0.251966
Solyc01g017170.1	-0.586857	-0.695338
Solyc01g105940.3	0.422837	0.172436
Solyc01g109240.2	0.180534	0.120663
Solyc01g028805.1	-0.544993	-0.720162
Solyc01g104950.3	-0.968609	-0.888133
Solyc01g005930.3	0.812515	0.763285
Solyc01g111830.3	-0.923671	-0.950563
Solyc01g006160.3	-0.776169	-0.494372
Solyc01g067040.2	-0.116268	-0.112468
Solyc01g099770.3	0.834236	0.801871
Solyc01g097610.3	0.503922	0.303844
Solyc01g108030.3	-0.277179	-0.182135
Solyc01g008935.1	0.3624	0.456281
Solyc01g009335.1	-0.524488	-0.500296
Solyc01g094610.3	-0.813417	-0.698485
Solyc01g050075.1	0.397969	0.363645
Solyc01g009860.3	0.0774524	-0.102204
Solyc01g009550.1	0.0569911	-0.108465
Solyc01g086870.3	-0.603597	-0.463773
Solyc01g100630.2	0.911972	0.748077
Solyc01g088750.3	-0.0521092	0.144111
Solyc01g090920.3	-0.303293	-0.23877
ENSRNA050028622	0.521971	0.542326
ENSRNA050029569	0.0115313	-0.108465
ENSRNA050029620	-0.0458865	-0.251244
ENSRNA050029635	-0.282483	-0.316472
ENSRNA050029653	-0.117215	-0.269349
ENSRNA050030142	-0.198844	-0.149283
ENSRNA050030147	0.447511	0.432467
Solyc09g083370.3	-0.773	-0.568345
Solyc09g007250.3	-0.789723	-0.491762
Solyc09g011040.1	-0.79046	-0.70641
Solyc09g097865.1	-0.884926	-0.842819
Solyc09g074380.3	0.145469	0.207525
Solyc09g061630.2	-0.224011	-0.108465
Solyc09g005630.3	-0.668011	-0.67001
Solyc09g082120.3	0.804539	0.827407
Solyc09g090550.3	-0.36772	-0.188101
Solyc09g042780.3	0.884171	0.842883
Solyc09g005920.3	0.0115313	-0.108465
Solyc09g030385.1	0.711386	0.519712
Solyc09g009650.3	-0.858752	-0.668262
Solyc09g008450.3	-0.320267	-0.151325
Solyc09g061760.1	0.195349	0.301701
Solyc09g063025.1	-0.227301	-0.271437
Solyc09g057767.1	-0.033711	-0.157827
Solyc09g083310.2	-0.113124	-0.238401
Solyc09g082440.1	0.531031	0.35046
Solyc09g075570.1	0.270526	0.25906
Solyc09g061380.3	0.656118	0.801024
Solyc09g066050.2	0.285256	0.135771
Solyc09g014170.3	0.574385	0.696279
Solyc09g082390.2	0.142235	0.245022
Solyc09g090640.3	-0.519537	-0.62844
Solyc09g092290.1	0.223692	0.417789
Solyc09g056370.1	-0.399386	-0.378503
Solyc09g008360.2	-0.240479	-0.272293
Solyc09g098310.3	0.617439	0.430704
Solyc09g018640.1	0.252201	0.477003
Solyc09g056260.3	0.703982	0.64086
Solyc09g011840.1	-0.845958	-0.886851
Solyc09g065030.3	0.662807	0.406416
Solyc09g075740.1	0.423527	0.493086
Solyc09g083420.3	0.778066	0.729331
Solyc09g014320.3	-0.793681	-0.578802
Solyc09g090140.3	-0.286266	-0.44072
Solyc09g092270.3	0.369594	0.503056
Solyc09g092110.3	0.803563	0.58608
Solyc09g031940.1	0.623121	0.771068
Solyc09g063130.3	-0.077945	-0.406266
Solyc09g090060.3	0.763938	0.603934
Solyc09g063060.3	-0.0942498	-0.271477
Solyc09g074510.3	0.188671	0.169898
Solyc09g092560.3	-0.331439	-0.236243
Solyc09g060090.3	0.539418	0.485397
Solyc09g061790.1	-0.638682	-0.436157
Solyc09g090940.3	-0.918182	-0.777659
Solyc09g065840.3	-0.198482	0.103782
Solyc09g007670.3	-0.0787965	-0.140617
Solyc09g018230.1	-0.797973	-0.846524
Solyc09g015660.3	0.123963	0.22273
Solyc09g009480.1	0.789699	0.536108
Solyc09g097900.3	-0.885721	-0.869655
Solyc09g065000.3	-0.146772	-0.238972
Solyc09g005523.1	-0.253847	-0.341679
Solyc09g082220.1	-0.481751	-0.44392
Solyc09g008020.3	0.560773	0.595474
Solyc09g066080.2	0.874119	0.769622
Solyc09g089690.3	-0.488549	-0.654686
Solyc09g055710.3	-0.197308	-0.102333
Solyc09g007110.3	-0.896126	-0.785882
Solyc09g097980.3	-0.657787	-0.441238
Solyc09g075640.3	-0.252874	-0.240924
Solyc09g098370.3	-0.0105709	0.267676
Solyc09g014215.1	0.757918	0.639044
Solyc09g091945.1	0.120282	0.27599
Solyc09g014480.2	-0.667132	-0.640282
Solyc09g009710.3	0.440283	0.544251
Solyc09g065493.1	-0.202759	-0.199527
Solyc09g005136.1	-0.00465233	-0.108465
Solyc09g014555.1	0.0886841	0.203358
Solyc09g066260.3	0.411261	0.328274
Solyc09g008010.3	0.677143	0.478392
Solyc09g010280.3	0.54907	0.644272
Solyc09g061450.1	-0.0257956	-0.281943
Solyc09g065155.1	-0.342518	-0.363337
Solyc09g089940.1	-0.0616888	0.187909
Solyc09g072820.3	-0.603331	-0.504914
Solyc09g098550.3	0.687974	0.474347
Solyc09g005940.3	-0.378308	-0.365407
Solyc09g009985.1	0.409906	0.49124
Solyc09g010810.3	-0.948311	-0.801119
Solyc09g082690.3	-0.398287	-0.273561
Solyc09g018365.1	0.150029	0.164805
Solyc09g007560.3	-0.930396	-0.76685
Solyc09g064320.3	0.315067	0.219373
Solyc09g018200.1	0.276702	0.152456
Solyc09g064240.3	-0.668264	-0.824381
Solyc09g009970.3	-0.523919	-0.287124
Solyc09g018220.2	-0.361762	-0.350513
Solyc09g092340.3	0.501111	0.205002
Solyc09g010370.3	-0.267495	-0.417449
Solyc09g091910.2	0.387493	0.316628
Solyc09g010820.3	0.426515	0.465296
Solyc09g074410.3	-0.7005	-0.812666
Solyc09g005700.3	-0.921745	-0.809995
Solyc09g007130.3	0.0318227	0.226178
Solyc09g010740.3	0.307244	0.150353
Solyc09g009990.3	-0.702873	-0.61113
Solyc09g082450.1	0.109885	0.425926
Solyc09g011450.3	0.912855	0.847398
Solyc09g074920.3	0.21915	0.244778
Solyc09g005290.1	0.238174	0.16344
Solyc09g008430.3	-0.673472	-0.727547
Solyc09g091760.2	-0.547686	-0.316382
Solyc09g059045.1	0.0569911	-0.108465
Solyc09g011300.3	-0.89276	-0.765096
Solyc09g055180.3	0.657728	0.609069
Solyc09g031975.1	0.198484	0.205529
Solyc09g075000.3	0.516191	0.644518
Solyc09g005360.3	0.634345	0.524617
Solyc09g097830.3	0.734539	0.539907
Solyc09g082170.3	-0.563075	-0.369842
Solyc09g009900.3	-0.980521	-0.87055
Solyc09g082470.3	-0.299755	-0.512335
Solyc09g011470.3	0.618077	0.397552
Solyc09g008090.3	-0.346304	-0.10768
Solyc09g059130.1	-0.152008	-0.157436
Solyc09g092390.3	-0.857933	-0.71343
Solyc09g005720.3	-0.895617	-0.649084
Solyc09g065710.1	-0.40909	-0.185842
Solyc09g072570.3	0.525905	0.675927
Solyc09g007870.3	0.760265	0.676271
Solyc09g005550.3	-0.446849	-0.226626
Solyc09g090950.2	-0.837058	-0.706222
Solyc09g065540.3	0.288279	0.246762
Solyc09g089660.3	0.596627	0.517209
Solyc09g005930.3	0.0527254	0.226116
Solyc09g089500.3	0.244344	-0.112309
Solyc09g092330.2	-0.708275	-0.812265
Solyc09g092240.3	-0.113757	0.246557
Solyc09g065830.3	-0.949786	-0.823886
Solyc09g020150.3	0.393845	0.482305
Solyc09g005610.3	0.92513	0.896273
Solyc09g074840.3	0.317892	0.452247
Solyc09g011930.3	0.63557	0.67737
Solyc09g011920.3	-0.883639	-0.860469
Solyc09g011910.3	0.527053	0.449456
Solyc09g010960.3	0.621023	0.482026
Solyc09g010210.3	-0.899067	-0.908789
Solyc09g065010.3	-0.389251	-0.134368
Solyc09g037083.1	0.464221	0.542326
Solyc09g065810.3	-0.848055	-0.786758
Solyc09g082130.3	0.571173	0.598824
Solyc09g075930.2	-0.380088	-0.679086
Solyc09g011200.2	0.293642	0.283026
Solyc09g090873.1	0.321099	0.17792
Solyc09g009010.3	-0.938294	-0.828035
Solyc09g008310.3	0.175378	-0.127945
Solyc09g015120.3	0.39346	0.586992
Solyc09g090370.3	0.723554	0.74449
Solyc09g082790.3	-0.513951	-0.373839
Solyc09g092690.3	-0.469677	-0.297806
Solyc09g075445.1	-0.630309	-0.449139
Solyc09g091920.3	-0.500191	-0.292653
Solyc09g007347.1	-0.911438	-0.805612
Solyc09g065920.3	0.85606	0.629311
Solyc09g064270.3	-0.718622	-0.473926
Solyc09g015190.2	0.336311	0.303233
Solyc09g063030.3	-0.810234	-0.822111
Solyc09g009620.1	-0.703809	-0.548469
Solyc09g005810.3	-0.91364	-0.863549
Solyc09g047870.3	0.0837159	0.318547
Solyc09g055920.3	0.615213	0.639607
Solyc09g015280.1	0.386815	0.292304
Solyc09g062970.1	-0.662557	-0.477046
Solyc09g066470.3	-0.390722	-0.29387
Solyc09g061310.3	-0.920817	-0.880829
Solyc09g090110.3	0.731164	0.513989
Solyc09g009740.1	-0.21433	-0.108465
Solyc09g090360.3	-0.196389	-0.475665
Solyc09g065780.3	-0.942448	-0.792431
Solyc09g018690.3	0.476915	0.606559
Solyc09g011720.3	0.280987	0.259471
Solyc09g014550.3	-0.161832	-0.158082
Solyc09g098040.3	0.847186	0.652091
Solyc09g089490.3	0.0569911	-0.108465
Solyc09g011490.3	-0.561858	-0.689427
Solyc09g083270.3	-0.58327	-0.388057
Solyc09g008120.3	0.78536	0.82706
Solyc09g075490.3	-0.348523	-0.400535
Solyc09g064380.3	-0.0347248	0.116312
Solyc09g031610.3	0.636024	0.783191
Solyc09g074450.1	-0.73764	-0.802492
Solyc09g009040.3	0.393161	0.406256
Solyc09g014626.1	0.453064	0.401986
Solyc09g056160.3	0.446327	0.663213
Solyc09g014950.2	-0.224011	-0.108465
Solyc09g008240.3	0.0790755	-0.27502
Solyc09g061550.2	-0.224011	-0.108465
Solyc09g098450.3	0.161742	-0.11381
Solyc09g037050.2	0.0633041	-0.162009
Solyc09g059345.1	0.45036	0.25919
Solyc09g011390.3	-0.114741	-0.325315
Solyc09g063070.3	0.933494	0.885571
Solyc09g061793.1	0.0964833	0.209077
Solyc09g008700.2	0.834131	0.667343
Solyc09g075330.3	-0.387247	-0.270046
Solyc09g005285.1	0.172386	0.195773
Solyc09g082500.3	-0.910247	-0.898998
Solyc09g008440.1	-0.905211	-0.817218
Solyc09g091710.2	0.68798	0.599583
Solyc09g048970.2	0.242623	0.412508
Solyc09g092605.1	0.00744473	-0.217184
Solyc09g010300.3	0.809649	0.562175
Solyc09g082695.1	-0.151125	-0.224317
Solyc09g074880.3	-0.823772	-0.66666
Solyc09g074830.3	-0.863779	-0.665388
Solyc09g074890.1	-0.187533	-0.105185
Solyc09g011190.1	-0.744181	-0.691875
Solyc09g009370.3	0.661274	0.445005
Solyc09g010470.3	0.504274	0.259558
Solyc09g072720.2	-0.171455	-0.108465
Solyc09g089610.3	-0.766525	-0.581898
Solyc09g091550.3	-0.331621	-0.592545
Solyc09g082520.3	-0.587714	-0.238236
Solyc09g065383.1	0.874582	0.744525
Solyc09g014790.3	0.921253	0.782378
Solyc09g091260.3	-0.443836	-0.379027
Solyc09g072960.1	0.0298597	-0.108465
Solyc09g082530.2	-0.246717	-0.108465
Solyc09g075810.3	-0.393855	-0.331469
Solyc09g065440.3	0.704664	0.763743
Solyc09g075290.3	-0.878453	-0.628538
Solyc09g007510.2	0.654172	0.60965
Solyc09g007343.1	0.472707	0.520441
Solyc09g072830.3	-0.302176	-0.211805
Solyc09g082380.3	0.170117	0.371517
Solyc09g010510.3	-0.748228	-0.521741
Solyc09g007570.2	-0.244337	-0.239234
Solyc09g009220.3	0.308007	0.515404
Solyc09g008840.3	-0.598898	-0.436538
Solyc09g009670.3	0.627907	0.479366
Solyc09g008490.3	0.94002	0.862178
Solyc09g005080.1	-0.298628	-0.464043
Solyc09g005910.3	-0.635211	-0.509404
Solyc09g014730.3	0.662989	0.517993
Solyc09g011650.3	0.508991	0.30757
Solyc09g015320.2	-0.613392	-0.489464
Solyc09g057680.3	0.567907	0.523144
Solyc09g074610.3	0.443666	0.526821
Solyc09g009880.3	0.768289	0.587486
Solyc09g055910.3	0.7542	0.602187
Solyc09g075050.2	-0.329948	-0.236332
Solyc09g015830.2	-0.791929	-0.874929
Solyc09g011480.3	-0.672034	-0.785379
Solyc09g018050.1	-0.0740289	0.142318
Solyc09g082410.1	0.114094	0.163147
Solyc09g065930.3	0.698593	0.609123
Solyc09g075950.1	0.660431	0.616296
Solyc09g031650.3	-0.0561373	0.231797
Solyc09g011740.3	-0.728931	-0.83076
Solyc09g008800.3	-0.836801	-0.557221
Solyc09g014940.2	-0.910259	-0.766323
Solyc09g005830.1	0.0115313	-0.108465
Solyc09g031770.3	0.192377	0.334167
Solyc09g074600.1	-0.270511	-0.328442
Solyc09g007430.1	-0.187324	0.1481
Solyc09g011937.1	-0.316551	-0.199974
Solyc09g092100.3	-0.143426	0.132132
Solyc09g065110.3	0.0243199	0.211357
Solyc09g083340.2	0.368451	0.452206
Solyc09g059510.3	-0.792007	-0.797835
Solyc09g010480.1	-0.0647736	-0.108465
Solyc09g011305.1	0.758776	0.626861
Solyc09g061960.3	-0.0783984	-0.157973
Solyc09g082770.3	-0.718284	-0.691262
Solyc09g083380.3	-0.93669	-0.802442
Solyc09g083000.3	0.825171	0.652915
Solyc09g015310.2	0.115528	0.280095
Solyc09g007310.3	0.934952	0.757343
Solyc09g011170.3	0.605863	0.740298
Solyc09g015770.3	0.601625	0.455113
Solyc09g065860.3	-0.147031	-0.376281
Solyc09g015160.2	0.292959	0.319586
Solyc09g090840.3	-0.765272	-0.543539
Solyc09g090835.1	0.157815	0.122458
Solyc09g007630.3	-0.908454	-0.83903
Solyc09g057960.1	-0.124614	-0.108465
Solyc09g076010.3	0.790212	0.781016
Solyc09g011160.3	0.629171	0.735909
Solyc09g065570.3	-0.756617	-0.589546
Solyc09g014590.3	-0.427642	-0.235674
Solyc09g057630.3	-0.899861	-0.78431
Solyc09g083230.1	0.600799	0.597594
Solyc09g072700.3	-0.800465	-0.629768
Solyc09g056130.3	0.656966	0.469111
Solyc09g074780.3	0.319496	0.343108
Solyc09g066120.3	0.448742	0.629125
Solyc09g009960.3	0.353722	0.25936
Solyc09g083040.1	0.490326	0.248993
Solyc09g091700.3	0.486577	0.296282
Solyc09g005980.3	0.415408	0.61566
Solyc09g011750.3	-0.788596	-0.776993
Solyc09g097910.3	-0.276771	-0.485861
Solyc09g009580.3	0.316867	0.476101
Solyc09g083350.3	0.515026	0.662179
Solyc09g056035.1	-0.323363	-0.277003
Solyc09g083440.3	0.66346	0.600635
Solyc09g011250.3	-0.119777	0.143632
Solyc09g010990.3	0.667224	0.692326
Solyc09g007650.2	0.0714174	0.14087
Solyc09g075760.3	0.75881	0.59012
Solyc09g014510.3	-0.646274	-0.406929
Solyc09g075795.1	-0.0214522	-0.254971
Solyc09g089580.3	0.932142	0.962743
Solyc09g082730.3	0.512179	0.240456
Solyc09g030420.3	0.367433	0.278361
Solyc09g014520.3	-0.558945	-0.77403
Solyc09g009550.3	-0.884668	-0.788675
Solyc09g009170.3	0.64564	0.414317
Solyc09g090120.3	0.773272	0.709543
Solyc09g031700.3	0.196834	0.119829
Solyc09g083050.3	-0.334526	-0.123647
Solyc09g091855.1	-0.438563	-0.510291
Solyc09g098160.3	-0.653026	-0.389368
Solyc09g031525.1	-0.107775	-0.102479
Solyc09g065070.2	-0.13659	-0.199719
Solyc09g074910.1	0.168992	0.397244
Solyc09g075030.3	-0.120151	0.229954
Solyc09g055183.1	0.89396	0.840524
Solyc09g014720.2	-0.52941	-0.388555
Solyc09g090670.3	-0.618067	-0.566677
Solyc09g009420.1	-0.865232	-0.967158
Solyc09g082570.3	-0.711234	-0.447102
Solyc09g014995.1	0.0554227	0.203298
ENSRNA050029517	-0.345629	-0.2366
ENSRNA050029531	-0.0884485	-0.159924
Solyc03g007860.1	-0.369667	-0.535277
Solyc03g116390.3	0.806007	0.926641
Solyc03g005470.3	-0.984755	-0.861834
Solyc03g007825.1	-0.106555	-0.15784
Solyc03g025860.3	-0.0164763	-0.100121
Solyc03g045140.3	-0.800198	-0.715186
Solyc03g121070.3	0.638346	0.356023
Solyc03g032140.3	0.833614	0.788288
Solyc03g034390.1	-0.359932	-0.253952
Solyc03g112280.3	0.931069	0.949266
Solyc03g007440.3	0.888033	0.746601
Solyc03g122180.3	-0.71727	-0.634833
Solyc03g083470.3	-0.0303787	-0.209844
Solyc03g094030.3	0.635101	0.780142
Solyc03g095860.3	-0.809588	-0.881656
Solyc03g123430.3	-0.536982	-0.33404
Solyc03g116530.3	0.684965	0.641496
Solyc03g096360.3	-0.880862	-0.624311
Solyc03g115140.3	-0.432687	-0.205224
Solyc03g120495.1	0.0996783	0.252454
Solyc03g083730.1	-0.433243	-0.436817
Solyc03g118280.1	-0.347268	-0.416658
Solyc03g113410.2	0.106022	-0.108465
Solyc03g059190.3	-0.670028	-0.5363
Solyc03g031700.3	0.792794	0.588484
Solyc03g034375.1	0.843542	0.7683
Solyc03g117960.3	-0.795394	-0.70015
Solyc03g082590.3	-0.725335	-0.586739
Solyc03g007490.3	0.141192	0.245309
Solyc03g044350.2	0.215144	0.11828
Solyc03g006700.3	0.825547	0.886722
Solyc03g093260.3	-0.981593	-0.868745
Solyc03g116960.3	0.00804632	0.167456
Solyc03g005070.1	0.588155	0.489181
Solyc03g007510.3	0.59243	0.527861
Solyc03g117700.2	-0.624474	-0.671609
Solyc03g006420.3	0.484721	0.682804
Solyc03g115330.2	0.798941	0.707863
Solyc03g034430.2	-0.768215	-0.671331
Solyc03g063240.3	0.867926	0.659304
Solyc03g062890.3	0.59365	0.438492
Solyc03g122030.1	0.157166	0.319441
Solyc03g111820.3	-0.611638	-0.499698
Solyc03g078260.3	-0.750203	-0.65309
Solyc03g116085.1	-0.168085	-0.157895
Solyc03g097120.3	0.956243	0.826226
Solyc03g095260.3	-0.480209	-0.253949
Solyc03g117980.3	0.941372	0.798105
Solyc03g111595.1	0.462947	0.389755
Solyc03g005260.3	-0.943759	-0.884804
Solyc03g051950.3	0.789536	0.682875
Solyc03g123700.3	-0.708769	-0.435946
Solyc03g120160.1	0.543937	0.584781
Solyc03g117530.1	-0.535229	-0.630844
Solyc03g058510.3	0.179868	0.19638
Solyc03g118587.1	-0.170041	-0.157656
Solyc03g083140.3	0.74278	0.65594
Solyc03g123800.2	-0.682728	-0.820867
Solyc03g033530.3	0.360769	0.406315
Solyc03g007650.1	0.690057	0.477203
Solyc03g044097.1	-0.761347	-0.608264
Solyc03g112100.3	0.402662	0.467664
Solyc03g062680.3	-0.131185	0.150972
Solyc03g113300.3	0.172621	0.122482
Solyc03g112150.1	-0.815959	-0.729884
Solyc03g082395.1	0.886172	0.672253
Solyc03g007270.3	0.511056	0.348024
Solyc03g053023.1	-0.872741	-0.678244
Solyc03g006320.1	0.420222	0.611991
Solyc03g113080.3	0.580357	0.536756
Solyc03g115970.2	-0.153482	-0.351815
Solyc03g007395.1	-0.169426	-0.164748
Solyc03g119450.3	-0.717085	-0.45457
Solyc03g123940.1	0.311006	0.336792
Solyc03g116750.3	0.765331	0.885897
Solyc03g116260.3	0.324727	0.128841
Solyc03g063560.3	-0.559221	-0.696386
Solyc03g006510.3	-0.796815	-0.819853
Solyc03g044790.3	0.569499	0.357906
Solyc03g114670.3	-0.180593	-0.103682
Solyc03g043715.1	0.396038	0.422969
Solyc03g120940.3	0.773716	0.535194
Solyc03g007290.3	0.708992	0.670793
Solyc03g007040.3	0.424639	0.405473
Solyc03g120910.3	0.606938	0.748204
Solyc03g111870.3	-0.296782	-0.146625
Solyc03g007610.3	-0.75313	-0.694017
Solyc03g112850.3	-0.857454	-0.589967
Solyc03g078290.3	-0.824791	-0.5472
Solyc03g006070.3	-0.924424	-0.868739
Solyc03g007880.2	-0.356938	-0.159358
Solyc03g093440.3	0.675447	0.672315
Solyc03g044990.1	-0.18253	-0.108465
Solyc03g098650.3	-0.0165341	0.303097
Solyc03g006590.3	-0.685294	-0.434217
Solyc03g083900.3	-0.848139	-0.698468
Solyc03g078515.1	0.43184	0.489028
Solyc03g119780.3	0.781754	0.837011
Solyc03g121420.3	-0.414923	-0.62112
Solyc03g114040.3	0.728508	0.520619
Solyc03g117510.3	-0.177505	0.121057
Solyc03g111590.3	-0.798985	-0.629326
Solyc03g114430.1	-0.545126	-0.450864
Solyc03g005320.3	-0.960561	-0.932322
Solyc03g026170.3	0.724457	0.686484
Solyc03g098210.3	-0.189254	-0.22642
Solyc03g118830.3	-0.516391	-0.591105
Solyc03g114270.1	-0.474829	-0.268018
Solyc03g121010.3	0.780706	0.745402
Solyc03g081190.1	-0.240519	-0.304477
Solyc03g093480.3	0.125439	0.454037
Solyc03g044625.1	-0.0882886	-0.197442
Solyc03g078020.3	-0.0150862	0.181412
Solyc03g013302.1	0.303394	0.310519
Solyc03g116690.3	0.0842753	-0.11571
Solyc03g117543.1	0.560697	0.592287
Solyc03g013440.3	0.823061	0.831805
Solyc03g082820.3	0.570864	0.487185
Solyc03g032210.3	0.251318	0.318444
Solyc03g098730.1	0.303276	0.536047
Solyc03g013308.1	0.0849994	0.22632
Solyc03g026340.3	0.468065	0.570624
Solyc03g006375.1	0.287094	0.408701
Solyc03g114705.1	0.95897	0.921285
Solyc03g097085.1	0.0459206	0.29269
Solyc03g112340.1	0.425429	0.458572
Solyc03g113170.2	-0.657301	-0.669356
Solyc03g094170.2	-0.441941	-0.271416
Solyc03g078720.3	0.65924	0.444812
Solyc03g121110.3	-0.570389	-0.294839
Solyc03g098100.3	0.791296	0.630002
Solyc03g007370.3	0.136408	-0.175523
Solyc03g118333.1	0.368638	0.160775
Solyc03g116060.3	-0.308515	-0.322851
Solyc03g083880.3	-0.589614	-0.427334
Solyc03g007750.3	0.474337	0.4097
Solyc03g119460.3	0.936996	0.836349
Solyc03g117890.3	0.915829	0.732602
Solyc03g118300.1	0.848951	0.63213
Solyc03g063640.1	0.176596	0.101828
Solyc03g077925.1	0.344136	0.419317
Solyc03g095460.2	-0.21433	-0.108465
Solyc03g005150.3	0.200867	0.256328
Solyc03g095317.1	0.437883	0.320445
Solyc03g007110.3	-0.858623	-0.627425
Solyc03g116480.1	0.239812	0.333242
Solyc03g093450.3	0.302238	0.315331
Solyc03g123540.3	-0.744842	-0.721852
Solyc03g007820.3	0.463047	0.300196
Solyc03g081200.2	0.716887	0.63577
Solyc03g114120.3	0.828147	0.829283
Solyc03g095720.3	-0.00679691	0.221097
Solyc03g059243.1	0.0569911	-0.108465
Solyc03g120360.1	0.476759	0.572914
Solyc03g080090.3	0.945608	0.81572
Solyc03g093535.1	0.636074	0.496425
Solyc03g025480.3	0.156967	0.229117
Solyc03g078800.2	-0.444971	-0.292995
Solyc03g120980.3	0.368664	0.319628
Solyc03g111100.1	0.915913	0.902654
Solyc03g114330.3	0.496803	0.285331
Solyc03g112530.3	-0.0504881	0.277012
Solyc03g034240.3	-0.231383	-0.35848
Solyc03g007460.2	0.711147	0.774046
Solyc03g082920.3	-0.950329	-0.844343
Solyc03g098300.1	-0.650588	-0.819656
Solyc03g096050.3	-0.394622	-0.409729
Solyc03g083980.1	-0.286173	-0.157931
Solyc03g006385.1	0.231978	0.285709
Solyc03g119310.3	0.739012	0.563433
Solyc03g119600.1	0.646737	0.419458
Solyc03g093770.1	-0.0933835	-0.276426
Solyc03g111055.1	0.194043	0.418385
Solyc03g033817.1	0.0569911	-0.108465
Solyc03g112930.3	-0.648719	-0.486877
Solyc03g051780.2	0.85173	0.778503
Solyc03g083005.1	-0.0273938	-0.149172
Solyc03g005660.3	0.782272	0.701047
Solyc03g114970.3	-0.65988	-0.669073
Solyc03g118490.3	-0.486954	-0.271299
Solyc03g025585.1	0.564041	0.330165
Solyc03g083340.2	0.0105062	-0.199371
Solyc03g123790.3	-0.346558	-0.562564
Solyc03g123890.3	0.944661	0.830491
Solyc03g112860.3	-0.129687	-0.305926
Solyc03g078060.3	0.613745	0.529337
Solyc03g121480.3	0.315247	0.146829
Solyc03g113740.3	-0.210984	-0.147914
Solyc03g031690.3	0.662123	0.601266
Solyc03g063030.3	-0.641917	-0.633182
Solyc03g005227.1	-0.930443	-0.77693
Solyc03g005980.3	0.146317	0.138447
Solyc03g095250.3	-0.82545	-0.709647
Solyc03g071850.1	0.570766	0.559382
Solyc03g112310.1	-0.64454	-0.522772
Solyc03g033460.3	-0.709719	-0.504718
Solyc03g026080.3	0.907996	0.879322
Solyc03g005490.3	-0.107569	-0.157356
Solyc03g119360.3	-0.865364	-0.605449
Solyc03g098180.3	0.789316	0.796605
Solyc03g120110.3	0.531338	0.453347
Solyc03g070380.3	-0.648893	-0.463049
Solyc03g097030.3	-0.782222	-0.635763
Solyc03g098125.1	0.842096	0.666316
Solyc03g059110.1	0.878471	0.849048
Solyc03g026200.3	-0.679697	-0.6911
Solyc03g033740.3	-0.0987817	-0.230767
Solyc03g097950.3	-0.931162	-0.748977
Solyc03g098660.3	-0.695391	-0.719888
Solyc03g025310.3	-0.829714	-0.655655
Solyc03g115610.3	-0.257849	-0.116035
Solyc03g120300.3	0.620214	0.49141
Solyc03g063320.3	-0.429453	-0.188345
Solyc03g013240.3	0.561796	0.368459
Solyc03g043920.3	0.453513	0.409072
Solyc03g033260.3	0.736871	0.627869
Solyc03g112630.3	0.838103	0.645128
Solyc03g033760.2	-0.0647736	-0.108465
Solyc03g111450.2	0.412926	0.36572
Solyc03g115880.1	-0.33983	-0.236545
Solyc03g114150.3	0.585719	0.274114
Solyc03g082350.2	0.463411	0.44899
Solyc03g113270.3	0.936441	0.729549
Solyc03g044797.1	0.542513	0.418007
Solyc03g113900.3	-0.84399	-0.922238
Solyc03g070457.1	0.208695	0.240431
Solyc03g071533.1	0.476962	0.473727
Solyc03g113370.3	0.0379533	0.255057
Solyc03g112950.3	0.809496	0.620829
Solyc03g046547.1	0.816932	0.847779
Solyc03g034410.1	-0.467932	-0.408663
Solyc03g113680.3	-0.916383	-0.841667
Solyc03g112560.3	0.503689	0.668813
Solyc03g095753.1	0.292959	0.319586
Solyc03g094145.1	0.09808	0.169895
Solyc03g121810.2	0.0238378	-0.151322
Solyc03g116465.1	0.683622	0.783204
Solyc03g121610.3	-0.777124	-0.699519
Solyc03g097800.3	-0.782883	-0.765682
Solyc03g112270.3	0.92769	0.793756
Solyc03g119410.1	-0.109272	-0.229305
Solyc03g113470.2	-0.915626	-0.737163
Solyc03g119500.1	0.731611	0.724871
Solyc03g083110.1	0.340339	0.287046
Solyc03g121830.1	-0.635578	-0.404396
Solyc03g096935.1	-0.428245	-0.432939
Solyc03g116815.1	0.3376	0.309573
Solyc03g096070.3	-0.430211	-0.292353
Solyc03g123530.3	-0.24451	0.100192
Solyc03g095900.3	-0.439386	-0.286329
Solyc03g096040.3	0.496228	0.542326
Solyc03g005430.3	0.759616	0.604323
Solyc03g005200.3	-0.735819	-0.6895
Solyc03g046250.1	0.463349	0.276457
Solyc03g118190.3	-0.275844	-0.111959
Solyc03g119590.1	0.212088	0.153813
Solyc03g112870.3	-0.964857	-0.803641
Solyc03g118640.3	-0.889279	-0.835979
Solyc03g118670.3	-0.626972	-0.698601
Solyc03g034450.3	0.705002	0.570917
Solyc03g114520.3	-0.84787	-0.640481
Solyc03g005010.3	-0.479882	-0.1888
Solyc03g098700.1	0.117153	0.277752
Solyc03g115460.2	0.117748	0.19675
Solyc03g005970.3	0.786495	0.699437
Solyc03g053040.1	0.759419	0.734071
Solyc03g113405.1	0.766907	0.836749
Solyc03g026310.3	-0.690192	-0.768611
Solyc03g120930.1	-0.95458	-0.892114
Solyc03g120380.3	-0.593441	-0.672015
Solyc03g059070.3	0.324364	0.233067
Solyc03g118630.3	0.0637378	-0.103894
Solyc03g093630.2	0.0168016	0.167621
Solyc03g112660.3	-0.577935	-0.258886
Solyc03g123980.3	0.925874	0.783999
Solyc03g096380.3	-0.828234	-0.791552
Solyc03g063710.1	-0.124614	-0.108465
Solyc03g093820.1	-0.0637052	-0.195172
Solyc03g120480.3	0.534273	0.561307
Solyc03g093780.1	0.764196	0.714503
Solyc03g044910.1	0.910554	0.730006
Solyc03g112353.1	0.606174	0.693872
Solyc03g116370.3	-0.0484443	0.194311
Solyc03g121490.3	0.180648	0.406699
Solyc03g083440.3	-0.8373	-0.800621
Solyc03g119400.3	0.981202	0.923083
Solyc03g122320.1	-0.279555	-0.158022
Solyc03g058460.1	-0.209117	-0.157626
Solyc03g065340.3	0.64702	0.713456
Solyc03g005990.3	-0.584568	-0.715337
Solyc03g117690.3	-0.195689	-0.523531
Solyc03g005950.2	0.106022	-0.108465
Solyc03g025190.3	0.256376	0.111298
Solyc03g025670.3	0.421822	0.369044
Solyc03g112220.1	-0.264083	-0.423272
Solyc03g114600.3	0.306556	0.397607
Solyc03g046570.3	0.946727	0.875514
Solyc03g098750.3	0.583521	0.488891
Solyc03g034335.1	-0.353691	-0.311015
Solyc03g033860.1	-0.531161	-0.472967
Solyc03g034330.1	-0.322833	-0.275021
Solyc03g119990.3	-0.948847	-0.862875
Solyc03g114230.2	-0.124614	-0.108465
Solyc03g006480.2	-0.418561	-0.238174
Solyc03g115060.3	-0.0700886	0.163824
Solyc03g123620.3	-0.861554	-0.715766
Solyc03g097884.1	-0.303019	-0.158036
Solyc03g020020.3	0.119716	0.369701
Solyc03g111670.3	-0.976069	-0.961667
Solyc03g063200.3	-0.387894	-0.258134
Solyc03g119860.3	0.259503	0.13365
Solyc03g025630.3	0.452609	0.334712
Solyc03g098590.3	0.618	0.433064
Solyc03g071550.2	0.853859	0.804003
Solyc03g112460.3	-0.877136	-0.820333
Solyc03g063750.3	0.560436	0.456985
Solyc03g116360.2	0.309021	0.153841
Solyc03g058917.1	0.666899	0.688354
Solyc03g053027.1	0.596406	0.505942
Solyc03g059060.1	0.496228	0.542326
Solyc03g093310.3	-0.823439	-0.681684
Solyc03g112090.3	0.447715	0.452287
Solyc03g118760.3	0.799295	0.850378
Solyc03g083410.3	0.210583	0.382994
Solyc03g115950.3	0.702187	0.563609
Solyc03g118850.3	0.881156	0.889836
Solyc03g034413.1	-0.252631	-0.199748
Solyc03g113020.3	-0.230836	-0.423291
Solyc03g121210.3	-0.521343	-0.440354
Solyc03g046270.3	-0.911677	-0.860382
Solyc03g097820.2	-0.77125	-0.590886
Solyc03g111785.1	0.418935	0.395231
Solyc03g097940.3	-0.270834	-0.485614
Solyc03g121310.2	0.827282	0.804595
Solyc03g063600.3	-0.87181	-0.658661
Solyc03g081310.3	0.68698	0.573238
Solyc03g071555.1	0.645698	0.734879
Solyc03g059390.3	0.672143	0.515293
Solyc03g006300.2	-0.860523	-0.73372
Solyc03g115243.1	0.0247153	0.173716
Solyc03g119330.3	-0.284436	-0.487075
Solyc03g033745.1	0.106022	-0.108465
Solyc03g082870.3	-0.443179	-0.541902
Solyc03g083195.1	0.626402	0.736315
Solyc03g079930.3	-0.311769	-0.222171
Solyc03g114130.1	0.893712	0.759268
Solyc03g032240.3	0.147113	0.234841
Solyc03g118740.3	-0.962737	-0.907047
Solyc03g063100.2	-0.201434	-0.18316
Solyc03g031950.2	0.851122	0.665041
Solyc03g114760.3	-0.410069	-0.348441
Solyc03g116000.1	-0.430925	-0.151481
Solyc03g034160.3	0.359524	0.444714
Solyc03g112140.3	-0.265928	-0.513509
Solyc03g117640.1	-0.853655	-0.787807
Solyc03g122270.3	-0.86043	-0.898696
Solyc03g115160.3	0.486352	0.403267
Solyc03g007530.3	0.634823	0.379672
Solyc03g026120.3	0.145238	0.216045
Solyc03g096680.2	-0.0774353	-0.157658
Solyc03g082510.1	-0.484287	-0.658954
Solyc03g095850.1	0.587222	0.388597
Solyc03g114410.3	0.918138	0.832844
Solyc03g053130.3	-0.199807	-0.355661
Solyc03g025180.2	0.158403	0.121941
Solyc03g019680.3	0.477126	0.318006
Solyc09g047850.2	-0.224011	-0.108465
Solyc03g034453.1	0.714224	0.623721
Solyc03g095770.3	0.531592	0.308026
Solyc03g117590.3	0.58993	0.698804
Solyc03g033510.3	-0.195261	-0.318199
Solyc03g025540.3	-0.437572	-0.125189
Solyc03g053010.3	0.664705	0.568186
Solyc03g097930.3	-0.132547	-0.363168
Solyc03g113140.3	0.374745	0.575849
Solyc03g115415.1	0.327352	0.188431
Solyc03g031420.1	-0.362074	-0.10862
Solyc03g006630.3	0.774144	0.680675
Solyc03g078510.1	-0.196156	-0.27245
Solyc03g113880.3	-0.725749	-0.776713
Solyc03g078090.3	-0.766337	-0.821489
Solyc03g006730.2	0.279794	0.288984
Solyc03g031470.3	-0.00918345	0.114474
Solyc03g114160.1	0.923553	0.954471
Solyc03g118320.1	-0.426735	-0.117605
Solyc03g122080.3	0.286273	0.357202
Solyc03g119120.3	-0.40026	-0.160425
Solyc03g093520.3	-0.741108	-0.725753
Solyc03g005310.3	0.0456916	0.247565
Solyc03g119770.3	-0.817658	-0.803059
Solyc03g115380.2	0.125198	0.168388
Solyc03g104810.3	0.911632	0.855625
Solyc03g119220.3	-0.861422	-0.662445
Solyc03g111385.1	0.0319017	0.297695
Solyc03g019720.3	-0.531196	-0.64861
Solyc03g071650.2	0.6597	0.494728
Solyc03g115075.1	-0.400607	-0.297787
Solyc03g007180.1	-0.0514226	-0.23502
Solyc03g098020.3	-0.0963657	-0.395221
Solyc03g006760.3	-0.309434	-0.215428
Solyc03g019873.1	0.621134	0.783009
Solyc03g116730.3	-0.872687	-0.914587
Solyc03g118650.3	0.39242	0.399876
Solyc03g120470.3	-0.535192	-0.176479
Solyc03g122250.3	-0.498564	-0.357982
Solyc03g095980.3	-0.455132	-0.554248
Solyc03g097910.3	0.785962	0.50489
Solyc03g025290.3	-0.634986	-0.76743
Solyc03g032215.1	0.106022	-0.108465
Solyc03g123410.1	-0.900949	-0.9604
Solyc03g058310.2	-0.00465233	-0.108465
Solyc03g120290.3	-0.867412	-0.858446
Solyc03g058860.3	-0.93339	-0.864072
Solyc03g113845.1	0.281267	0.293744
Solyc03g080190.3	-0.486399	-0.578409
Solyc03g093890.3	0.404315	0.279084
Solyc03g032030.3	0.630105	0.766359
Solyc03g112357.1	0.836587	0.813511
Solyc03g119970.3	0.107708	-0.103712
Solyc03g031570.3	-0.727055	-0.560947
Solyc03g006360.3	0.862244	0.907305
Solyc03g079910.3	-0.559191	-0.525471
Solyc03g096550.3	-0.562384	-0.337917
Solyc03g034200.3	-0.702138	-0.408455
Solyc03g093130.3	-0.0779975	-0.182178
Solyc03g095180.3	-0.445083	-0.208247
Solyc03g033480.3	0.708489	0.791249
Solyc03g031970.3	0.807978	0.821847
Solyc03g111770.3	-0.611121	-0.341344
Solyc03g043740.3	0.103135	-0.16161
Solyc03g113660.3	0.871973	0.861609
Solyc03g034120.3	-0.493521	-0.283703
Solyc03g093330.3	-0.707433	-0.56053
Solyc03g096990.3	0.35019	0.135908
Solyc03g097250.3	-0.215828	-0.322942
Solyc03g123580.3	0.920965	0.778133
Solyc03g121560.3	0.174686	0.35201
Solyc03g093800.1	0.975798	0.914633
Solyc03g116500.3	-0.915027	-0.875601
Solyc03g115700.3	0.863728	0.703423
Solyc03g082420.3	0.667152	0.780714
Solyc03g005100.3	-0.29971	-0.544535
Solyc03g111995.1	0.532757	0.27219
Solyc03g006280.3	-0.486013	-0.311737
Solyc03g006020.3	-0.0459867	-0.286699
Solyc03g122100.2	-0.236859	-0.260823
Solyc03g083240.3	-0.647551	-0.513053
Solyc03g033790.3	-0.0527931	-0.121879
Solyc03g083030.3	0.405995	0.455633
Solyc03g059420.3	0.765857	0.692561
Solyc03g116290.2	0.261641	0.135179
Solyc03g062720.3	-0.793379	-0.780463
Solyc03g111620.1	-0.832034	-0.850045
Solyc03g118130.3	-0.814036	-0.667895
Solyc03g112510.2	0.446631	0.440156
Solyc03g007280.3	-0.495309	-0.325283
Solyc03g081300.3	-0.411465	-0.38741
Solyc03g082700.3	0.457929	0.440543
Solyc03g096140.2	0.0298597	-0.108465
Solyc03g116610.3	-0.264448	-0.226938
Solyc03g006870.3	-0.356255	-0.53309
Solyc03g118500.3	-0.118097	-0.202237
Solyc03g116230.3	0.264187	0.365275
Solyc03g078080.3	-0.130835	0.167192
Solyc03g025440.3	0.837609	0.836232
Solyc03g122130.3	-0.224011	-0.108465
Solyc03g113510.2	0.868651	0.946858
Solyc03g097955.1	-0.901078	-0.748147
Solyc03g078630.3	-0.402283	-0.516832
Solyc03g114810.3	-0.160018	-0.12452
Solyc03g116270.3	0.858372	0.76656
Solyc03g117850.3	-0.672852	-0.797869
Solyc03g080060.1	0.164779	-0.13614
Solyc03g113450.3	-0.601743	-0.362943
Solyc03g080180.3	0.913738	0.809693
Solyc03g044300.3	0.714421	0.800217
ENSRNA050028292	0.106022	-0.108465
ENSRNA050029615	-0.124614	-0.108465
ENSRNA050029720	-0.48337	-0.421118
ENSRNA050029739	-0.254172	-0.342323
ENSRNA050029927	0.464221	0.542326
ENSRNA050029934	0.464221	0.542326
Solyc07g045250.1	-0.0865609	-0.253137
Solyc07g062020.2	-0.124614	-0.108465
Solyc07g006230.1	-0.251012	-0.227523
Solyc07g042010.3	0.395414	0.453444
Solyc07g065470.3	0.47078	0.531195
Solyc07g008955.1	0.245968	0.392352
Solyc07g064080.3	0.0730236	0.310375
Solyc07g026770.3	0.727254	0.802263
Solyc07g041150.3	-0.554669	-0.681406
Solyc07g006740.3	0.307317	0.244904
Solyc07g054315.1	-0.416929	-0.526029
Solyc07g005320.3	0.628104	0.678732
Solyc07g063530.3	0.814261	0.651227
Solyc07g005640.3	-0.193004	0.104592
Solyc07g007930.3	-0.522501	-0.365562
Solyc07g055215.1	0.357519	0.273356
Solyc07g039195.1	-0.0262978	-0.335874
Solyc07g009150.3	-0.183897	-0.179601
Solyc07g053480.3	-0.947529	-0.816488
Solyc07g043390.3	0.583391	0.417728
Solyc07g053495.1	0.78888	0.610211
Solyc07g041840.2	-0.00661806	-0.157963
Solyc07g007750.3	0.498505	0.54431
Solyc07g042910.3	0.134387	0.306601
Solyc07g054590.1	-0.573651	-0.531074
Solyc07g038190.3	-0.498261	-0.284405
Solyc07g053590.3	-0.491433	-0.397112
Solyc07g066570.3	0.436143	0.490236
Solyc07g032710.3	-0.450907	-0.518407
Solyc07g065250.3	-0.678089	-0.588347
Solyc07g063600.3	-0.84905	-0.940563
Solyc07g055870.3	-0.59117	-0.586812
Solyc07g044820.1	-0.167945	-0.108465
Solyc07g064570.3	-0.863627	-0.668569
Solyc07g065510.3	0.363453	0.392069
Solyc07g041070.3	0.179706	0.204931
Solyc07g062190.3	-0.805725	-0.601383
Solyc07g017420.1	0.471313	0.423471
Solyc07g055780.3	0.431167	0.19072
Solyc07g065060.2	0.796783	0.724531
Solyc07g018180.2	0.576911	0.473257
Solyc07g006710.2	-0.78536	-0.882894
Solyc07g047770.3	-0.765727	-0.922586
Solyc07g062430.3	0.0634806	0.138507
Solyc07g053660.3	-0.201313	0.169574
Solyc07g006690.3	0.565573	0.380422
Solyc07g062710.3	-0.0395031	-0.157642
Solyc07g041930.3	-0.455283	-0.140811
Solyc07g018190.3	0.829506	0.627581
Solyc07g006780.3	0.146275	-0.189682
Solyc07g056590.3	-0.546032	-0.658537
Solyc07g014590.3	0.859635	0.696647
Solyc07g044790.3	0.85432	0.792842
Solyc07g044930.3	-0.549147	-0.245788
Solyc07g055730.3	0.885662	0.74162
Solyc07g014640.3	-0.141036	-0.253587
Solyc07g037960.1	0.72099	0.671976
Solyc07g066385.1	-0.780373	-0.515289
Solyc07g062420.1	-0.00465233	-0.108465
Solyc07g005940.3	0.565782	0.235326
Solyc07g032497.1	0.464221	0.542326
Solyc07g043630.2	-0.738026	-0.69682
Solyc07g064625.1	-0.437101	-0.125688
Solyc07g055440.2	0.487396	0.187526
Solyc07g055650.1	0.504673	0.250432
Solyc07g005730.3	0.848874	0.614485
Solyc07g005480.3	0.385216	0.197685
Solyc07g032740.3	0.815729	0.817984
Solyc07g055217.1	-0.0419772	-0.118498
Solyc07g056240.3	-0.180672	-0.39316
Solyc07g005400.3	0.497653	0.584913
Solyc07g048035.1	-0.346844	-0.292706
Solyc07g009460.3	0.522141	0.446491
Solyc07g042570.3	-0.78372	-0.493143
Solyc07g062650.3	-0.822391	-0.799503
Solyc07g042480.3	0.0569911	-0.108465
Solyc07g062980.3	-0.273885	-0.185088
Solyc07g006320.3	-0.523895	-0.609218
Solyc07g049430.3	-0.741908	-0.556031
Solyc07g054950.2	-0.735154	-0.650368
Solyc07g065710.3	-0.842048	-0.84206
Solyc07g062870.3	-0.93598	-0.824265
Solyc07g062110.3	-0.484642	-0.201275
Solyc07g056170.3	-0.848767	-0.774252
Solyc07g056540.3	0.136817	-0.140914
Solyc07g018200.1	-0.375869	-0.27024
Solyc07g039200.3	-0.0457365	0.309148
Solyc07g054030.1	0.521971	0.542326
Solyc07g039525.1	0.496228	0.542326
Solyc07g007450.3	-0.0276415	0.17028
Solyc07g063060.2	0.718969	0.76029
Solyc07g049560.3	-0.783111	-0.768036
Solyc07g064160.3	0.351096	0.119404
Solyc07g063190.3	0.473234	0.211625
Solyc07g017805.1	-0.22867	-0.390896
Solyc07g044900.1	-0.615908	-0.586202
Solyc07g039420.1	-0.0835594	-0.165289
Solyc07g055930.3	-0.0191319	-0.32692
Solyc07g045460.3	0.698694	0.761145
Solyc07g062290.3	-0.446651	-0.427753
Solyc07g007300.3	0.386	0.154235
Solyc07g056280.3	-0.543679	-0.637735
Solyc07g025370.3	0.850134	0.632567
Solyc07g044810.3	0.816265	0.859984
Solyc07g007500.3	-0.708807	-0.425025
Solyc07g041230.3	0.489883	0.564504
Solyc07g041080.3	0.520657	0.608006
Solyc07g063870.3	0.781741	0.53127
Solyc07g042593.1	-0.675401	-0.662442
Solyc07g062880.3	0.485468	0.563256
Solyc07g032680.1	0.0298597	-0.108465
Solyc07g066560.1	0.648952	0.700609
Solyc07g018000.3	0.830408	0.834333
Solyc07g008910.3	0.606215	0.581546
Solyc07g016030.1	0.318052	0.265799
Solyc07g056670.3	-0.668928	-0.630514
Solyc07g040990.3	0.995701	0.903525
Solyc07g065160.3	-0.167945	-0.108465
Solyc07g018210.3	-0.35687	-0.378562
Solyc07g022860.3	0.762798	0.672409
Solyc07g065950.3	-0.688035	-0.487226
Solyc07g061990.3	-0.148166	-0.224737
Solyc07g065860.3	-0.360853	-0.585341
Solyc07g054460.3	-0.0182288	0.326633
Solyc07g027020.3	0.800019	0.63611
Solyc07g064980.3	0.803484	0.830594
Solyc07g055270.1	0.127153	0.275794
Solyc07g065180.3	-0.507308	-0.413516
Solyc07g008560.3	-0.807587	-0.648482
Solyc07g049180.3	0.281031	0.361824
Solyc07g053610.3	0.779227	0.692343
Solyc07g008090.3	0.442749	0.324848
Solyc07g008540.3	0.569524	0.769169
Solyc07g062390.3	0.681218	0.440222
Solyc07g056360.1	-0.774495	-0.711118
Solyc07g052453.1	0.396082	0.378974
Solyc07g055130.3	-0.200259	-0.319776
Solyc07g053830.3	0.757349	0.805807
Solyc07g041500.3	-0.368667	-0.423459
Solyc07g066060.3	-0.706538	-0.492145
Solyc07g042313.1	-0.168111	-0.455556
Solyc07g064290.3	0.94684	0.862445
Solyc07g065080.3	-0.781504	-0.726849
Solyc07g063040.3	0.717939	0.49911
Solyc07g051860.1	-0.160983	-0.157823
Solyc07g066640.3	-0.190667	-0.156206
Solyc07g055350.3	-0.786515	-0.803341
Solyc07g018400.3	0.343561	0.385654
Solyc07g064230.3	-0.867229	-0.854473
Solyc07g043687.1	-0.27044	-0.157818
Solyc07g066170.3	0.546215	0.575488
Solyc07g021540.3	0.707612	0.427907
Solyc07g055950.3	-0.841621	-0.715954
Solyc07g005990.3	0.814689	0.870255
Solyc07g041760.3	-0.896323	-0.728459
Solyc07g006920.3	0.281212	0.196198
Solyc07g041820.2	-0.108961	-0.194898
Solyc07g049450.3	-0.728308	-0.596049
Solyc07g049170.1	-0.124614	-0.108465
Solyc07g005550.3	-0.282105	-0.396417
Solyc07g040890.1	0.639881	0.464174
Solyc07g045380.3	0.334325	0.438708
Solyc07g041810.1	-0.21433	-0.108465
Solyc07g006970.3	0.846666	0.643473
Solyc07g053565.1	0.317458	0.138046
Solyc07g041770.1	-0.867842	-0.729008
Solyc07g008095.1	-0.701385	-0.819567
Solyc07g007470.1	-0.493057	-0.305618
Solyc07g056050.1	-0.832308	-0.671118
Solyc07g063430.3	0.679806	0.434062
Solyc07g054050.2	0.0946629	0.282427
Solyc07g063110.3	0.766563	0.617987
Solyc07g005750.3	0.692684	0.525013
Solyc07g055300.3	-0.659716	-0.706115
Solyc07g049640.3	-0.523403	-0.537451
Solyc07g006940.2	0.0569911	-0.108465
Solyc07g045470.2	0.906681	0.824947
Solyc07g008330.3	-0.82744	-0.564839
Solyc07g043510.3	0.596317	0.586676
Solyc07g017820.2	0.283207	0.109235
Solyc07g008880.3	0.383737	0.4075
Solyc07g064580.3	0.404287	0.288611
Solyc07g052707.1	0.639356	0.630178
Solyc07g065500.2	-0.111795	-0.324603
Solyc07g007610.2	0.913881	0.791313
Solyc07g064350.2	-0.637413	-0.317931
Solyc07g037950.1	0.470554	0.34151
Solyc07g054290.1	-0.9125	-0.924594
Solyc07g054940.2	-0.68262	-0.47897
Solyc07g032470.1	0.376157	0.481317
Solyc07g008460.3	0.533165	0.599165
Solyc07g053820.3	-0.927551	-0.797336
Solyc07g018360.3	-0.839344	-0.624352
Solyc07g055660.2	0.538398	0.259231
Solyc07g043310.3	-0.551439	-0.355433
Solyc07g041020.3	-0.739541	-0.52479
Solyc07g017520.3	0.812278	0.755078
Solyc07g009333.1	-0.210939	-0.211324
Solyc07g032100.3	-0.927137	-0.84529
Solyc07g006660.1	0.117607	-0.158023
Solyc07g007160.3	0.95836	0.798037
Solyc07g054160.3	0.843753	0.632465
Solyc07g019573.1	0.486235	0.451487
Solyc07g053360.3	0.895515	0.954901
Solyc07g066200.3	0.46412	0.318581
Solyc07g007480.2	-0.393523	-0.245053
Solyc07g014620.1	0.638597	0.53993
Solyc07g019670.3	0.787107	0.538114
Solyc07g062210.3	-0.625731	-0.652985
Solyc07g044980.3	-0.893289	-0.805655
Solyc07g063280.2	-0.124614	-0.108465
Solyc07g066430.3	-0.927425	-0.818282
Solyc07g045200.1	0.421345	0.4054
Solyc07g017773.1	0.650334	0.596627
Solyc07g043570.3	0.657727	0.437959
Solyc07g062560.3	-0.270679	-0.158114
Solyc07g008850.3	0.249591	0.428161
Solyc07g009435.1	-0.223003	-0.276511
Solyc07g008490.3	-0.0657356	0.237962
Solyc07g008630.1	-0.120586	-0.171189
Solyc07g063590.3	0.281175	0.394164
Solyc07g064720.3	-0.288601	-0.290621
Solyc07g017230.3	-0.300956	-0.328101
Solyc07g026720.2	0.28787	0.472079
Solyc07g053580.2	0.812881	0.763318
Solyc07g005120.3	0.693524	0.437275
Solyc07g021700.3	-0.502756	-0.61658
Solyc07g008650.3	0.0283412	0.116089
Solyc07g052070.2	0.799492	0.925148
Solyc07g040847.1	0.435134	0.377089
Solyc07g066100.3	-0.842461	-0.871687
Solyc07g018003.1	-0.160516	-0.108465
Solyc07g042905.1	-0.289807	-0.461717
Solyc07g064960.2	0.325788	0.138772
Solyc07g043580.3	0.0743664	-0.214757
Solyc07g006850.2	0.104616	0.274799
Solyc07g062790.1	-0.246717	-0.108465
Solyc07g032080.3	-0.286332	-0.263726
Solyc07g007620.3	0.0197223	-0.186296
Solyc07g053980.3	-0.50347	-0.453091
Solyc07g005160.1	-0.167945	-0.108465
Solyc07g018220.3	-0.115928	-0.175732
Solyc07g008050.3	0.794038	0.715289
Solyc07g008680.3	-0.250668	-0.142849
Solyc07g054680.3	0.264463	0.371641
Solyc07g042580.3	-0.886087	-0.706686
Solyc07g041730.3	0.386275	0.411121
Solyc07g053530.1	0.383547	0.459924
Solyc07g018140.3	0.144405	-0.117526
Solyc07g005040.3	-0.28881	-0.158087
Solyc07g064475.1	-0.202846	-0.356087
Solyc07g005930.3	0.293034	0.598328
Solyc07g065140.3	-0.742621	-0.744059
Solyc07g052830.3	-0.327079	-0.316402
Solyc07g021340.3	0.822093	0.657159
Solyc07g038160.3	-0.21916	-0.385568
Solyc07g055000.2	-0.038099	-0.284437
Solyc07g049580.3	-0.782738	-0.77281
Solyc07g042170.3	0.138491	0.186154
Solyc07g065660.3	0.816222	0.874967
Solyc07g007390.3	-0.868485	-0.842907
Solyc07g064640.3	0.0609597	0.293488
Solyc07g053890.3	0.977328	0.936559
Solyc07g021750.1	-0.0792744	-0.314569
Solyc07g043190.2	0.184935	0.301296
Solyc07g007350.1	-0.817492	-0.894298
Solyc07g017295.1	-0.182035	-0.102702
Solyc07g053640.1	-0.607152	-0.654066
Solyc07g062490.1	-0.684196	-0.527611
Solyc07g006290.2	-0.248322	-0.199578
Solyc07g007440.1	-0.753921	-0.628957
Solyc07g053140.3	0.675865	0.628859
Solyc07g007310.3	0.599215	0.330811
Solyc07g007980.3	-0.592157	-0.741667
Solyc07g014745.1	0.445634	0.349096
Solyc07g008420.3	0.464221	0.542326
Solyc07g063460.2	0.511721	0.321707
Solyc07g053620.3	0.611292	0.423742
Solyc07g006790.3	-0.959928	-0.905245
Solyc07g052950.3	0.525378	0.318617
Solyc07g056370.3	0.392115	0.642655
Solyc07g063970.3	-0.946268	-0.885993
Solyc07g052680.1	0.0931844	0.151061
Solyc07g008340.3	-0.821691	-0.535541
Solyc07g053190.3	0.0587379	0.195976
Solyc07g054145.1	-0.0120923	-0.186676
Solyc07g053280.3	0.92313	0.929353
Solyc07g041325.1	0.351022	0.450272
Solyc07g015905.1	-0.171455	-0.108465
Solyc07g062860.3	0.714671	0.815957
Solyc07g043670.1	0.326249	0.165429
Solyc07g061940.3	0.926251	0.726454
Solyc07g032090.3	0.717542	0.504482
Solyc07g066280.3	-0.217487	-0.111453
Solyc07g066080.3	0.743182	0.561177
Solyc07g007210.3	-0.565534	-0.26732
Solyc07g064950.3	-0.913434	-0.700184
Solyc07g047880.3	0.305786	0.393481
Solyc07g052610.3	-0.315745	-0.485135
Solyc07g040660.3	0.476273	0.366795
Solyc07g065840.2	0.888965	0.874975
Solyc07g055250.3	0.402153	0.404397
Solyc07g055580.2	-0.124614	-0.108465
Solyc07g052620.1	0.408549	0.381499
Solyc07g008020.3	-0.0819612	-0.374021
Solyc07g055550.2	-0.396763	-0.410749
Solyc07g064470.3	0.347687	0.324916
Solyc07g044990.3	0.919929	0.783687
Solyc07g066275.1	0.307414	0.512211
Solyc07g053690.3	-0.541687	-0.220788
Solyc07g053020.2	-0.794667	-0.926277
Solyc07g008450.3	0.655931	0.652904
Solyc07g053050.1	0.468194	0.312244
Solyc07g062570.3	-0.0852018	-0.300104
Solyc07g006040.3	-0.271309	-0.341485
Solyc07g008940.3	-0.801345	-0.609534
Solyc07g043650.2	-0.339753	-0.245575
Solyc07g006400.2	0.324672	0.336957
Solyc07g055080.3	-0.944329	-0.968013
Solyc07g047710.3	-0.0136275	-0.20921
Solyc07g047680.2	-0.830597	-0.746806
Solyc07g008200.3	0.517368	0.315024
Solyc07g053730.3	-0.630971	-0.297013
Solyc07g042400.2	-0.436158	-0.702813
Solyc07g052040.2	0.499646	0.498844
Solyc07g052203.1	-0.969406	-0.830865
Solyc07g008660.3	-0.588764	-0.288322
Solyc07g009520.2	0.494848	0.395048
Solyc07g056580.3	0.863414	0.676943
Solyc07g061760.2	-0.707056	-0.537296
Solyc07g014680.3	-0.142382	-0.473512
Solyc07g042840.1	-0.171455	-0.108465
Solyc07g006220.2	-0.0945105	-0.25644
Solyc07g017730.3	-0.881046	-0.779051
Solyc07g049470.3	0.405538	0.52102
Solyc07g055810.3	0.0564298	-0.195422
Solyc07g049360.3	0.440448	0.191342
ENSRNA050030100	0.256767	0.301963
ENSRNA050030113	0.0275226	0.179555
ENSRNA050030157	-0.429559	-0.177362
ENSRNA050030191	0.194113	0.286564
ENSRNA050030327	0.642735	0.626512
Solyc12g097070.2	-0.415629	-0.31678
Solyc12g062920.2	-0.160516	-0.108465
Solyc12g099420.2	-0.0710482	0.154898
Solyc12g007170.2	0.688792	0.723704
Solyc12g014170.2	0.818559	0.827976
Solyc12g077380.1	0.587526	0.551823
Solyc12g009610.2	0.806804	0.597507
Solyc12g008730.2	-0.928758	-0.811445
Solyc12g038660.1	0.464221	0.542326
Solyc12g070080.2	0.884024	0.894542
Solyc12g035710.2	0.0378246	0.142577
Solyc12g007130.2	0.306822	0.358075
Solyc12g088810.2	-0.56772	-0.536227
Solyc12g038645.1	0.490411	0.514217
Solyc12g005030.2	0.938925	0.798023
Solyc12g094510.2	0.23031	0.14553
Solyc12g049510.2	0.687816	0.682452
Solyc12g009550.1	-0.696905	-0.657261
Solyc12g098860.2	0.416846	0.442546
Solyc12g096820.1	-0.914372	-0.844386
Solyc12g006590.2	0.812964	0.608458
Solyc12g045030.2	-0.755886	-0.664826
Solyc12g038657.1	0.325866	0.427053
Solyc12g042910.2	-0.640685	-0.456186
Solyc12g005240.1	-0.463596	-0.237174
Solyc12g056630.2	-0.397095	-0.172407
Solyc12g044370.2	0.588587	0.785213
Solyc12g005650.2	0.741713	0.790449
Solyc12g021190.2	0.420086	0.480317
Solyc12g098880.2	-0.437943	-0.628447
Solyc12g099450.2	-0.546942	-0.319102
Solyc12g098190.2	0.743199	0.634153
Solyc12g026470.2	0.280526	0.118987
Solyc12g062930.2	-0.18253	-0.108465
Solyc12g099430.2	0.884635	0.69653
Solyc12g008760.2	-0.816034	-0.533575
Solyc12g008960.2	0.258304	0.435934
Solyc12g009820.2	-0.87399	-0.88031
Solyc12g027583.1	0.0115121	-0.152583
Solyc12g056290.2	0.685501	0.519861
Solyc12g100050.2	0.714915	0.660033
Solyc12g010745.1	0.782692	0.786426
Solyc12g013510.1	-0.885917	-0.705641
Solyc12g014420.2	-0.943028	-0.823998
Solyc12g011340.2	-0.652167	-0.798569
Solyc12g017268.1	0.423187	0.368862
Solyc12g100090.1	0.464221	0.542326
Solyc12g098690.2	0.867495	0.718386
Solyc12g011140.2	-0.949563	-0.951912
Solyc12g010210.2	-0.0607173	-0.14363
Solyc12g096970.2	-0.00465233	-0.108465
Solyc12g095750.2	-0.0439481	0.170879
Solyc12g100260.1	-0.114852	-0.157432
Solyc12g096470.2	0.782143	0.584203
Solyc12g096680.1	0.0224629	0.206593
Solyc12g096070.2	0.115357	0.284364
Solyc12g015880.2	-0.939766	-0.810475
Solyc12g042900.2	-0.91342	-0.757968
Solyc12g044280.2	-0.396793	-0.659615
Solyc12g056750.2	0.243872	0.305311
Solyc12g020000.2	0.852803	0.875527
Solyc12g006730.1	-0.409467	-0.336974
Solyc12g094410.2	0.565336	0.32337
Solyc12g005870.2	0.505324	0.360671
Solyc12g062800.1	0.467076	0.279925
Solyc12g055800.2	0.434678	0.228984
Solyc12g010020.2	-0.138415	-0.157666
Solyc12g099730.2	-0.285694	-0.158114
Solyc12g041880.2	-0.584553	-0.402333
Solyc12g099490.2	0.831867	0.727073
Solyc12g100000.2	0.0580398	0.319566
Solyc12g099240.2	-0.535254	-0.426579
Solyc12g039050.2	-0.18253	-0.108465
Solyc12g010750.2	-0.394448	-0.451609
Solyc12g013770.2	-0.0863982	-0.199802
Solyc12g006110.2	-0.0199079	0.117559
Solyc12g089130.2	0.596708	0.379843
Solyc12g008920.2	0.0137966	-0.180369
Solyc12g055940.2	0.9371	0.800251
Solyc12g005910.2	0.94256	0.914679
Solyc12g006710.2	0.327249	0.328437
Solyc12g008370.2	0.897899	0.841196
Solyc12g100250.2	-0.209362	-0.274933
Solyc12g099890.2	-0.76247	-0.45352
Solyc12g055730.2	0.553603	0.563685
Solyc12g009775.1	0.114749	0.158033
Solyc12g036140.2	-0.49294	-0.533776
Solyc12g042460.2	0.183291	-0.110071
Solyc12g017840.2	-0.415853	-0.238528
Solyc12g006500.1	0.701968	0.545455
Solyc12g056340.2	-0.215576	0.101534
Solyc12g099810.2	-0.750485	-0.637135
Solyc12g077395.1	0.573066	0.308669
Solyc12g056523.1	0.165433	0.269913
Solyc12g089150.2	0.741679	0.466901
Solyc12g096380.1	-0.125279	-0.108465
Solyc12g009940.1	-0.506233	-0.381714
Solyc12g099345.1	0.56481	0.462981
Solyc12g037970.2	-0.61801	-0.437695
Solyc12g005590.2	0.869676	0.75716
Solyc12g010015.1	0.35335	0.426734
Solyc12g007080.2	-0.843354	-0.761799
Solyc12g099920.2	0.925998	0.884098
Solyc12g014110.2	-0.022554	0.120859
Solyc12g042930.2	0.460049	0.322746
Solyc12g014500.2	-0.820443	-0.652566
Solyc12g019460.2	0.958536	0.850328
Solyc12g010860.2	-0.949149	-0.96703
Solyc12g014413.1	-0.045404	-0.158103
Solyc12g055850.2	-0.191538	-0.257953
Solyc12g040790.2	-0.14422	-0.428542
Solyc12g008460.2	0.273874	0.10571
Solyc12g056705.1	-0.124614	-0.108465
Solyc12g044410.2	0.957892	0.891113
Solyc12g036143.1	-0.2896	-0.351354
Solyc12g043005.1	-0.779842	-0.721553
Solyc12g005530.1	-0.00465233	-0.108465
Solyc12g016155.1	0.0993565	0.107012
Solyc12g044380.2	0.560072	0.642096
Solyc12g015830.2	-0.674057	-0.575133
Solyc12g013737.1	0.0569911	-0.108465
Solyc12g057130.2	-0.490185	-0.47537
Solyc12g096960.2	-0.0285385	0.147858
Solyc12g017380.2	0.842142	0.719932
Solyc12g049595.1	0.0569911	-0.108465
Solyc12g007240.2	0.250529	0.156894
Solyc12g096580.2	0.247939	0.157945
Solyc12g098320.2	0.359162	0.284817
Solyc12g099515.1	-0.941702	-0.797106
Solyc12g005490.1	-0.167945	-0.108465
Solyc12g006270.2	-0.203017	-0.345953
Solyc12g013590.2	0.863969	0.876005
Solyc12g094730.2	-0.365919	-0.123727
Solyc12g005390.2	0.700436	0.711548
Solyc12g009160.2	-0.500622	-0.450721
Solyc12g096670.2	0.154476	0.143219
Solyc12g094585.1	0.343581	0.399271
Solyc12g011060.2	-0.246717	-0.108465
Solyc12g009190.2	0.162921	0.298008
Solyc12g098440.2	-0.419307	-0.60032
Solyc12g056520.2	-0.605509	-0.687957
Solyc12g055990.2	-0.948018	-0.88126
Solyc12g005290.2	0.671074	0.685459
Solyc12g100040.1	0.00227948	-0.222155
Solyc12g014397.1	0.787085	0.824413
Solyc12g008350.2	-0.676401	-0.681186
Solyc12g027655.1	0.0569911	-0.108465
Solyc12g077390.2	0.0857746	-0.158114
Solyc12g005540.1	0.521971	0.542326
Solyc12g062520.1	0.177396	0.210764
Solyc12g010910.2	-0.35979	-0.46531
Solyc12g056295.1	0.247907	0.160788
Solyc12g006850.2	0.388643	0.152668
Solyc12g049617.1	-0.658783	-0.658261
Solyc12g044640.2	0.925761	0.811934
Solyc12g044190.2	0.421548	0.136436
Solyc12g038080.1	-0.096036	-0.237594
Solyc12g027750.2	0.516032	0.621059
Solyc12g008770.2	-0.0749205	-0.242144
Solyc12g056710.2	-0.629332	-0.498071
Solyc12g039070.2	-0.475818	-0.301024
Solyc12g010060.2	0.763784	0.493858
Solyc12g009425.1	0.261477	0.193561
Solyc12g005150.2	0.761247	0.534258
Solyc12g006720.1	0.464221	0.542326
Solyc12g044440.2	0.305361	0.258127
Solyc12g049230.2	0.523462	0.684933
Solyc12g019220.2	0.0381863	-0.158114
Solyc12g010940.1	-0.249155	-0.157968
Solyc12g009850.1	0.00870496	0.142189
Solyc12g009075.1	-0.00465233	-0.108465
Solyc12g056220.2	-0.975989	-0.942251
Solyc12g019095.1	-0.636955	-0.52752
Solyc12g100030.2	0.0221789	-0.330576
Solyc12g005970.1	0.216655	0.137939
Solyc12g044950.2	0.434992	0.233677
Solyc12g014280.2	-0.258527	-0.105535
Solyc12g011100.2	-0.18253	-0.108465
Solyc12g013470.2	0.367418	0.444424
Solyc12g017630.2	-0.726019	-0.422805
Solyc12g039080.2	0.392089	0.33903
Solyc12g014065.1	-0.171455	-0.108465
Solyc12g042730.1	-0.0187405	0.198583
Solyc12g044300.2	-0.829744	-0.800547
Solyc12g088310.2	0.450069	0.116942
Solyc12g042060.2	-0.444979	-0.439238
Solyc12g098980.2	-0.75726	-0.699418
Solyc12g006690.2	-0.43914	-0.408867
Solyc12g057060.2	-0.89224	-0.911009
Solyc12g068080.2	-0.246717	-0.108465
Solyc12g014350.2	-0.74666	-0.559983
Solyc12g017575.1	0.552217	0.491546
Solyc12g006360.2	-0.260137	-0.501912
Solyc12g042075.1	0.933533	0.754677
Solyc12g035170.2	0.0489885	0.250314
Solyc12g099070.1	0.466585	0.509645
Solyc12g038950.2	-0.160516	-0.108465
Solyc12g014050.2	0.528206	0.614202
Solyc12g009990.2	-0.777716	-0.811303
Solyc12g005400.2	-0.769713	-0.895904
Solyc12g096420.2	0.858572	0.708918
Solyc12g055960.1	-0.307669	-0.315387
Solyc12g100330.2	-0.988442	-0.871231
Solyc12g035500.2	0.428222	0.60945
Solyc12g042740.2	0.840877	0.773247
Solyc12g011170.2	-0.72667	-0.846723
Solyc12g011130.2	-0.271709	-0.512065
Solyc12g006993.1	0.233465	0.231522
Solyc12g008890.2	0.199271	0.395154
Solyc12g038423.1	0.33402	0.206148
Solyc12g009650.2	-0.97598	-0.970685
Solyc12g006540.2	0.370233	0.423232
Solyc12g042173.1	-0.04112	-0.112882
Solyc12g035440.2	-0.246717	-0.108465
Solyc12g009150.2	-0.71368	-0.54493
Solyc12g005430.1	-0.755693	-0.887619
Solyc12g008430.2	0.602476	0.619826
Solyc12g099370.2	-0.692838	-0.39777
Solyc12g049560.2	0.773968	0.675738
Solyc12g019570.2	0.469532	0.656765
Solyc12g044750.2	-0.125279	-0.108465
Solyc12g049360.2	0.591964	0.47647
Solyc12g042483.1	0.0979602	0.18067
Solyc12g088950.2	0.5975	0.580315
Solyc12g005680.2	0.392022	0.442938
Solyc12g007160.2	-0.521805	-0.500839
Solyc12g044230.2	-0.695852	-0.545359
Solyc12g014600.2	-0.664211	-0.737207
Solyc12g088800.2	-0.232264	-0.443596
Solyc12g087790.1	-0.343294	-0.134294
Solyc12g015710.2	0.00995173	0.266033
Solyc12g056720.2	-0.161652	-0.157316
Solyc12g042500.2	-0.907956	-0.79487
Solyc12g089320.2	0.777841	0.700816
Solyc12g062680.2	0.363621	0.324663
Solyc12g098230.1	-0.751925	-0.772586
Solyc12g021317.1	0.361508	0.346227
Solyc12g098350.1	-0.86597	-0.811725
Solyc12g009130.2	-0.167945	-0.108465
Solyc12g010410.2	0.124443	0.14939
Solyc12g088070.2	0.537442	0.421391
Solyc12g038430.2	0.890611	0.856165
Solyc12g056580.2	-0.928305	-0.888496
Solyc12g009090.2	0.583699	0.696946
Solyc12g055970.2	-0.250942	-0.44751
Solyc12g096400.2	-0.273539	-0.199967
Solyc12g006320.2	0.833573	0.912528
Solyc12g008330.2	0.711919	0.648546
Solyc12g062250.2	0.899915	0.719293
Solyc12g005630.2	-0.414598	-0.618979
Solyc12g005470.2	0.249642	0.343035
Solyc12g088740.2	-0.253699	-0.545675
Solyc12g056450.2	0.497348	0.368912
Solyc12g038540.2	-0.68079	-0.521354
Solyc12g010700.2	-0.681819	-0.499106
Solyc12g049447.1	0.0569911	-0.108465
Solyc12g009260.2	-0.871509	-0.75629
Solyc12g005920.2	-0.384338	-0.230175
Solyc12g009010.2	0.365394	0.317246
Solyc12g038200.2	0.137477	0.184852
Solyc12g098380.2	0.946631	0.80809
Solyc12g009015.1	-0.159642	-0.260729
[truncated: 2,608 more rows]

## Sheet: light green-day5
From To Species	Gene Name
Solyc11g064890.2	LOC543567	Solanum	lycopersicum	serine/threonine-protein kinase BSK7	LOC543567)
Solyc10g084900.1	LOC101264575	Solanum	lycopersicum	glycerol-3-phosphate acyltransferase RAM2-like	LOC101264575)
Solyc02g091740.3	LOC101247098	Solanum	lycopersicum	kinesin-like protein KIN-8B	LOC101247098)
Solyc08g078370.3	LOC101262237	Solanum	lycopersicum	uncharacterized LOC101262237	LOC101262237)
Solyc08g069010.3	LOC101246457	Solanum	lycopersicum	pentatricopeptide repeat-containing protein At5g10690	LOC101246457)
Solyc03g097440.3	LOC101262295	Solanum	lycopersicum	11-beta-hydroxysteroid dehydrogenase A	LOC101262295)
Solyc01g044270.3	LOC101261851	Solanum	lycopersicum	uncharacterized LOC101261851	LOC101261851)
Solyc10g086500.1	det2 Solanum	lycoper	sicum	steroid 5 alpha reductase DET2	det2)
Solyc01g005810.3	LOC101257100	Solanum	lycopersicum	uncharacterized LOC101257100	LOC101257100)
Solyc05g040050.2	LOC101257967	Solanum	lycopersicum	uncharacterized LOC101257967	LOC101257967)
Solyc01g104280.2	LOC104645217	Solanum	lycopersicum	fatty acid elongase 3-like	LOC104645217)
Solyc07g006230.1	LOC101257976	Solanum	lycopersicum	putative glycine-rich cell wall structural protein 1	LOC101257976)
Solyc03g113020.3	LOC101249720	Solanum	lycopersicum	vacuolar protein sorting-associated protein 29	LOC101249720)
Solyc06g051920.3	CNGC5 Solanum	lycoper	sicum	cyclic nucleotide-gated ion channel 1-like	CNGC5)
Solyc03g119440.3	LOC101264611	Solanum	lycopersicum	uncharacterized LOC101264611	LOC101264611)
Solyc10g078390.2	LOC101266575	Solanum	lycopersicum	CDPK-related kinase 1	LOC101266575)
Solyc06g048970.3	LOC101254599	Solanum	lycopersicum	uncharacterized LOC101254599	LOC101254599)
Solyc08g079520.3	LOC101263140	Solanum	lycopersicum	SNARE-interacting protein KEULE	LOC101263140)
Solyc05g008340.3	LOC101259334	Solanum	lycopersicum	core-2/I-branching enzyme	LOC101259334)
Solyc11g008150.2	LOC101254655	Solanum	lycopersicum	protein RNA-directed DNA methylation 3	LOC101254655)
Solyc06g065630.3	FZY Solanum	lycoper	sicum	flavin monooxygenase	FZY)
Solyc09g007800.3	LOC101246657	Solanum	lycopersicum	uncharacterized LOC101246657	LOC101246657)
Solyc08g075630.3	LOC101248228	Solanum	lycopersicum	putative disease resistance protein RGA1	LOC101248228)
Solyc08g082580.3	LOC101252417	Solanum	lycopersicum	RNA polymerase II transcriptional coactivator KELP	LOC101252417)
Solyc04g015210.3	LOC101253474	Solanum	lycopersicum	putative late blight resistance protein homolog R1B-17	LOC101253474)
Solyc02g069850.3	LOC101261290	Solanum	lycopersicum	ribosomal protein S25	LOC101261290)
Solyc03g118170.3	LOC101268375	Solanum	lycopersicum	glycine--tRNA ligase, mitochondrial 1	LOC101268375)
Solyc10g080200.2	LOC101256930	Solanum	lycopersicum	stress-associated protein 12	LOC101256930)
Solyc01g073730.3	LOC101248709	Solanum	lycopersicum	GTP 3',8-cyclase, mitochondrial	LOC101248709)
Solyc10g076920.2	LOC101253950	Solanum	lycopersicum	ABSCISIC ACID-INSENSITIVE 5-like protein 2	LOC101253950)
Solyc05g052040.1	DDTFR10A	Solanum	lycopersicum	ripening regulated protein DDTFR10/A	DDTFR10A)
Solyc02g092070.3	LOC101244049	Solanum	lycopersicum	growth-regulating factor 2-like	LOC101244049)
Solyc07g008520.3	LOC101254912	Solanum	lycopersicum	protein NRT1/ PTR FAMILY 8.1	LOC101254912)
Solyc08g077800.3	LOC101249845	Solanum	lycopersicum	DNA repair endonuclease UVH1	LOC101249845)
Solyc04g079970.3	LOC543810	Solanum	lycopersicum	NEDD8-conjugating enzyme Ubc12	LOC543810)
Solyc05g053430.3	LOC101264221	Solanum	lycopersicum	DNA-directed RNA polymerases II, IV and V subunit 9A	LOC101264221)
Solyc11g007130.2	LOC101246199	Solanum	lycopersicum	uncharacterized LOC101246199	LOC101246199)
Solyc08g007460.2	LOC101266657	Solanum	lycopersicum	non-specific lipid transfer protein GPI-anchored 7	LOC101266657)
Solyc11g006430.1	LOC101258323	Solanum	lycopersicum	uncharacterized protein At3g28850-like	LOC101258323)
Solyc07g065840.2	HSC80 Solanum	lycoper	sicum	heat shock cognate protein 80	HSC80)
Solyc03g097320.3	LOC101252856	Solanum	lycopersicum	RNA polymerase sigma factor sigA	LOC101252856)
Solyc02g086260.1	LOC104645727	Solanum	lycopersicum	uncharacterized LOC104645727	LOC104645727)
Solyc12g014170.2	LOC101258231	Solanum	lycopersicum	transcription factor GTE3, chloroplastic-like	LOC101258231)
Solyc02g070260.3	LOC101253746	Solanum	lycopersicum	187-kDa microtubule-associated protein AIR9	LOC101253746)
Solyc11g064900.2	LOC101261579	Solanum	lycopersicum	calcium-dependent protein kinase 17-like	LOC101261579)
Solyc02g062160.1	LOC101253661	Solanum	lycopersicum	chaperone protein dnaJ 11, chloroplastic-like	LOC101253661)
Solyc12g005620.1	LOC101255470	Solanum	lycopersicum	ethylene-inducing xylanase	LOC101255470)
Solyc06g008310.3	LOC101266828	Solanum	lycopersicum	elongator complex protein 2	LOC101266828)
Solyc11g007700.2	LOC101256441	Solanum	lycopersicum	mRNA cap guanine-N7 methyltransferase 2	LOC101256441)
Solyc03g120780.3	LOC101260522	Solanum	lycopersicum	large ribosomal subunit protein eL37x	LOC101260522)
Solyc07g056350.3	MAPK12 Solanum	lycoper	sicum	mitogen-activated protein kinase 12	MAPK12)
Solyc05g053990.3	LOC101251780	Solanum	lycopersicum	putative late blight resistance protein homolog R1A-3	LOC101251780)
Solyc02g083400.3	LOC101244827	Solanum	lycopersicum	NEP1-interacting protein-like 1	LOC101244827)
Solyc03g063390.1	LOC101244846	Solanum	lycopersicum	transcription termination factor MTEF18, mitochondrial-like	LOC101244846)
Solyc03g095840.3	LOC101257451	Solanum	lycopersicum	eukaryotic translation initiation factor 2 alpha subunit family protein	LOC101257451)
Solyc09g008700.2	LOC101250834	Solanum	lycopersicum	E3 ubiquitin-protein ligase UPL7	LOC101250834)
Solyc06g060470.1	LOC101249467	Solanum	lycopersicum	protein MKS1-like	LOC101249467)
Solyc02g084540.3	LOC101261195	Solanum	lycopersicum	uncharacterized LOC101261195	LOC101261195)
Solyc04g082430.3	LOC101258748	Solanum	lycopersicum	G2/mitotic-specific cyclin-2	LOC101258748)
Solyc02g086140.1	LOC104645730	Solanum	lycopersicum	uncharacterized LOC104645730	LOC104645730)
Solyc05g006500.3	LOC101246053	Solanum	lycopersicum	uncharacterized LOC101246053	LOC101246053)
Solyc06g035960.3	LOC101265548	Solanum	lycopersicum	probable CoA ligase CCL9	LOC101265548)
Solyc09g075150.3	LOC101245794	Solanum	lycopersicum	large ribosomal subunit protein eL22z	LOC101245794)
Solyc01g079090.3	LOC101259974	Solanum	lycopersicum	protoporphyrinogen oxidase	LOC101259974)
Solyc03g114850.3	LOC101261007	Solanum	lycopersicum	squamosa promoter-binding-like protein	LOC101261007)
Solyc09g005630.3	LOC101248326	Solanum	lycopersicum	protein trichome birefringence-like 3	LOC101248326)
Solyc02g093090.1	LOC101244631	Solanum	lycopersicum	protein IRX15-LIKE-like	LOC101244631)
Solyc02g070630.3	LOC101244447	Solanum	lycopersicum	60S ribosomal protein L18a-like protein	LOC101244447)
Solyc01g067790.3	LOC101247749	Solanum	lycopersicum	uncharacterized LOC101247749	LOC101247749)
Solyc05g009850.3	LOC101266217	Solanum	lycopersicum	transcriptional repressor ILP1	LOC101266217)
Solyc09g005020.1	LOC104649140	Solanum	lycopersicum	uncharacterized LOC104649140	LOC104649140)
Solyc02g087900.3	LOC101254652	Solanum	lycopersicum	cullin-3A-like	LOC101254652)
Solyc01g008310.3	LOC101268498	Solanum	lycopersicum	phenylalanine--tRNA ligase beta subunit, cytoplasmic	LOC101268498)
Solyc04g054930.3	LOC101263696	Solanum	lycopersicum	probable trehalose-phosphate phosphatase J	LOC101263696)
Solyc02g079790.3	LOC101268247	Solanum	lycopersicum	uncharacterized LOC101268247	LOC101268247)
Solyc10g080440.2	LOC101261178	Solanum	lycopersicum	uncharacterized LOC101261178	LOC101261178)
Solyc12g044410.2	LOC101246802	Solanum	lycopersicum	homeobox-leucine zipper protein ATHB-15	LOC101246802)
Solyc04g056410.3	LOC101255388	Solanum	lycopersicum	protein CHROMATIN REMODELING 25	LOC101255388)
Solyc04g063360.3	LOC101254686	Solanum	lycopersicum	probable inactive ATP-dependent zinc metalloprotease FTSHI 4, chloroplastic	LOC101254686)
Solyc01g079100.3	LOC101260264	Solanum	lycopersicum	protein S-acyltransferase 18	LOC101260264)
Solyc08g079760.3	LOC101244516	Solanum	lycopersicum	protein TPX2	LOC101244516)
Solyc12g014420.2	LOC101265618	Solanum	lycopersicum	glucan endo-1,3-beta-glucosidase 13-like	LOC101265618)
Solyc01g098040.3	LOC101248142	Solanum	lycopersicum	uncharacterized LOC101248142	LOC101248142)
Solyc05g012310.3	LOC101268472	Solanum	lycopersicum	uncharacterized LOC101268472	LOC101268472)
Solyc05g045650.3	LOC101246724	Solanum	lycopersicum	glutamate receptor 3.4	LOC101246724)
Solyc09g055260.3	LOC101247956	Solanum	lycopersicum	E3 ubiquitin-protein ligase listerin	LOC101247956)
Solyc01g106010.3	LOC101253137	Solanum	lycopersicum	uncharacterized LOC101253137	LOC101253137)
Solyc03g007460.2	CRF4 Solanum	lycoper	sicum	cytokinin response factor 4	CRF4)
Solyc04g080830.3	LOC101245456	Solanum	lycopersicum	pentatricopeptide repeat-containing protein	LOC101245456)
Solyc03g110875.1	LOC101247903	Solanum	lycopersicum	protein transport protein Sec61 subunit gamma-1	LOC101247903)
Solyc01g006830.3	LOC101249396	Solanum	lycopersicum	protein WVD2-like 4	LOC101249396)
Solyc03g112810.3	LOC101254184	Solanum	lycopersicum	uncharacterized LOC101254184	LOC101254184)
Solyc08g008410.3	LOC101261639	Solanum	lycopersicum	protein NLP7-like	LOC101261639)
Solyc08g082090.1	LOC101261732	Solanum	lycopersicum	uncharacterized LOC101261732	LOC101261732)
Solyc07g018220.3	LOC101268773	Solanum	lycopersicum	protein YIP4b-like	LOC101268773)
Solyc05g055030.2	LOC101265029	Solanum	lycopersicum	transcription factor MYB14-like	LOC101265029)
Solyc09g089550.3	LOC101258410	Solanum	lycopersicum	uncharacterized LOC101258410	LOC101258410)
Solyc04g064750.2	LOC112940021	Solanum	lycopersicum	pentatricopeptide repeat-containing protein At3g09040, mitochondrial	LOC112940021)
Solyc08g005050.3	MYC1 Solanum	lycoper	sicum	transcription factor MYC1	MYC1)
Solyc01g106570.3	LOC101256423	Solanum	lycopersicum	DUF21 domain-containing protein At4g33700	LOC101256423)
Solyc02g091620.2	LOC104645681	Solanum	lycopersicum	uncharacterized LOC104645681	LOC104645681)
Solyc09g015450.3	LOC101262843	Solanum	lycopersicum	uncharacterized LOC101262843	LOC101262843)
Solyc02g088670.1	LOC101264589	Solanum	lycopersicum	zinc finger protein ZAT1-like	LOC101264589)
Solyc02g082050.3	LOC101248357	Solanum	lycopersicum	TMV resistance protein N-like	LOC101248357)
Solyc02g071970.1	LOC101256151	Solanum	lycopersicum	uncharacterized LOC101256151	LOC101256151)
Solyc11g005730.2	LOC101244542	Solanum	lycopersicum	probable Histone-lysine N-methyltransferase ATXR5	LOC101244542)
Solyc02g068910.3	LOC101256056	Solanum	lycopersicum	protein NARROW LEAF 1	LOC101256056)
Solyc06g065380.3	LOC101251099	Solanum	lycopersicum	calcium-dependent protein kinase 11	LOC101251099)
Solyc03g122020.3	LOC101258141	Solanum	lycopersicum	transcription initiation factor TFIID subunit 12b	LOC101258141)
Solyc02g072230.3	LOC101267672	Solanum	lycopersicum	cellulose synthase A catalytic subunit 8 [UDP-forming]	LOC101267672)
Solyc02g083270.3	VKOR Solanum	lycoper	sicum	vitamin K epoxide reductase	VKOR)
Solyc08g080170.3	HMGS1 Solanum	lycoper	sicum	hydroxymethylglutaryl-CoA synthase 1	HMGS1)
Solyc02g086750.2	LOC101252451	Solanum	lycopersicum	PWWP domain-containing protein 6	LOC101252451)
Solyc01g006710.3	LOC101264455	Solanum	lycopersicum	DExH-box ATP-dependent RNA helicase DExH3	LOC101264455)
Solyc09g009760.1	LOC101258988	Solanum	lycopersicum	uncharacterized LOC101258988	LOC101258988)
Solyc08g065360.3	LOC101261643	Solanum	lycopersicum	K	+) efflux antiporter 4	LOC101261643)
Solyc05g056420.3	LOC101243786	Solanum	lycopersicum	diacylglycerol kinase 2	LOC101243786)
Solyc03g032090.1	LOC101263188	Solanum	lycopersicum	amino acid transporter AVT3B	LOC101263188)
Solyc01g007080.3	LOC101261738	Solanum	lycopersicum	aluminum-activated malate transporter 8-like	LOC101261738)
Solyc06g071810.1	LOC101259548	Solanum	lycopersicum	leucine-rich repeat receptor-like serine/threonine/tyrosine-protein kinase SOBIR1	LOC101259548)
Solyc01g009010.3	ispE Solanum	lycoper	sicum	4-diphosphocytidyl-2-C-methyl-D-erythritol kinase, chloroplastic/chromoplastic	ispE)
Solyc09g065210.3	LOC101252406	Solanum	lycopersicum	ARM REPEAT PROTEIN INTERACTING WITH ABF2	LOC101252406)
Solyc01g090990.3	LOC101245885	Solanum	lycopersicum	vesicle-associated membrane protein	LOC101245885)
Solyc01g091330.3	LOC101252525	Solanum	lycopersicum	glutathione S-transferase zeta class-like	LOC101252525)
Solyc09g098470.2	LOC101246568	Solanum	lycopersicum	protein neprosin-like	LOC101246568)
Solyc10g054780.2	LOC101251935	Solanum	lycopersicum	probable carboxylesterase 18	LOC101251935)
Solyc12g100280.2	LOC101268370	Solanum	lycopersicum	uncharacterized LOC101268370	LOC101268370)
Solyc12g013920.2	LOC101252662	Solanum	lycopersicum	protein yippee-like At5g53940	LOC101252662)
Solyc06g073120.3	LOC101256597	Solanum	lycopersicum	uncharacterized LOC101256597	LOC101256597)
Solyc11g009100.2	ABCG25 Solanum	lycoper	sicum	ABC transporter G family member 25	ABCG25)
Solyc01g090225.1	LOC101256805	Solanum	lycopersicum	uncharacterized LOC101256805	LOC101256805)
Solyc08g006120.3	LOC101259654	Solanum	lycopersicum	mitochondrial import inner membrane translocase subunit tim16-like	LOC101259654)
Solyc06g073930.3	LOC101262018	Solanum	lycopersicum	ubiquitin carboxyl-terminal hydrolase 8	LOC101262018)
Solyc07g008150.3	LOC101246357	Solanum	lycopersicum	glucan endo-1,3-beta-glucosidase 11	LOC101246357)
Solyc07g032740.3	LOC101244012	Solanum	lycopersicum	aspartate aminotransferase, cytoplasmic	LOC101244012)
Solyc06g064970.3	LOC109120520	Solanum	lycopersicum	GDSL lipase-like	LOC109120520)
Solyc09g009880.3	LOC101253522	Solanum	lycopersicum	F-box/kelch-repeat protein At1g57790-like	LOC101253522)
Solyc07g049720.3	LOC101261043	Solanum	lycopersicum	DNA topoisomerase 1 alpha	LOC101261043)
Solyc01g091040.3	LOC101247660	Solanum	lycopersicum	plasmodesmata-located protein 8	LOC101247660)
Solyc02g088345.1	WRKY3 Solanum	lycoper	sicum	WRKY transcription factor 3	WRKY3)
Solyc05g010750.3	LOC101257562	Solanum	lycopersicum	uncharacterized LOC101257562	LOC101257562)
Solyc08g059800.3	LOC101258086	Solanum	lycopersicum	protein WVD2-like 5	LOC101258086)
Solyc09g082990.3	GME2 Solanum	lycoper	sicum	GDP-mannose 3',5'-epimerase	GME2)
Solyc07g063920.3	LOC101263829	Solanum	lycopersicum	organic cation/carnitine transporter 4-like	LOC101263829)
Solyc12g096690.2	LOC101249537	Solanum	lycopersicum	cytosolic Fe-S cluster assembly factor NBP35	LOC101249537)
Solyc08g068870.3	LOC101244399	Solanum	lycopersicum	aspartate protease family protein	LOC101244399)
Solyc05g008020.3	LOC100736476	Solanum	lycopersicum	mitogen-activated protein kinase 15	LOC100736476)
Solyc04g074250.2	LOC101267888	Solanum	lycopersicum	uncharacterized LOC101267888	LOC101267888)
Solyc03g114770.3	LOC104646598	Solanum	lycopersicum	protein BREAKING OF ASYMMETRY IN THE STOMATAL LINEAGE	LOC104646598)
Solyc03g025710.3	LOC101251856	Solanum	lycopersicum	GCN5-related N-acetyltransferase 10, chloroplastic	LOC101251856)
Solyc04g051820.3	LOC101256083	Solanum	lycopersicum	uncharacterized LOC101256083	LOC101256083)
Solyc11g072510.2	LOC101250958	Solanum	lycopersicum	cinnamoyl-CoA reductase 2	LOC101250958)
Solyc03g121850.3	LOC101261598	Solanum	lycopersicum	uncharacterized LOC101261598	LOC101261598)
Solyc01g094600.2	LOC101262670	Solanum	lycopersicum	pentatricopeptide repeat-containing protein At1g11290, chloroplastic-like	LOC101262670)
Solyc04g011810.1	LOC101252381	Solanum	lycopersicum	monothiol glutaredoxin-S1-like	LOC101252381)
Solyc06g005360.3	LOC101251888	Solanum	lycopersicum	actin-depolymerizing factor 2	LOC101251888)
Solyc01g111610.3	LOC101267168	Solanum	lycopersicum	probable BOI-related E3 ubiquitin-protein ligase 3	LOC101267168)
Solyc02g090400.3	LOC101255362	Solanum	lycopersicum	transcription factor HHO5-like	LOC101255362)
Solyc08g079440.1	LOC101266358	Solanum	lycopersicum	UDP-glucuronate 4-epimerase 5	LOC101266358)
Solyc07g056270.3	LOC101248989	Solanum	lycopersicum	probable receptor-like protein kinase At2g42960	LOC101248989)
Solyc05g014470.3	GAPC2 Solanum	lycoper	sicum	glyceraldehyde-3-phosphate dehydrogenase	GAPC2)
Solyc08g068180.3	RPL37 Solanum	lycoper	sicum	60S ribosomal protein L37	RPL37)
Solyc05g009280.3	LOC101252875	Solanum	lycopersicum	3-ketoacyl-CoA synthase 6-like	LOC101252875)
Solyc02g071080.2	LOC101262479	Solanum	lycopersicum	probable purine permease 10	LOC101262479)
Solyc08g078170.1	ERF-A4 Solanum	lycoper	sicum	ethylene response factor A.4	ERF-A4)
Solyc03g117920.2	LOC101248961	Solanum	lycopersicum	FRIGIDA-like protein 2	LOC101248961)
Solyc10g006100.3	LOC101253325	Solanum	lycopersicum	transcription initiation factor TFIID subunit 6	LOC101253325)
Solyc01g091900.3	LOC101266867	Solanum	lycopersicum	peroxisome biogenesis protein 16	LOC101266867)
Solyc11g069850.2	LOC101252053	Solanum	lycopersicum	uncharacterized LOC101252053	LOC101252053)
Solyc04g024530.3	LOC101252768	Solanum	lycopersicum	actin-related protein 3	LOC101252768)
Solyc05g009930.3	LOC101267989	Solanum	lycopersicum	protein CHUP1, chloroplastic	LOC101267989)
Solyc03g019890.3	TBG7 Solanum	lycoper	sicum	beta-galactosidase	TBG7)
Solyc06g068170.2	LOC101243721	Solanum	lycopersicum	uncharacterized LOC101243721	LOC101243721)
Solyc07g043580.3	LOC101252303	Solanum	lycopersicum	transcription factor PIF4	LOC101252303)
Solyc07g005690.3	LOC101246261	Solanum	lycopersicum	uncharacterized LOC101246261	LOC101246261)
Solyc02g088180.3	NAC2 Solanum	lycoper	sicum	NAC2-domain containing protein	NAC2)
Solyc01g112060.3	LOC101252442	Solanum	lycopersicum	protein HIGH CHLOROPHYLL FLUORESCENCE PHENOTYPE 244, chloroplastic	LOC101252442)
Solyc12g096570.1	ARGOS Solanum	lycoper	sicum	protein AUXIN-REGULATED GENE INVOLVED IN ORGAN SIZE	ARGOS)
Solyc10g080680.2	LOC101267663	Solanum	lycopersicum	adenylyl-sulfate kinase 3	LOC101267663)
Solyc11g006310.2	LOC101266990	Solanum	lycopersicum	protein GAMETE EXPRESSED 1	LOC101266990)
Solyc01g079300.3	LOC101263843	Solanum	lycopersicum	stachyose synthase	LOC101263843)
Solyc11g064850.2	LOC101260693	Solanum	lycopersicum	hydroxyproline O-arabinosyltransferase NOD3	LOC101260693)
Solyc01g006510.3	SDH Solanum	lycoper	sicum	sorbitol related enzyme	SDH)
Solyc03g044210.3	LOC101267490	Solanum	lycopersicum	vicilin-like seed storage protein At2g28490	LOC101267490)
Solyc00g047700.3	LOC101260416	Solanum	lycopersicum	RGG repeats nuclear RNA binding protein A-like	LOC101260416)
Solyc08g068310.3	LOC101259467	Solanum	lycopersicum	la protein 1	LOC101259467)
Solyc02g093300.3	DNApolalpha	Solanum	lycopersicum	DNA polymerase alpha catalytic subunit	DNApolalpha)
Solyc01g008600.3	ZAT6 Solanum	lycoper	sicum	zinc finger transcription factor 6	ZAT6)
Solyc01g068130.3	LOC101260262	Solanum	lycopersicum	uncharacterized LOC101260262	LOC101260262)
Solyc10g081300.1	LOC101258317	Solanum	lycopersicum	metacaspase-9	LOC101258317)
Solyc06g009130.3	MHX Solanum	lycoper	sicum	magnesium/proton exchanger-like	MHX)
Solyc06g068620.3	LOC101254501	Solanum	lycopersicum	uncharacterized LOC101254501	LOC101254501)
Solyc11g005480.2	LOC101265388	Solanum	lycopersicum	citrate-binding protein-like	LOC101265388)
Solyc07g043460.3	GAME6 Solanum	lycoper	sicum	GLYCOALKALOID METABOLISM 6	GAME6)
Solyc02g068660.2	LOC101246992	Solanum	lycopersicum	wall-associated receptor kinase-like 1	LOC101246992)
Solyc08g005420.3	LOC101244602	Solanum	lycopersicum	cell division cycle 20.2, cofactor of APC complex	LOC101244602)
Solyc01g094840.3	LOC101264761	Solanum	lycopersicum	probable E3 ubiquitin-protein ligase RHB1A	LOC101264761)
Solyc02g083190.1	LOC101266597	Solanum	lycopersicum	F-box protein SKIP23-like	LOC101266597)
Solyc04g064510.3	LOC101257258	Solanum	lycopersicum	ras-related protein RABC1	LOC101257258)
Solyc05g006700.3	LOC101254998	Solanum	lycopersicum	putative RING-H2 finger protein ATL21C	LOC101254998)
Solyc06g073360.3	LOC101250127	Solanum	lycopersicum	succinate dehydrogenase subunit 7A, mitochondrial-like	LOC101250127)
Solyc04g074940.3	LOC101245755	Solanum	lycopersicum	bet1-like protein At4g14600	LOC101245755)
Solyc01g058030.2	LOC101261151	Solanum	lycopersicum	gibberellin 2-beta-dioxygenase 2-like	LOC101261151)
Solyc09g082430.1	LOC138338649	Solanum	lycopersicum	protein RDM1-like	LOC138338649)
Solyc11g011050.2	THM16 Solanum	lycoper	sicum	myb-related transcription factor	THM16)
Solyc05g054700.3	LOC101258561	Solanum	lycopersicum	protein-tyrosine-phosphatase MKP1	LOC101258561)
Solyc01g108130.3	LOC101264981	Solanum	lycopersicum	B3 domain-containing protein At5g42700	LOC101264981)
Solyc04g064830.3	LOC101264418	Solanum	lycopersicum	B3 domain-containing protein REM9-like	LOC101264418)
Solyc09g091030.3	BAM1 Solanum	lycoper	sicum	beta-amylase	BAM1)
Solyc02g085160.1	LOC101261565	Solanum	lycopersicum	zinc-finger homeodomain protein 6	LOC101261565)
Solyc12g088760.1	Phyt1 Solanum	lycoper	sicum	subtilisin-like protease Phyt1	Phyt1)
Solyc10g076750.2	LOC101250064	Solanum	lycopersicum	protein yippee-like	LOC101250064)
Solyc08g067040.3	LOC101263044	Solanum	lycopersicum	flowering time control protein FY	LOC101263044)
Solyc07g017880.3	LOC101264739	Solanum	lycopersicum	peroxidase 16	LOC101264739)
Solyc04g078460.3	LOC101245157	Solanum	lycopersicum	probable isoaspartyl peptidase/L-asparaginase 2	LOC101245157)
Solyc06g060230.3	NAM1 Solanum	lycoper	sicum	Nam-like protein 1	NAM1)
Solyc03g026080.3	LOC101268356	Solanum	lycopersicum	RHOMBOID-like protein 2	LOC101268356)
Solyc02g087480.3	LOC101262766	Solanum	lycopersicum	uncharacterized LOC101262766	LOC101262766)
Solyc02g086220.3	LOC101263660	Solanum	lycopersicum	uncharacterized LOC101263660	LOC101263660)
Solyc11g006750.1	LOC104644452	Solanum	lycopersicum	uncharacterized protein At2g27730, mitochondrial	LOC104644452)
Solyc05g054130.3	LOC101248878	Solanum	lycopersicum	putative MO25-like protein At5g47540	LOC101248878)
Solyc04g057870.3	LOC101249346	Solanum	lycopersicum	PLASTID TRANSCRIPTIONALLY ACTIVE protein 6, chloroplastic	LOC101249346)
Solyc11g069070.2	LOC101249986	Solanum	lycopersicum	heavy metal-associated isoprenylated plant protein3-like	LOC101249986)
Solyc08g063070.3	LOC101257586	Solanum	lycopersicum	putative uncharacterized protein YDL057W	LOC101257586)
Solyc06g072090.2	ABCG15 Solanum	lycoper	sicum	ABC transporter G family member 15	ABCG15)
Solyc06g036420.2	LOC101258374	Solanum	lycopersicum	protein SGT1 homolog A-like	LOC101258374)
Solyc03g025380.3	LOC101258529	Solanum	lycopersicum	peroxidase P7-like	LOC101258529)
Solyc06g060790.1	LOC101250813	Solanum	lycopersicum	3-isopropylmalate dehydratase small subunit 1	LOC101250813)
Solyc02g094120.3	SO Solanum	lycoper	sicum sulfite	oxidase	SO)
Solyc11g071930.2	LOC101262382	Solanum	lycopersicum	J domain-containing protein spf31	LOC101262382)
Solyc08g005860.3	LOC101252306	Solanum	lycopersicum	uncharacterized LOC101252306	LOC101252306)
Solyc04g015570.3	SAP13 Solanum	lycoper	sicum	stress-associated protein 13	SAP13)
Solyc01g006630.3	LOC101248809	Solanum	lycopersicum	dehydrogenase FPY6	LOC101248809)
Solyc06g060800.3	LOC101250518	Solanum	lycopersicum	2-oxoglutarate-Fe	II) type oxidoreductase hxnY	LOC101250518)
Solyc05g055960.1	LOC112941587	Solanum	lycopersicum	protein ACCELERATED CELL DEATH 6-like	LOC112941587)
Solyc02g089690.3	LOC101266779	Solanum	lycopersicum	protein trichome birefringence-like 19	LOC101266779)
Solyc09g013160.3	LOC101244223	Solanum	lycopersicum	uncharacterized LOC101244223	LOC101244223)
Solyc08g062700.3	LOC101251604	Solanum	lycopersicum	peptidyl-prolyl cis-trans isomerase CYP57	LOC101251604)
Solyc03g111170.3	LOC101266208	Solanum	lycopersicum	4-coumarate--CoA ligase-like 9	LOC101266208)
Solyc07g051810.2	LOC104648404	Solanum	lycopersicum	cell differentiation protein rcd1-like	LOC104648404)
Solyc09g065570.3	LOC101264367	Solanum	lycopersicum	serine/threonine-protein kinase Nek2	LOC101264367)
Solyc02g092360.3	LOC101262370	Solanum	lycopersicum	uncharacterized LOC101262370	LOC101262370)
Solyc02g071210.3	COR413IM1	Solanum	lycopersicum	cold-regulated 413 inner membrane protein 1, chloroplastic	COR413IM1)
Solyc05g009610.1	LOC101260046	Solanum	lycopersicum	probable carboxylesterase 6	LOC101260046)
Solyc07g042520.3	LOC101267720	Solanum	lycopersicum	sucrose synthase-like	LOC101267720)
Solyc04g009200.3	GSA-AT Solanum	lycoper	sicum	glutamate 1-semialdehyde 2,1-aminomutase	GSA-AT)
Solyc01g096360.3	LOC101263759	Solanum	lycopersicum	Rho GTPase activating protein 2	LOC101263759)
Solyc04g082060.3	LOC101250597	Solanum	lycopersicum	F-box protein SKIP23	LOC101250597)
Solyc09g008740.1	LOC104649136	Solanum	lycopersicum	uncharacterized LOC104649136	LOC104649136)
Solyc03g005050.3	LOC101251751	Solanum	lycopersicum	nucleoside/nucleotide kinase superfamily protein	LOC101251751)
Solyc04g005460.1	LOC101268274	Solanum	lycopersicum	pentatricopeptide repeat-containing protein At2g20540-like	LOC101268274)
Solyc12g015880.2	Hsp90-1 Solanum	lycoper	sicum	molecular chaperone Hsp90-1	Hsp90-1)
Solyc05g006690.3	LOC101254694	Solanum	lycopersicum	UPF0481 protein At3g47200-like	LOC101254694)
Solyc08g013800.3	LOC101244395	Solanum	lycopersicum	putative F-box/LRR-repeat protein 9	LOC101244395)
Solyc05g052680.1	LOC101255889	Solanum	lycopersicum	BAHD acyltransferase DCR	LOC101255889)
Solyc03g093140.3	LOC101259222	Solanum	lycopersicum	putative glycerol-3-phosphate transporter 1	LOC101259222)
Solyc09g008650.3	FKBP16-4	Solanum	lycopersicum	peptidyl-prolyl cis-trans isomerase FKBP16-4, chloroplastic	FKBP16-4)
Solyc02g071240.3	LOC101258918	Solanum	lycopersicum	pre-mRNA-processing factor 39-2	LOC101258918)
Solyc10g081050.1	LOC101251830	Solanum	lycopersicum	YqaJ-like viral recombinase domain-containing protein	LOC101251830)
Solyc01g098700.3	LOC101258698	Solanum	lycopersicum	branched-chain-amino-acid aminotransferase-like protein 1	LOC101258698)
Solyc01g096280.2	LOC101261750	Solanum	lycopersicum	cytochrome P450 78A3	LOC101261750)
Solyc01g110500.3	LOC101265874	Solanum	lycopersicum	uncharacterized LOC101265874	LOC101265874)
Solyc04g070970.3	ABCG10 Solanum	lycoper	sicum	ABC transporter G family member 10	ABCG10)
Solyc11g028070.2	LOC101249140	Solanum	lycopersicum	defensin-like protein	LOC101249140)
Solyc02g086670.3	LOC101254442	Solanum	lycopersicum	shaggy-related protein kinase epsilon	LOC101254442)
Solyc03g120380.3	IAA19 Solanum	lycoper	sicum	auxin-responsive protein IAA19	IAA19)
Solyc08g008210.3	LOC543663	Solanum	lycopersicum	V-type proton ATPase subunit E	LOC543663)
Solyc06g053810.3	LOC101254392	Solanum	lycopersicum	calmodulin calcium-dependent NAD kinase	LOC101254392)
Solyc01g100790.1	LOC101248527	Solanum	lycopersicum	pentatricopeptide repeat-containing protein At3g62890-like	LOC101248527)
Solyc09g074050.3	LOC101267646	Solanum	lycopersicum	RNA demethylase ALKBH10B	LOC101267646)
Solyc07g054460.3	LOC101262131	Solanum	lycopersicum	H/ACA ribonucleoprotein complex non-core subunit NAF1	LOC101262131)
Solyc02g032660.3	LOC101255252	Solanum	lycopersicum	protein DETOXIFICATION 40	LOC101255252)
Solyc04g007630.2	LOC101263695	Solanum	lycopersicum	heavy metal-associated isoprenylated plant protein 20-like	LOC101263695)
Solyc00g019950.1	nad9 Solanum	lycoper	sicum	NADH dehydrogenase subunit 9	nad9)
Solyc12g038670.2	LOC101265902	Solanum	lycopersicum	rhamnogalacturonan I rhamnosyltransferase 1-like	LOC101265902)
Solyc11g065640.2	LOC101246790	Solanum	lycopersicum	uncharacterized LOC101246790	LOC101246790)
Solyc01g102970.3	LOC101254341	Solanum	lycopersicum	uncharacterized LOC101254341	LOC101254341)
Solyc04g055110.3	LOC101261016	Solanum	lycopersicum	ARM-repeat/Tetratricopeptide repeat	TPR)-containing protein	LOC101261016)
Solyc12g009100.2	LOC101249332	Solanum	lycopersicum	protein FIP1	LOC101249332)
Solyc08g083210.3	cel5 Solanum	lycoper	sicum	endo-1,4-beta-glucanase	CEL5)
Solyc09g075550.3	LOC101262856	Solanum	lycopersicum	cellulose synthase-like protein D5	LOC101262856)
Solyc02g088630.3	LOC101264880	Solanum	lycopersicum	probable galacturonosyltransferase 14	LOC101264880)
Solyc02g087250.3	LOC101267759	Solanum	lycopersicum	CRM-domain containing factor CFM2, chloroplastic	LOC101267759)
Solyc01g097540.3	LOC101265171	Solanum	lycopersicum	annexin D3	LOC101265171)
Solyc12g013880.2	LOC101250867	Solanum	lycopersicum	origin of replication complex subunit 3	LOC101250867)
Solyc02g069680.3	LOC104645908	Solanum	lycopersicum	vacuolar protein sorting-associated protein 2 homolog 2	LOC104645908)
Solyc06g062930.1	LOC104648074	Solanum	lycopersicum	uncharacterized LOC104648074	LOC104648074)
Solyc04g076010.3	LOC101247909	Solanum	lycopersicum	uncharacterized LOC101247909	LOC101247909)
Solyc10g084250.1	LOC101247920	Solanum	lycopersicum	L-type lectin-domain containing receptor kinase S.4-like	LOC101247920)
Solyc04g011360.3	ypt2 Solanum	lycoper	sicum	GTP-binding protein	ypt2)
Solyc07g041660.3	LOC101255216	Solanum	lycopersicum	uncharacterized LOC101255216	LOC101255216)
Solyc01g100670.1	LOC101247971	Solanum	lycopersicum	3'-5' exonuclease-like	LOC101247971)
Solyc06g053930.3	LOC101257476	Solanum	lycopersicum	calmodulin-like protein 8	LOC101257476)
Solyc01g096410.3	LOC101265480	Solanum	lycopersicum	phosphatidylinositol 4-phosphate 5-kinase 6-like	LOC101265480)
Solyc03g112520.3	LOC101261702	Solanum	lycopersicum	FKBP12-interacting protein of 37 kDa	LOC101261702)
Solyc01g091250.3	LOC104649008	Solanum	lycopersicum	uncharacterized LOC104649008	LOC104649008)
Solyc01g010750.3	LOC101055530	Solanum	lycopersicum	Hop-interacting protein THI113	LOC101055530)
Solyc01g088420.3	LOC101253677	Solanum	lycopersicum	very-long-chain aldehyde decarbonylase CER1-like	LOC101253677)
Solyc09g064230.2	LOC101253421	Solanum	lycopersicum	multiple C2 domain and transmembrane region protein 10	LOC101253421)
Solyc08g074410.3	LOC101246271	Solanum	lycopersicum	tryptophan--tRNA ligase, cytoplasmic	LOC101246271)
Solyc01g099150.3	LOC101244907	Solanum	lycopersicum	ferritin-like catalase Nec2	LOC101244907)
Solyc11g022590.1	LOC544001	Solanum	lycopersicum	uncharacterized LOC544001	LOC544001)
Solyc01g073890.3	LOC101250152	Solanum	lycopersicum	uncharacterized LOC101250152	LOC101250152)
Solyc05g055440.1	LOC101267024	Solanum	lycopersicum	histone H2B.3-like	LOC101267024)
Solyc09g008080.3	LOC101265954	Solanum	lycopersicum	uncharacterized LOC101265954	LOC101265954)
Solyc10g039280.2	LOC101256136	Solanum	lycopersicum	phosphatidylglycerophosphate phosphatase PTPMT2	LOC101256136)
Solyc05g007470.3	LOC101264625	Solanum	lycopersicum	AAA-ATPase At3g28580	LOC101264625)
Solyc12g049400.2	LOC101263193	Solanum	lycopersicum	jasmonate ZIM domain-containing protein 1-like	LOC101263193)
Solyc06g008030.3	LOC101260141	Solanum	lycopersicum	transcription factor PIF1	LOC101260141)
Solyc06g071850.3	LOC101254102	Solanum	lycopersicum	probable UDP-N-acetylglucosamine--peptide N-acetylglucosaminyltransferase SPINDLY	LOC101254102)
Solyc04g082270.3	LOC101254897	Solanum	lycopersicum	uncharacterized LOC101254897	LOC101254897)
Solyc01g008020.3	LOC101249478	Solanum	lycopersicum	equilibrative nucleotide transporter 1	LOC101249478)
Solyc05g013740.3	LOC101246716	Solanum	lycopersicum	coilin	LOC101246716)
Solyc08g005220.3	LOC101265047	Solanum	lycopersicum	plastoglobulin-1, chloroplastic	LOC101265047)
Solyc12g019860.2	LOC101245924	Solanum	lycopersicum	uncharacterized LOC101245924	LOC101245924)
Solyc12g017450.2	LOC101257147	Solanum	lycopersicum	uncharacterized membrane protein At1g16860	LOC101257147)
Solyc07g014610.3	LOC101250029	Solanum	lycopersicum	uncharacterized LOC101250029	LOC101250029)
Solyc04g054320.3	NITF Solanum	lycoper	sicum	leucine-zipper transcription factor	NITF)
Solyc05g024010.3	LOC101254090	Solanum	lycopersicum	zinc finger protein CONSTANS-LIKE 14-like	LOC101254090)
Solyc08g008080.1	LOC101254407	Solanum	lycopersicum	brassinosteroid-responsive RING protein 1-like	LOC101254407)
Solyc12g042640.1	LOC101257543	Solanum	lycopersicum	dehydrogenase/reductase SDR family member FEY-like	LOC101257543)
Solyc06g076200.1	LOC101250312	Solanum	lycopersicum	factor of DNA methylation 4-like	LOC101250312)
Solyc06g062810.1	LOC101247132	Solanum	lycopersicum	glycylpeptide N-tetradecanoyltransferase 1-like	LOC101247132)
Solyc07g017730.3	LOC101262631	Solanum	lycopersicum	glucan endo-1,3-beta-glucosidase 5-like	LOC101262631)
Solyc06g069560.2	LOC101258762	Solanum	lycopersicum	uncharacterized LOC101258762	LOC101258762)
Solyc03g071690.3	Glb2 Solanum	lycoper	sicum	non-symbiotic hemoglobin class 2	Glb2)
Solyc06g070940.3	ABCA5 Solanum	lycoper	sicum	ABC transporter A family member 5	ABCA5)
Solyc02g062240.3	LOC101250657	Solanum	lycopersicum	small nuclear ribonucleoprotein SmD3b	LOC101250657)
Solyc05g043330.3	LOC101250696	Solanum	lycopersicum	GDSL esterase/lipase At2g04570	LOC101250696)
Solyc02g079533.1	LOC138341819	Solanum	lycopersicum	G-type lectin S-receptor-like serine/threonine-protein kinase At1g11330	LOC138341819)
Solyc02g068510.2	LOC101262482	Solanum	lycopersicum	protein RGF1 INDUCIBLE TRANSCRIPTION FACTOR 1	LOC101262482)
Solyc09g060090.3	LOC101255028	Solanum	lycopersicum	phosphatidylinositol/phosphatidylcholine transfer protein SFH9	LOC101255028)
Solyc07g053530.1	LOC101266654	Solanum	lycopersicum	fasciclin-like arabinogalactan protein 9	LOC101266654)
Solyc04g080660.3	LOC101264819	Solanum	lycopersicum	probable jasmonic acid carboxyl methyltransferase 2	LOC101264819)
Solyc12g095880.2	LOC101268752	Solanum	lycopersicum	ATP-dependent 6-phosphofructokinase 3-like	LOC101268752)
Solyc09g082950.1	LOC101260868	Solanum	lycopersicum	protein SRC2 homolog	LOC101260868)
Solyc01g110130.3	LOC101264867	Solanum	lycopersicum	DNA replication licensing factor MCM4	LOC101264867)
Solyc06g075160.3	LOC101262924	Solanum	lycopersicum	uncharacterized LOC101262924	LOC101262924)
Solyc12g077590.2	LOC101263501	Solanum	lycopersicum	uncharacterized LOC101263501	LOC101263501)
Solyc05g056130.3	LOC101250991	Solanum	lycopersicum	dolichyl-diphosphooligosaccharide--protein glycosyltransferase subunit 1B	LOC101250991)
Solyc09g031940.1	LOC101243818	Solanum	lycopersicum	protein RETICULATA-RELATED 3, chloroplastic	LOC101243818)
Solyc07g041340.2	LOC101256688	Solanum	lycopersicum	protein ELF4-LIKE 3	LOC101256688)
Solyc06g007440.3	LOC101247723	Solanum	lycopersicum	CBL-interacting serine/threonine-protein kinase 11	LOC101247723)
Solyc07g021120.2	LOC101257187	Solanum	lycopersicum	CST complex subunit CTC1-like	LOC101257187)
Solyc04g054760.3	LOC101267225	Solanum	lycopersicum	FCS-Like Zinc finger 5-like	LOC101267225)
Solyc06g075610.1	LOC101256188	Solanum	lycopersicum	exocyst complex component EXO70H1-like	LOC101256188)
Solyc12g021195.1	LOC101245597	Solanum	lycopersicum	mediator of RNA polymerase II transcription subunit 20a-like	LOC101245597)
Solyc05g014790.3	LOC101263024	Solanum	lycopersicum	lipoxygenase 6, chloroplastic	LOC101263024)
Solyc11g012190.2	LOC101255355	Solanum	lycopersicum	mannan endo-1,4-beta-mannosidase 6	LOC101255355)
Solyc05g054040.3	LOC101251477	Solanum	lycopersicum	transmembrane 9 superfamily member 4-like	LOC101251477)
Solyc12g056150.2	LOC101263293	Solanum	lycopersicum	uncharacterized LOC101263293	LOC101263293)
Solyc01g073930.3	LOC101251321	Solanum	lycopersicum	protein N-terminal asparagine amidohydrolase	LOC101251321)
Solyc12g008770.2	LOC101266696	Solanum	lycopersicum	mitochondrial carrier protein CoAc2	LOC101266696)
Solyc04g082030.1	ODC Solanum	lycoper	sicum	ornithine decarboxylase	ODC)
Solyc02g092270.3	LOC101264166	Solanum	lycopersicum	NADH dehydrogenase [ubiquinone] iron-sulfur protein 4, mitochondrial	LOC101264166)
Solyc12g056720.2	LOC101255567	Solanum	lycopersicum	3-ketoacyl-CoA synthase 17-like	LOC101255567)
Solyc06g063290.3	LOC101268193	Solanum	lycopersicum	uncharacterized LOC101268193	LOC101268193)
Solyc11g007040.2	LOC101243844	Solanum	lycopersicum	uncharacterized LOC101243844	LOC101243844)
Solyc11g005000.2	LOC101255256	Solanum	lycopersicum	uncharacterized LOC101255256	LOC101255256)
Solyc07g007460.2	LOC101258275	Solanum	lycopersicum	premnaspirodiene oxygenase-like	LOC101258275)
Solyc06g061080.3	LOC101244385	Solanum	lycopersicum	NAC domain-containing protein 71	LOC101244385)
Solyc03g063240.3	LOC101267492	Solanum	lycopersicum	glutamyl-tRNA reductase-binding protein, chloroplastic	LOC101267492)
Solyc12g062860.2	LOC101055538	Solanum	lycopersicum	Hop-interacting protein THI141	LOC101055538)
Solyc11g071680.2	LOC100191119	Solanum	lycopersicum	tousled-like protein	LOC100191119)
Solyc10g081490.2	LOC101264168	Solanum	lycopersicum	myb-related protein 306-like	LOC101264168)
Solyc10g087013.1	LOC101257521	Solanum	lycopersicum	premnaspirodiene oxygenase-like	LOC101257521)
Solyc10g007810.3	LOC104649469	Solanum	lycopersicum	zinc finger BED domain-containing protein RICESLEEPER 1-like	LOC104649469)
Solyc03g113180.3	LOC101246615	Solanum	lycopersicum	22.0 kDa heat shock protein-like	LOC101246615)
Solyc03g005700.1	LOC101245431	Solanum	lycopersicum	mitochondrial import receptor subunit TOM9-2	LOC101245431)
Solyc10g086220.2	OPR1 Solanum	lycoper	sicum	12-oxophytodienoate reductase 1	OPR1)
Solyc09g014350.3	GPAT6 Solanum	lycoper	sicum	glycerol-3-phosphate 2-O-acyltransferase 6	GPAT6)
Solyc04g077610.3	LOC101253777	Solanum	lycopersicum	U-box domain-containing protein 30-like	LOC101253777)
Solyc11g040140.2	LOC101260989	Solanum	lycopersicum	xyloglucan endotransglucosylase protein 2-like	LOC101260989)
Solyc05g005680.3	LOC101253894	Solanum	lycopersicum	probable xyloglucan endotransglucosylase/hydrolase protein 33	LOC101253894)
Solyc02g067350.3	LOC101267768	Solanum	lycopersicum	uncharacterized LOC101267768	LOC101267768)
Solyc04g057950.2	LOC101245052	Solanum	lycopersicum	F-box protein At5g03100-like	LOC101245052)
Solyc06g062850.3	LOC101248114	Solanum	lycopersicum	PHD finger protein ALFIN-LIKE 3	LOC101248114)
Solyc05g007110.2	LOC101257373	Solanum	lycopersicum	WRKY transcription factor 72B	LOC101257373)
Solyc03g122300.2	LOC101253267	Solanum	lycopersicum	uncharacterized LOC101253267	LOC101253267)
Solyc03g120870.3	LOC101258738	Solanum	lycopersicum	CASP-like protein 3A1	LOC101258738)
Solyc02g079520.2	LOC101245019	Solanum	lycopersicum	calcium-binding protein KRP1-like	LOC101245019)
Solyc04g026223.1	LOC101248380	Solanum	lycopersicum	ubiquitin-like-specific protease 1D	LOC101248380)
Solyc04g040160.3	PTC52 Solanum	lycoper	sicum	flavonoid 8-hydroxylase 2, chloroplastic	PTC52)
Solyc02g091830.3	LOC101249034	Solanum	lycopersicum	probable hexokinase-like 2 protein	LOC101249034)
Solyc12g017700.2	LOC101253458	Solanum	lycopersicum	pre-mRNA-splicing factor ATP-dependent RNA helicase DEAH1	LOC101253458)
Solyc09g065410.3	LOC101260862	Solanum	lycopersicum	uncharacterized LOC101260862	LOC101260862)
Solyc02g086470.3	LOC101259306	Solanum	lycopersicum	uncharacterized LOC101259306	LOC101259306)
Solyc11g012270.2	LOC101256241	Solanum	lycopersicum	rho GDP-dissociation inhibitor 1	LOC101256241)
Solyc03g116370.3	LOC101264612	Solanum	lycopersicum	microtubule-associated protein RP/EB family member 1B	LOC101264612)
Solyc07g005050.3	LOC101247403	Solanum	lycopersicum	large ribosomal subunit protein eL39x	LOC101247403)
Solyc01g100600.3	LOC101247080	Solanum	lycopersicum	acyl-CoA-binding domain-containing protein 5	LOC101247080)
Solyc12g007130.2	LOC101251065	Solanum	lycopersicum	protein CONTINUOUS VASCULAR RING 1	LOC101251065)
Solyc01g094880.3	LOC101246379	Solanum	lycopersicum	uncharacterized LOC101246379	LOC101246379)
Solyc08g080770.3	LOC101262643	Solanum	lycopersicum	protein LURP-one-related 11-like	LOC101262643)
Solyc04g008340.2	LOC101258645	Solanum	lycopersicum	IAA-alanine resistance protein 1	LOC101258645)
Solyc06g034130.2	LOC101249274	Solanum	lycopersicum	uncharacterized LOC101249274	LOC101249274)
Solyc08g079200.1	LOC101244795	Solanum	lycopersicum	14 kDa proline-rich protein DC2.15-like	LOC101244795)
Solyc10g018250.2	ACI39 Solanum	lycoper	sicum	cytoplasmic ribosomal protein S13	ACI39)
Solyc01g110820.3	LOC101247760	Solanum	lycopersicum	U11/U12 small nuclear ribonucleoprotein 65 kDa protein	LOC101247760)
Solyc01g056990.3	LOC101257802	Solanum	lycopersicum	uncharacterized LOC101257802	LOC101257802)
Solyc07g055215.1	LOC101256197	Solanum	lycopersicum	uncharacterized LOC101256197	LOC101256197)
Solyc10g079750.2	BOP3 Solanum	lycoper	sicum	BLADE-ON-PETIOLE protein BOP3	BOP3)
Solyc12g096300.2	LOC101258840	Solanum	lycopersicum	40S ribosomal protein S6	LOC101258840)
Solyc01g007850.2	LOC101259070	Solanum	lycopersicum	pentatricopeptide repeat-containing protein At1g11290, chloroplastic-like	LOC101259070)
Solyc01g095690.2	LOC101244816	Solanum	lycopersicum	pentatricopeptide repeat-containing protein	LOC101244816)
Solyc05g012340.3	LOC101244287	Solanum	lycopersicum	uncharacterized LOC101244287	LOC101244287)
Solyc11g069450.1	LOC101259309	Solanum	lycopersicum	protein S40-4	LOC101259309)
Solyc01g066450.3	LOC101259572	Solanum	lycopersicum	uncharacterized LOC101259572	LOC101259572)
Solyc02g064730.3	LOC101245224	Solanum	lycopersicum	uncharacterized LOC101245224	LOC101245224)
Solyc10g084050.2	LOC101246391	Solanum	lycopersicum	cell division cycle protein 48 homolog	LOC101246391)
Solyc04g016430.3	CKX5 Solanum	lycoper	sicum	cytokinin oxidase/dehydrogenase-like 5	CKX5)
Solyc02g094410.3	LOC101260779	Solanum	lycopersicum	uncharacterized protein At2g33490	LOC101260779)
Solyc06g011570.3	LOC101250602	Solanum	lycopersicum	uncharacterized LOC101250602	LOC101250602)
Solyc03g006360.3	LOC101257929	Solanum	lycopersicum	dormancy-associated protein 1	LOC101257929)
Solyc06g066000.2	LOC109120519	Solanum	lycopersicum	ATP synthase subunit b', chloroplastic	LOC109120519)
Solyc11g044480.2	LOC101250362	Solanum	lycopersicum	protein SEMI-ROLLED LEAF 2	LOC101250362)
Solyc11g040180.2	LOC101258480	Solanum	lycopersicum	uncharacterized LOC101258480	LOC101258480)
Solyc02g089170.3	LOC101251942	Solanum	lycopersicum	probable UDP-arabinopyranose mutase 1	LOC101251942)
Solyc06g031670.2	LOC101255498	Solanum	lycopersicum	calmodulin calcium-dependent NAD kinase-like	LOC101255498)
Solyc11g027830.2	LOC101246986	Solanum	lycopersicum	uncharacterized LOC101246986	LOC101246986)
Solyc04g079770.3	LOC101245644	Solanum	lycopersicum	probable hexosyltransferase MUCI70	LOC101245644)
Solyc11g013310.2	LAX3 Solanum	lycoper	sicum	auxin transporter-like protein 3	LAX3)
Solyc11g020950.2	LOC101255356	Solanum	lycopersicum	uncharacterized protein At4g06598-like	LOC101255356)
Solyc03g113870.1	LOC101258053	Solanum	lycopersicum	U-box domain-containing protein 38	LOC101258053)
Solyc03g118910.1	LOC101246121	Solanum	lycopersicum	T-complex protein 1 subunit delta	LOC101246121)
Solyc01g009500.3	LOC101246272	Solanum	lycopersicum	uncharacterized LOC101246272	LOC101246272)
Solyc03g007860.1	LOC101259028	Solanum	lycopersicum	uncharacterized protein PAM68-like	LOC101259028)
Solyc04g007060.3	NRC4b Solanum	lycoper	sicum	putative late blight resistance protein homolog R1A-3	NRC4b)
Solyc10g081250.2	LOC101256637	Solanum	lycopersicum	DNA polymerase delta catalytic subunit	LOC101256637)
Solyc02g031830.1	LOC101247571	Solanum	lycopersicum	uncharacterized LOC101247571	LOC101247571)
Solyc12g009580.2	YABBY5b Solanum	lycoper	sicum	axial regulator YABBY5b	YABBY5b)
Solyc00g217960.1	LOC104645361	Solanum	lycopersicum	RING-type domain-containing protein	LOC104645361)
Solyc06g076440.2	LOC101268691	Solanum	lycopersicum	metal tolerance protein B	LOC101268691)
Solyc03g007980.1	LOC101266303	Solanum	lycopersicum	septum site-determining protein minD homolog, chloroplastic	LOC101266303)
Solyc05g008180.3	qpt Solanum	lycoper	sicum	quinolinate phoshoribosyltransferase	qpt)
Solyc12g010690.2	LOC101254570	Solanum	lycopersicum	polyol/monosaccharide transporter 3	LOC101254570)
Solyc10g008600.3	LOC101257605	Solanum	lycopersicum	uncharacterized LOC101257605	LOC101257605)
Solyc08g077990.3	LOC101255123	Solanum	lycopersicum	uncharacterized LOC101255123	LOC101255123)
Solyc07g018300.3	RPA32a Solanum	lycoper	sicum	replication protein A	RPA32a)
Solyc09g064590.3	LOC101247553	Solanum	lycopersicum	pre-mRNA-processing factor 39-1	LOC101247553)
Solyc07g008190.3	LOC101247836	Solanum	lycopersicum	nuclear pore complex protein NUP1	LOC101247836)
Solyc11g066450.2	LOC101263786	Solanum	lycopersicum	uncharacterized LOC101263786	LOC101263786)
Solyc11g006920.2	LOC101267077	Solanum	lycopersicum	iron-sulfur assembly protein IscA-like 1, mitochondrial	LOC101267077)
Solyc09g072930.1	LOC101264858	Solanum	lycopersicum	F-box/kelch-repeat protein At3g23880-like	LOC101264858)
Solyc06g050170.3	LOC101257865	Solanum	lycopersicum	potassium transporter 2	LOC101257865)
Solyc10g005470.3	LOC104649495	Solanum	lycopersicum	uncharacterized LOC104649495	LOC104649495)
Solyc10g055770.2	LOC101267067	Solanum	lycopersicum	uncharacterized LOC101267067	LOC101267067)
Solyc05g008380.3	LOC101260434	Solanum	lycopersicum	uncharacterized LOC101260434	LOC101260434)
Solyc09g090500.3	LOC101261068	Solanum	lycopersicum	uncharacterized LOC101261068	LOC101261068)
Solyc03g123890.3	LOC101265214	Solanum	lycopersicum	calcium-transporting ATPase 9, plasma membrane-type	LOC101265214)
Solyc02g090430.3	LOC101249132	Solanum	lycopersicum	mitogen-activated protein kinase kinase kinase 5	LOC101249132)
Solyc02g032100.3	LOC101252338	Solanum	lycopersicum	zinc transporter 8-like	LOC101252338)
Solyc08g076490.2	LOC104649001	Solanum	lycopersicum	mitogen-activated protein kinase kinase kinase 20-like	LOC104649001)
Solyc06g073190.3	FRK2 Solanum	lycoper	sicum fructoki	fructokinase	FRK2)
Solyc06g005330.3	LOC101250698	Solanum	lycopersicum	transcription factor MYB48-like	LOC101250698)
Solyc06g066240.3	LOC101258162	Solanum	lycopersicum	premnaspirodiene oxygenase-like	LOC101258162)
Solyc12g098830.2	LOC101252067	Solanum	lycopersicum	uncharacterized LOC101252067	LOC101252067)
Solyc12g087900.2	LOC101250674	Solanum	lycopersicum	cyclin-D2-2-like	LOC101250674)
Solyc12g014210.2	LOC101259124	Solanum	lycopersicum	UBP1-associated protein 2C-like	LOC101259124)
Solyc05g005810.3	LOC101257467	Solanum	lycopersicum	protein RICE SALT SENSITIVE 3	LOC101257467)
Solyc03g031800.3	SlXTH15 Solanum	lycoper	sicum	probable xyloglucan endotransglucosylase/hydrolase	SlXTH15)
Solyc07g018090.3	LOC101267620	Solanum	lycopersicum	protein TRANSPARENT TESTA 9	LOC101267620)
Solyc12g088930.1	LOC101266496	Solanum	lycopersicum	protein MIZU-KUSSEI 1	LOC101266496)
Solyc02g079070.3	LOC101267679	Solanum	lycopersicum	myosin-3-like	LOC101267679)
Solyc03g113990.3	LOC101254776	Solanum	lycopersicum	uncharacterized protein At5g50100, chloroplastic	LOC101254776)
Solyc04g051860.3	SK Solanum	lycoper	sicum	shikimate kinase precursor	SK)
Solyc03g013240.3	LOC101263285	Solanum	lycopersicum	uncharacterized LOC101263285	LOC101263285)
Solyc10g011940.2	LOC101246671	Solanum	lycopersicum	uncharacterized LOC101246671	LOC101246671)
Solyc08g006520.1	LOC101268125	Solanum	lycopersicum	protein GLUTAMINE DUMPER 2	LOC101268125)
Solyc05g056500.1	LOC101259049	Solanum	lycopersicum	U-box domain-containing protein 26-like	LOC101259049)
Solyc07g041980.3	LOC101251007	Solanum	lycopersicum	guanine nucleotide-binding protein subunit gamma 3	LOC101251007)
Solyc09g075510.3	LOC101263461	Solanum	lycopersicum	protein DEHYDRATION-INDUCED 19-like	LOC101263461)
Solyc02g068710.3	LOC101260008	Solanum	lycopersicum	sulfiredoxin, chloroplastic/mitochondrial	LOC101260008)
Solyc02g076840.3	LOC101267374	Solanum	lycopersicum	protein SCAR3	LOC101267374)
Solyc11g013430.2	LOC101256344	Solanum	lycopersicum	chromatin structure-remodeling complex protein BSH-like	LOC101256344)
Solyc12g006880.2	LOC101244056	Solanum	lycopersicum	deSI-like protein At4g17486	LOC101244056)
Solyc02g062320.3	LOC101251851	Solanum	lycopersicum	BURP domain-containing protein 6-like	LOC101251851)
Solyc10g009080.3	SBP3 Solanum	lycoper	sicum	squamosa promoter binding-like protein 3	SBP3)
Solyc12g019000.2	LOC101263189	Solanum	lycopersicum	la-related protein 6B	LOC101263189)
Solyc01g110370.3	LOC101264380	Solanum	lycopersicum	B-box zinc finger protein 19	LOC101264380)
Solyc08g008610.3	LOC101266242	Solanum	lycopersicum	probable lysophospholipase BODYGUARD 3	LOC101266242)
Solyc11g005190.2	LOC101259391	Solanum	lycopersicum	COP1-like protein	LOC101259391)
Solyc11g050730.1	LOC101256155	Solanum	lycopersicum	transcription factor MYBS3-like	LOC101256155)
Solyc01g008100.3	LOC101247054	Solanum	lycopersicum	uncharacterized protein At4g14100	LOC101247054)
Solyc06g072830.3	LOC101261334	Solanum	lycopersicum	cell division cycle 20.2, cofactor of APC complex-like	LOC101261334)
Solyc09g089580.3	ACO3 Solanum	lycoper	sicum	1-aminocyclopropane-1-carboxylate oxidase homolog	ACO3)
Solyc04g063280.3	LOC101253775	Solanum	lycopersicum	TOM1-like protein 3	LOC101253775)
Solyc12g096050.2	LOC101264610	Solanum	lycopersicum	protein ENHANCED DISEASE RESISTANCE 2	LOC101264610)
Solyc06g066120.3	LOC101259852	Solanum	lycopersicum	endoglucanase 16	LOC101259852)
Solyc07g066530.3	LOC101256199	Solanum	lycopersicum	uncharacterized LOC101256199	LOC101256199)
Solyc06g063090.3	LOC101260239	Solanum	lycopersicum	alanine aminotransferase 2	LOC101260239)
Solyc08g005580.3	ABCG21 Solanum	lycoper	sicum	ABC transporter G family member 21	ABCG21)
Solyc06g010200.3	LOC101255404	Solanum	lycopersicum	helicase protein MOM1-like	LOC101255404)
Solyc09g018790.3	SSR1 Solanum	lycoper	sicum	succinic semialdehyde reductase isofom1	SSR1)
Solyc03g097670.3	LOC104646477	Solanum	lycopersicum	uncharacterized LOC104646477	LOC104646477)
Solyc08g079750.3	LOC101257494	Solanum	lycopersicum	probable aminotransferase ACS10	LOC101257494)
Solyc03g078610.3	LOC101261895	Solanum	lycopersicum	uncharacterized LOC101261895	LOC101261895)
Solyc09g005960.3	LOC101268134	Solanum	lycopersicum	uncharacterized LOC101268134	LOC101268134)
Solyc10g051200.2	LOC101244041	Solanum	lycopersicum	cytochrome c biogenesis protein CCS1, chloroplastic	LOC101244041)
Solyc02g068820.2	LOC101246110	Solanum	lycopersicum	probable LRR receptor-like serine/threonine-protein kinase At3g47570	LOC101246110)
Solyc07g007610.2	LOC101259167	Solanum	lycopersicum	uncharacterized LOC101259167	LOC101259167)
Solyc10g006230.3	CAB7 Solanum	lycoper	sicum	chlorophyll a-b binding protein 7, chloroplastic-like	CAB7)
Solyc12g100200.2	LOC101245443	Solanum	lycopersicum	uncharacterized LOC101245443	LOC101245443)
Solyc07g021050.2	LOC104648214	Solanum	lycopersicum	serine/threonine-protein kinase TOR-like	LOC104648214)
Solyc03g118870.3	LOC101244569	Solanum	lycopersicum	uncharacterized LOC101244569	LOC101244569)
Solyc07g062740.3	LOC101262637	Solanum	lycopersicum	uncharacterized LOC101262637	LOC101262637)
Solyc07g066280.3	LOC101262538	Solanum	lycopersicum	uncharacterized LOC101262538	LOC101262538)
Solyc00g020540.2	LOC104645282	Solanum	lycopersicum	uncharacterized LOC104645282	LOC104645282)
Solyc03g116120.2	LOC101248761	Solanum	lycopersicum	glutathione S-transferase U10	LOC101248761)
Solyc06g084460.3	LOC101247833	Solanum	lycopersicum	bifunctional 3-dehydroquinate dehydratase/shikimate dehydrogenase, chloroplastic	LOC101247833)
Solyc04g055050.1	LOC104646939	Solanum	lycopersicum	uncharacterized protein YMR317W	LOC104646939)
Solyc11g006780.2	LOC101264388	Solanum	lycopersicum	vesicle-associated membrane protein 727	LOC101264388)
Solyc01g086990.3	LOC101268140	Solanum	lycopersicum	uncharacterized LOC101268140	LOC101268140)
Solyc08g006550.3	LOC101243910	Solanum	lycopersicum	rop guanine nucleotide exchange factor 5-like	LOC101243910)
Solyc02g089175.1	LOC101251638	Solanum	lycopersicum	tRNA	guanine	26)-N	2))-dimethyltransferase 1	LOC101251638)
Solyc06g071550.3	LOC101257271	Solanum	lycopersicum	anthranilate phosphoribosyltransferase, chloroplastic	LOC101257271)
Solyc12g008470.2	LOC101259027	Solanum	lycopersicum	cytochrome B5-like protein	LOC101259027)
Solyc02g080780.3	LOC101249700	Solanum	lycopersicum	uncharacterized LOC101249700	LOC101249700)
Solyc04g077210.3	KN1 Solanum	lycoper	sicum	homeotic protein knotted-1	KN1)
Solyc03g033370.3	LOC101268165	Solanum	lycopersicum	uncharacterized LOC101268165	LOC101268165)
Solyc05g009840.3	LOC101265920	Solanum	lycopersicum	SUPPRESSOR OF GAMMA RESPONSE 1	LOC101265920)
Solyc04g080030.3	LOC101252386	Solanum	lycopersicum	deSI-like protein At4g17486	LOC101252386)
Solyc07g065140.3	LOC101253606	Solanum	lycopersicum	beta-	1,2)-xylosyltransferase	LOC101253606)
Solyc09g092260.3	LOC101245400	Solanum	lycopersicum	chaperone protein dnaJ 20	LOC101245400)
Solyc07g008750.3	LOC101259554	Solanum	lycopersicum	uncharacterized LOC101259554	LOC101259554)
Solyc03g111530.3	LOC101258643	Solanum	lycopersicum	putative cysteine-rich receptor-like protein kinase 9	LOC101258643)
Solyc05g012540.3	LOC101264423	Solanum	lycopersicum	heparanase-like protein 2	LOC101264423)
Solyc11g028010.2	LOC101248541	Solanum	lycopersicum	immune-associated nucleotide-binding protein 9	LOC101248541)
Solyc12g013610.2	LOC101258040	Solanum	lycopersicum	uncharacterized LOC101258040	LOC101258040)
Solyc03g093440.3	LOC101267007	Solanum	lycopersicum	probable isoaspartyl peptidase/L-asparaginase 3	LOC101267007)
Solyc05g023750.3	LOC104647411	Solanum	lycopersicum	ADP-ribosylation factor GTPase-activating protein AGD3	LOC104647411)
Solyc12g038160.2	LOC101266611	Solanum	lycopersicum	uncharacterized LOC101266611	LOC101266611)
Solyc11g065240.2	LOC101266790	Solanum	lycopersicum	uncharacterized LOC101266790	LOC101266790)
Solyc01g081370.3	LOC101254529	Solanum	lycopersicum	aspartic proteinase CDR1-like	LOC101254529)
Solyc05g052500.3	LOC101259443	Solanum	lycopersicum	probable methyltransferase PMT23	LOC101259443)
Solyc10g081450.2	LOC101262576	Solanum	lycopersicum	probable lysophospholipase BODYGUARD 4	LOC101262576)
Solyc09g089540.3	LOC101266868	Solanum	lycopersicum	wound-induced proteinase inhibitor 1-like	LOC101266868)
Solyc07g032710.3	TRM30/34a	Solanum	lycopersicum	TONNEAU1 recruiting motif 30/34a	TRM30/34a)
Solyc07g006680.1	LOC101266953	Solanum	lycopersicum	stemmadenine O-acetyltransferase	LOC101266953)
Solyc08g080750.3	LOC101262941	Solanum	lycopersicum	protein LURP-one-related 4-like	LOC101262941)
Solyc03g114860.3	LOC101260709	Solanum	lycopersicum	UDP-arabinose mutase-like protein	LOC101260709)
Solyc12g099010.2	LOC101260031	Solanum	lycopersicum	protein GFS12	LOC101260031)
Solyc01g105090.3	LOC101258700	Solanum	lycopersicum	uncharacterized CRM domain-containing protein At3g25440, chloroplastic	LOC101258700)
Solyc12g056900.2	LOC101252160	Solanum	lycopersicum	membrane-anchored ubiquitin-fold protein 6	LOC101252160)
Solyc08g082450.3	LOC101254224	Solanum	lycopersicum	GDSL esterase/lipase At4g10955	LOC101254224)
Solyc01g102570.3	LOC101253539	Solanum	lycopersicum	eukaryotic translation initiation factor 3 subunit C-like	LOC101253539)
Solyc07g065985.1	LOC104648541	Solanum	lycopersicum	oleosin Ara h 10.0102	LOC104648541)
Solyc12g008590.2	LOC101261989	Solanum	lycopersicum	profilin-1	LOC101261989)
Solyc12g009500.2	LOC101258626	Solanum	lycopersicum	elongator complex protein 6	LOC101258626)
Solyc02g087520.3	LOC101248168	Solanum	lycopersicum	thaumatin-like protein	LOC101248168)
Solyc03g118310.3	LOC101266110	Solanum	lycopersicum	transcription factor ICE1	LOC101266110)
Solyc08g008370.3	LOC101261140	Solanum	lycopersicum	B2 protein	LOC101261140)
Solyc01g080350.3	LOC101264973	Solanum	lycopersicum	uncharacterized LOC101264973	LOC101264973)
Solyc12g098110.1	LOC109119116	Solanum	lycopersicum	uncharacterized LOC109119116	LOC109119116)
Solyc06g072800.3	LOC101261925	Solanum	lycopersicum	uncharacterized LOC101261925	LOC101261925)
Solyc01g109110.3	LOC101258203	Solanum	lycopersicum	extra-large guanine nucleotide-binding protein 1-like	LOC101258203)
Solyc08g077440.3	LOC101256614	Solanum	lycopersicum	lon protease homolog 2, peroxisomal	LOC101256614)
Solyc12g077420.2	LOC112940038	Solanum	lycopersicum	protein SUPPRESSOR OF FRI 4-like	LOC112940038)
Solyc10g007130.3	LOC101264256	Solanum	lycopersicum	protein SAWADEE HOMEODOMAIN HOMOLOG 2	LOC101264256)
Solyc03g115100.3	LOC101254467	Solanum	lycopersicum	uncharacterized LOC101254467	LOC101254467)
Solyc02g082850.3	LOC101253958	Solanum	lycopersicum	serine acetyltransferase 2	LOC101253958)
Solyc03g044625.1	LOC101248649	Solanum	lycopersicum	uncharacterized LOC101248649	LOC101248649)
Solyc01g066070.3	LOC101263150	Solanum	lycopersicum	exopolygalacturonase-like	LOC101263150)
Solyc07g006240.3	LOC101258274	Solanum	lycopersicum	uncharacterized LOC101258274	LOC101258274)
Solyc12g096970.2	LOC101244358	Solanum	lycopersicum	uncharacterized LOC101244358	LOC101244358)
Solyc02g036270.3	LOC101259993	Solanum	lycopersicum	disease resistance protein SUMM2	LOC101259993)
Solyc06g054670.2	LOC101257379	Solanum	lycopersicum	stearoyl-[acyl-carrier-protein] 9-desaturase 6, chloroplastic-like	LOC101257379)
Solyc03g093680.3	LOC101268456	Solanum	lycopersicum	protein mago nashi homolog	LOC101268456)
Solyc01g005670.3	LOC101244517	Solanum	lycopersicum	BTB/POZ domain-containing protein At3g05675	LOC101244517)
Solyc11g071520.2	LOC101255061	Solanum	lycopersicum	glucan endo-1,3-beta-glucosidase 14-like	LOC101255061)
Solyc07g020960.3	LOC101251487	Solanum	lycopersicum	transcription factor bHLH68	LOC101251487)
Solyc02g033060.3	LOC101250461	Solanum	lycopersicum	uncharacterized LOC101250461	LOC101250461)
Solyc03g026290.3	LOC101262893	Solanum	lycopersicum	uncharacterized LOC101262893	LOC101262893)
Solyc01g111145.1	LOC101254950	Solanum	lycopersicum	proline-rich protein 4-like	LOC101254950)
Solyc03g119570.2	LOC101244654	Solanum	lycopersicum	carbon catabolite repressor protein 4 homolog 5	LOC101244654)
Solyc01g109430.3	LOC101243834	Solanum	lycopersicum	PPPDE putative thiol peptidase family protein	LOC101243834)
Solyc02g088340.3	LOC101246005	Solanum	lycopersicum	protein IMPAIRED IN BABA-INDUCED STERILITY 1-like	LOC101246005)
Solyc06g075320.3	LOC101260540	Solanum	lycopersicum	vicilin-like seed storage protein At2g28490	LOC101260540)
Solyc04g081880.3	LOC101245250	Solanum	lycopersicum	uncharacterized LOC101245250	LOC101245250)
Solyc10g024370.2	LOC101264680	Solanum	lycopersicum	phospholipase D delta-like	LOC101264680)
Solyc02g081120.3	T6 Solanum	lycoper	sicum	class I knotted-like homeodomain protein	T6)
Solyc02g089950.2	LOC101261083	Solanum	lycopersicum	BTB/POZ domain-containing protein At3g50780	LOC101261083)
Solyc08g080510.3	LOC101267918	Solanum	lycopersicum	replication factor C subunit 2	LOC101267918)
Solyc04g076280.3	LOC101254194	Solanum	lycopersicum	MADS-box protein AGL24	LOC101254194)
Solyc02g063170.3	LOC101257039	Solanum	lycopersicum	protein ABA DEFICIENT 4, chloroplastic-like	LOC101257039)
Solyc02g087400.1	LOC101263960	Solanum	lycopersicum	signal recognition particle 43 kDa protein, chloroplastic	LOC101263960)
Solyc02g005340.3	LOC101249312	Solanum	lycopersicum	probable metal-nicotianamine transporter YSL7	LOC101249312)
Solyc07g005090.3	LOC101257483	Solanum	lycopersicum	nod factor hydrolase protein 1	LOC101257483)
Solyc08g014280.3	LOC101253107	Solanum	lycopersicum	IQ domain-containing protein	LOC101253107)
Solyc01g099810.3	LOC101257012	Solanum	lycopersicum	serine/arginine-rich splicing factor SR30	LOC101257012)
Solyc01g104030.3	LOC101251722	Solanum	lycopersicum	potassium channel AKT2/3	LOC101251722)
Solyc12g099500.2	LOC109119113	Solanum	lycopersicum	uncharacterized LOC109119113	LOC109119113)
Solyc02g093550.3	LOC101257418	Solanum	lycopersicum	uncharacterized LOC101257418	LOC101257418)
Solyc02g030100.3	LOC101243942	Solanum	lycopersicum	vacuolar protein sorting-associated protein 54, chloroplastic-like	LOC101243942)
Solyc08g077560.3	LOC101252910	Solanum	lycopersicum	probable serine/threonine-protein kinase PBL19	LOC101252910)
Solyc07g064240.3	LOC101268204	Solanum	lycopersicum	early nodulin-like protein 9	LOC101268204)
Solyc08g079260.3	LOC101268416	Solanum	lycopersicum	FAM10 family protein At4g22670	LOC101268416)
Solyc09g091910.2	LOC101264463	Solanum	lycopersicum	purple acid phosphatase 15	LOC101264463)
Solyc01g056520.3	LOC101262148	Solanum	lycopersicum	uncharacterized LOC101262148	LOC101262148)
Solyc08g067960.3	LOC101254223	Solanum	lycopersicum	probable E3 ubiquitin-protein ligase RZFP34	LOC101254223)
Solyc03g033980.3	LOC101250396	Solanum	lycopersicum	tubby-like F-box protein 5	LOC101250396)
Solyc04g014490.1	LOC101267983	Solanum	lycopersicum	uncharacterized LOC101267983	LOC101267983)
Solyc09g089780.3	LOC101244810	Solanum	lycopersicum	deacetoxyvindoline 4-hydroxylase	LOC101244810)
Solyc02g069390.2	LOC101267286	Solanum	lycopersicum	trihelix transcription factor ASR3	LOC101267286)
Solyc05g005730.3	LOC101255093	Solanum	lycopersicum	uncharacterized LOC101255093	LOC101255093)
Solyc12g096120.2	LOC101263096	Solanum	lycopersicum	ubiquitin-fold modifier 1	LOC101263096)
Solyc07g006610.3	LOC101265742	Solanum	lycopersicum	PTI1-like tyrosine-protein kinase At3g15890	LOC101265742)
Solyc06g071750.3	LOC101267816	Solanum	lycopersicum	protein PAL OF QUIRKY-like	LOC101267816)
Solyc03g116610.3	ERF-H3 Solanum	lycoper	sicum	ethylene-responsive transcription factor WIN1/SHN1	ERF-H3)
Solyc04g077410.3	ACS5 Solanum	lycoper	sicum	1-aminocyclopropane-1-carboxylate synthase 5	ACS5)
Solyc12g088310.2	LOC101254285	Solanum	lycopersicum	uncharacterized LOC101254285	LOC101254285)
Solyc04g063350.3	LOC101254378	Solanum	lycopersicum	2-oxoisovalerate dehydrogenase subunit alpha 1, mitochondrial	LOC101254378)
Solyc01g090760.3	LOC101267350	Solanum	lycopersicum	GATA transcription factor 4	LOC101267350)
Solyc03g116320.3	TCP16 Solanum	lycoper	sicum	TCP transcription factor 16	TCP16)
Solyc03g007790.3	LOC101261889	Solanum	lycopersicum	G-type lectin S-receptor-like serine/threonine-protein kinase At5g24080	LOC101261889)
Solyc05g009520.1	LOC101257561	Solanum	lycopersicum	uncharacterized LOC101257561	LOC101257561)
Solyc03g058190.3	LOC101249052	Solanum	lycopersicum	putative elongation factor TypA-like SVR3, chloroplastic	LOC101249052)
Solyc02g072240.3	LOC101267672	Solanum	lycopersicum	cellulose synthase A catalytic subunit 8 [UDP-forming]	LOC101267672)
Solyc07g008380.2	LOC138337177	Solanum	lycopersicum	stemmadenine O-acetyltransferase-like	LOC138337177)
Solyc01g028800.2	LOC101252807	Solanum	lycopersicum	pumilio homolog 12	LOC101252807)
Solyc11g013130.2	LOC101250855	Solanum	lycopersicum	uncharacterized LOC101250855	LOC101250855)
Solyc08g078280.1	LOC101264355	Solanum	lycopersicum	pentatricopeptide repeat-containing protein At5g47360	LOC101264355)
Solyc10g007170.2	LOC104649478	Solanum	lycopersicum	transcription factor GTE4-like	LOC104649478)
Solyc06g068810.3	LOC101249092	Solanum	lycopersicum	pentatricopeptide repeat-containing protein At5g50990	LOC101249092)
Solyc01g079720.3	LOC101249298	Solanum	lycopersicum	protein phosphatase 2C 70	LOC101249298)
Solyc07g045420.3	LOC101260838	Solanum	lycopersicum	protein ACTIVITY OF BC1 COMPLEX KINASE 7, chloroplastic	LOC101260838)
Solyc11g072960.1	LOC101259311	Solanum	lycopersicum	ankyrin repeat-containing protein At5g02620-like	LOC101259311)
Solyc06g082070.3	LOC101245266	Solanum	lycopersicum	uncharacterized LOC101245266	LOC101245266)
Solyc11g044310.2	LOC101246987	Solanum	lycopersicum	proline iminopeptidase	LOC101246987)
Solyc02g082810.3	LOC101254858	Solanum	lycopersicum	uncharacterized LOC101254858	LOC101254858)
Solyc01g094360.3	LOC101264462	Solanum	lycopersicum	transcription factor MYB17-like	LOC101264462)
Solyc05g024160.3	LOC101254693	Solanum	lycopersicum	pyruvate dehydrogenase E1 component subunit beta-1, mitochondrial-like	LOC101254693)
Solyc01g080430.3	LOC101267057	Solanum	lycopersicum	putative E3 ubiquitin-protein ligase RF298	LOC101267057)
Solyc07g041930.3	LOC101251903	Solanum	lycopersicum	uncharacterized LOC101251903	LOC101251903)
Solyc08g068300.3	LOC101259179	Solanum	lycopersicum	uncharacterized LOC101259179	LOC101259179)
Solyc09g018730.3	LOC101250723	Solanum	lycopersicum	ubiquitin carboxyl-terminal hydrolase 2	LOC101250723)
Solyc06g009140.3	LOC101259340	Solanum	lycopersicum	protein SENESCENCE-ASSOCIATED GENE 21, mitochondrial	LOC101259340)
Solyc09g091830.3	LOC101263249	Solanum	lycopersicum	protein disulfide isomerase pTAC5, chloroplastic	LOC101263249)
Solyc10g006430.2	LOC101252926	Solanum	lycopersicum	uncharacterized LOC101252926	LOC101252926)
Solyc05g053100.3	LOC101246429	Solanum	lycopersicum	dihydrolipoyl dehydrogenase 1, chloroplastic	LOC101246429)
Solyc03g083130.2	LOC101253262	Solanum	lycopersicum	structural maintenance of chromosomes flexible hinge domain-containing protein GMI1	LOC101253262)
Solyc03g096040.3	LOC101260517	Solanum	lycopersicum	1-Cys peroxiredoxin A	LOC101260517)
Solyc01g087650.3	LOC101254422	Solanum	lycopersicum	conserved oligomeric Golgi complex subunit 8	LOC101254422)
Solyc07g015910.3	LOC101247234	Solanum	lycopersicum	WAT1-related protein At1g25270-like	LOC101247234)
Solyc03g123390.3	LOC101251165	Solanum	lycopersicum	uncharacterized LOC101251165	LOC101251165)
Solyc03g119650.3	LOC101262196	Solanum	lycopersicum	DENN domain and WD repeat-containing protein SCD1	LOC101262196)
Solyc07g006480.3	LOC101262225	Solanum	lycopersicum	probably inactive leucine-rich repeat receptor-like protein kinase At5g48380	LOC101262225)
Solyc05g012290.3	LOC101268183	Solanum	lycopersicum	protein root UVB sensitive 3	LOC101268183)
Solyc02g094350.3	LOC101262467	Solanum	lycopersicum	membrane-anchored ubiquitin-fold protein 4	LOC101262467)
Solyc12g099490.2	cgi1 Solanum	lycoper	sicum	protein FAM32A	cgi1)
Solyc12g049370.2	LOC101262899	Solanum	lycopersicum	probable nucleoside diphosphate kinase 5	LOC101262899)
Solyc10g083960.2	LOC101244727	Solanum	lycopersicum	uncharacterized LOC101244727	LOC101244727)
Solyc08g066110.3	profilin	Solanum	lycopersicum	profilin protein	profilin)
Solyc09g082520.3	LOC101252719	Solanum	lycopersicum	small ribosomal subunit protein eS1	LOC101252719)
Solyc02g086230.2	LOC101263177	Solanum	lycopersicum	putative pentatricopeptide repeat-containing protein At4g17915	LOC101263177)
Solyc06g050560.3	LOC101263033	Solanum	lycopersicum	probable leucine-rich repeat receptor-like protein kinase IMK3	LOC101263033)
Solyc09g091950.1	LOC101246474	Solanum	lycopersicum	ethylene-responsive transcription factor ERF062	LOC101246474)
Solyc07g049610.1	LOC101263331	Solanum	lycopersicum	xyloglucan galactosyltransferase XLT2	LOC101263331)
Solyc06g065590.3	LOC101244736	Solanum	lycopersicum	large ribosomal subunit protein eL20y	LOC101244736)
Solyc01g099520.3	LOC101250742	Solanum	lycopersicum	rapid alkalinization factor	LOC101250742)
Solyc11g012570.2	LOC101261984	Solanum	lycopersicum	pentatricopeptide repeat-containing protein At3g51320	LOC101261984)
Solyc07g054370.3	LOC104648385	Solanum	lycopersicum	FBD-associated F-box protein At2g26860-like	LOC104648385)
Solyc04g015580.3	LOC101246912	Solanum	lycopersicum	protein SEMI-ROLLED LEAF 2	LOC101246912)
Solyc10g085380.2	LOC101245216	Solanum	lycopersicum	short-chain dehydrogenase reductase 2a	LOC101245216)
Solyc09g030450.3	LOC101263638	Solanum	lycopersicum	probable inactive receptor kinase At5g58300	LOC101263638)
Solyc06g074090.3	DWF5-2 Solanum	lycoper	sicum r	7-dehydrocholesterol reductase	DWF5-2)
Solyc11g020890.2	LOC544138	Solanum	lycopersicum	uncharacterized LOC544138	LOC544138)
Solyc08g069140.3	LOC101249567	Solanum	lycopersicum	probable cyclic nucleotide-gated ion channel 14	LOC101249567)
Solyc01g109870.3	LOC101265778	Solanum	lycopersicum	phosphatidylinositol/phosphatidylcholine transfer protein SFH8	LOC101265778)
Solyc10g019040.2	LOC101265872	Solanum	lycopersicum	kinetochore protein NUF2 homolog	LOC101265872)
Solyc02g083510.3	LOC101266894	Solanum	lycopersicum	aquaporin PIP2-5	LOC101266894)
Solyc10g045105.1	LOC138339002	Solanum	lycopersicum	kinesin-like protein KIN-14E	LOC138339002)
Solyc02g082360.3	LOC101255078	Solanum	lycopersicum	eukaryotic translation initiation factor 6-2	LOC101255078)
Solyc01g096470.3	LOC101266671	Solanum	lycopersicum	trihelix transcription factor ASIL2	LOC101266671)
Solyc07g007220.3	LOC101252501	Solanum	lycopersicum	probable protein phosphatase 2C 27	LOC101252501)
Solyc07g039190.3	LOC101245860	Solanum	lycopersicum	uncharacterized LOC101245860	LOC101245860)
Solyc12g057060.2	LOC101248655	Solanum	lycopersicum	7-deoxyloganetin glucosyltransferase-like	LOC101248655)
Solyc02g066800.2	LOC101250768	Solanum	lycopersicum	uncharacterized LOC101250768	LOC101250768)
Solyc03g034375.1	LOC101259614	Solanum	lycopersicum	non-specific lipid-transfer protein 2	LOC101259614)
Solyc05g010620.2	LOC104647316	Solanum	lycopersicum	putative pentatricopeptide repeat-containing protein At1g68930	LOC104647316)
Solyc07g066240.3	LOC778198	Solanum	lycopersicum	uncharacterized LOC778198	LOC778198)
Solyc01g009235.1	LOC101250328	Solanum	lycopersicum	ABA aldehyde oxidase	LOC101250328)
Solyc06g082440.1	CIPK11 Solanum	lycoper	sicum	CBL-interacting protein kinase 11	CIPK11)
Solyc11g005130.2	LOC101258212	Solanum	lycopersicum	ubinuclein-1-like	LOC101258212)
Solyc09g055230.3	LOC101247060	Solanum	lycopersicum	SMAX1-LIKE protein	LOC101247060)
Solyc11g066510.2	LOC101265001	Solanum	lycopersicum	RING-H2 finger protein ATL57	LOC101265001)
Solyc06g007470.3	LOC101248302	Solanum	lycopersicum	small ribosomal subunit protein eS26x	LOC101248302)
Solyc04g010120.3	LOC101243883	Solanum	lycopersicum	macrophage erythroblast attacher	LOC101243883)
Solyc09g011750.3	LOC101262339	Solanum	lycopersicum	serine/threonine-protein kinase BSK5	LOC101262339)
Solyc02g030170.3	LOC543937	Solanum	lycopersicum	sterol side chain reductase	LOC543937)
Solyc03g026090.3	LOC101264795	Solanum	lycopersicum	putative non-specific lipid-transfer protein 14	LOC101264795)
Solyc04g055090.1	LOC101261612	Solanum	lycopersicum	uncharacterized LOC101261612	LOC101261612)
Solyc03g093360.3	LOC101263984	Solanum	lycopersicum	PLAT domain-containing protein 3	LOC101263984)
Solyc04g076480.3	LOC101247014	Solanum	lycopersicum	serine/threonine-protein kinase CTR1	LOC101247014)
Solyc09g008410.3	LOC101257104	Solanum	lycopersicum	peptidyl-prolyl cis-trans isomerase CYP21-4	LOC101257104)
Solyc03g059100.2	WDR57 Solanum	lycoper	sicum	WD-repeat protein 57	WDR57)
Solyc03g123720.3	LOC101268664	Solanum	lycopersicum	O-fucosyltransferase 36	LOC101268664)
Solyc02g093060.3	LOC101245512	Solanum	lycopersicum	tRNA-dihydrouridine synthase 1-like protein	LOC101245512)
Solyc01g102410.3	LOC101244420	Solanum	lycopersicum	glutamate--tRNA ligase, cytoplasmic	LOC101244420)
Solyc12g055870.2	LOC101263002	Solanum	lycopersicum	bidirectional sugar transporter SWEET7	LOC101263002)
Solyc03g077910.3	LOC101245628	Solanum	lycopersicum	beta-glucuronosyltransferase GlcAT14A-like	LOC101245628)
Solyc01g099400.3	LOC101248426	Solanum	lycopersicum	autophagy-related protein 18a	LOC101248426)
Solyc07g049730.3	LOC101260358	Solanum	lycopersicum	uncharacterized LOC101260358	LOC101260358)
Solyc05g053300.3	LOC544237	Solanum	lycopersicum	dihydrolipoamide dehydrogenase precursor	LOC544237)
Solyc04g007660.1	LOC101260926	Solanum	lycopersicum	uncharacterized LOC101260926	LOC101260926)
Solyc02g091990.3	ACS3 Solanum	lycoper	sicum	1-aminocyclopropane-1-carboxylate synthase 3	ACS3)
Solyc06g066170.3	LOC101258966	Solanum	lycopersicum	isoflavone reductase homolog	LOC101258966)
Solyc06g072990.1	LOC101259547	Solanum	lycopersicum	protein RESPONSE TO LOW SULFUR 3	LOC101259547)
Solyc06g068160.3	SNF4 Solanum	lycoper	sicum	SNF4 protein	SNF4)
Solyc02g091430.3	LOC101257420	Solanum	lycopersicum	U-box domain-containing protein 4	LOC101257420)
Solyc10g080140.2	LOC104644366	Solanum	lycopersicum	cell wall integrity and stress response component 1	LOC104644366)
Solyc04g082740.3	LOC101267233	Solanum	lycopersicum	increased DNA methylation 3-like	LOC101267233)
Solyc01g009320.2	LOC101249004	Solanum	lycopersicum	E3 ubiquitin-protein ligase PUB23-like	LOC101249004)
Solyc03g096850.3	LOC101255672	Solanum	lycopersicum	protein MET1, chloroplastic	LOC101255672)
Solyc11g005820.1	LOC101246884	Solanum	lycopersicum	cell wall / vacuolar inhibitor of fructosidase 2	LOC101246884)
Solyc10g044680.2	LOC101249128	Solanum	lycopersicum	transcription factor MYB61-like	LOC101249128)
Solyc02g079580.3	LOC104645809	Solanum	lycopersicum	G-type lectin S-receptor-like serine/threonine-protein kinase At1g11330	LOC104645809)
Solyc09g015930.3	LOC101258585	Solanum	lycopersicum	DEAD-box ATP-dependent RNA helicase 20	LOC101258585)
Solyc08g014470.3	LOC101256311	Solanum	lycopersicum	protein LONG AFTER FAR-RED 3	LOC101256311)
Solyc02g078540.3	LOC101266991	Solanum	lycopersicum	clathrin light chain 1	LOC101266991)
Solyc08g074670.3	LOC101265053	Solanum	lycopersicum	mediator of RNA polymerase II transcription subunit 28-like	LOC101265053)
Solyc01g100990.3	LOC101259582	Solanum	lycopersicum	zinc finger CCCH domain-containing protein 3	LOC101259582)
Solyc11g068370.2	LOC101245029	Solanum	lycopersicum	transcription factor TGA9-like	LOC101245029)
Solyc10g078180.2	LOC101260979	Solanum	lycopersicum	cyclin-T1-3	LOC101260979)
Solyc09g055350.3	ABCB25 Solanum	lycoper	sicum	ABC transporter B family member 25	ABCB25)
Solyc02g085170.3	SFP11 Solanum	lycoper	sicum	sugar transporter ERD6-like 6	SFP11)
Solyc10g008100.3	LOC101244125	Solanum	lycopersicum	glucosidase 2 subunit beta	LOC101244125)
Solyc10g076760.2	LOC101250352	Solanum	lycopersicum	putative serine/threonine-protein kinase	LOC101250352)
Solyc01g068020.3	LOC101262041	Solanum	lycopersicum	uncharacterized LOC101262041	LOC101262041)
Solyc03g082550.3	LOC101245037	Solanum	lycopersicum	homeobox-leucine zipper protein ATHB-7	LOC101245037)
Solyc01g097300.3	LOC101260870	Solanum	lycopersicum	prefoldin subunit 4	LOC101260870)
Solyc04g057980.3	ORR Solanum	lycoper	sicum	NAD	P)H-quinone oxidoreductase subunit M, chloroplastic	ORR)
Solyc04g071690.3	LOC101253893	Solanum	lycopersicum	uncharacterized LOC101253893	LOC101253893)
Solyc05g008900.3	LOC101245056	Solanum	lycopersicum	uncharacterized LOC101245056	LOC101245056)
Solyc03g098150.3	LOC101252371	Solanum	lycopersicum	protein kinase domain-containing protein	LOC101252371)
Solyc04g080640.1	LOC101245645	Solanum	lycopersicum	uncharacterized LOC101245645	LOC101245645)
Solyc06g060120.3	SWI3C Solanum	lycoper	sicum	SWI/SNF complex subunit SWI3C	SWI3C)
Solyc08g066660.1	ERF-H8 Solanum	lycoper	sicum	ethylene response factor H.8	ERF-H8)
Solyc05g015530.3	LOC101246823	Solanum	lycopersicum	uncharacterized LOC101246823	LOC101246823)
Solyc03g044660.3	LOC101250089	Solanum	lycopersicum	4-hydroxy-tetrahydrodipicolinate synthase, chloroplastic-like	LOC101250089)
Solyc03g116070.1	LOC101253676	Solanum	lycopersicum	mini zinc finger protein 3	LOC101253676)
Solyc03g019910.3	LOC101253457	Solanum	lycopersicum	uncharacterized LOC101253457	LOC101253457)
Solyc06g068610.2	LOC101254809	Solanum	lycopersicum	uncharacterized LOC101254809	LOC101254809)
Solyc10g009150.3	LOC101245207	Solanum	lycopersicum	organ-specific protein S2	LOC101245207)
Solyc05g053830.3	LOC101255494	Solanum	lycopersicum	protein transport protein SEC23 E	LOC101255494)
Solyc12g009450.2	LOC101244161	Solanum	lycopersicum	putative late blight resistance protein homolog R1B-16	LOC101244161)
Solyc11g068730.2	LOC101266793	Solanum	lycopersicum	bifunctional nitrilase/nitrile hydratase NIT4B	LOC101266793)
Solyc04g080670.3	LOC101263310	Solanum	lycopersicum	inositol-pentakisphosphate 2-kinase	LOC101263310)
Solyc06g071140.3	LOC101248017	Solanum	lycopersicum	protein EARLY FLOWERING 5	LOC101248017)
Solyc10g081280.2	LOC101258016	Solanum	lycopersicum	uncharacterized LOC101258016	LOC101258016)
Solyc03g115140.3	LOC101256665	Solanum	lycopersicum	DNAJ protein JJJ1 homolog	LOC101256665)
Solyc08g067930.3	LOC101249391	Solanum	lycopersicum	probable ADP-ribosylation factor GTPase-activating protein AGD14	LOC101249391)
Solyc01g080400.3	LOC101266158	Solanum	lycopersicum	probable protein phosphatase 2C 35	LOC101266158)
Solyc06g075150.3	ARF10B Solanum	lycoper	sicum	auxin response factor	ARF10B)
Solyc06g063040.1	LOC101246540	Solanum	lycopersicum	2-alkenal reductase	NADP	+)-dependent)	LOC101246540)
Solyc09g065030.3	LOC101253933	Solanum	lycopersicum	protein trichome birefringence-like 11	LOC101253933)
Solyc01g094570.3	LOC101260669	Solanum	lycopersicum	uncharacterized LOC101260669	LOC101260669)
Solyc01g081080.2	LOC101250629	Solanum	lycopersicum	replication factor C subunit 3-like	LOC101250629)
Solyc10g081160.2	LOC101254146	Solanum	lycopersicum	ubiquitin-conjugating enzyme E2 22	LOC101254146)
Solyc07g064160.3	LOC101257192	Solanum	lycopersicum	thiamine thiazole synthase, chloroplastic	LOC101257192)
Solyc04g014700.3	MED11 Solanum	lycoper	sicum	Mediator of RNA polymerase II transcription subunit 11	MED11)
Solyc01g100220.3	LOC101266764	Solanum	lycopersicum	GATA transcription factor 16	LOC101266764)
Solyc06g073080.3	LOC101257381	Solanum	lycopersicum	2-oxoglutarate Fe	II) dependent oxygenase superfamily protein	LOC101257381)
Solyc01g028830.3	LOC101253412	Solanum	lycopersicum	probable serine/threonine-protein kinase PBL16	LOC101253412)
Solyc02g021350.3	LOC101245306	Solanum	lycopersicum	NAP1-related protein 1-like	LOC101245306)
Solyc10g045100.2	LOC101256726	Solanum	lycopersicum	phosphoglycerate mutase-like protein AT74	LOC101256726)
Solyc02g069790.3	LOC101263271	Solanum	lycopersicum	DNA-damage-repair/toleration protein DRT111, chloroplastic	LOC101263271)
Solyc12g094500.2	LOC101251366	Solanum	lycopersicum	alcohol dehydrogenase-like 7	LOC101251366)
Solyc11g069095.1	LOC101248844	Solanum	lycopersicum	auxin-induced protein X15	LOC101248844)
Solyc01g111880.3	LOC101248247	Solanum	lycopersicum	serine/threonine-protein kinase STY46	LOC101248247)
Solyc02g022850.1	LOC101264571	Solanum	lycopersicum	berberine bridge enzyme-like 21	LOC101264571)
Solyc10g085300.2	LOC101248154	Solanum	lycopersicum	uncharacterized protein	LOC101248154)
Solyc10g005020.3	LOC101263352	Solanum	lycopersicum	uncharacterized LOC101263352	LOC101263352)
Solyc06g054020.3	LOC101258662	Solanum	lycopersicum	probable RNA helicase SDE3	LOC101258662)
Solyc07g042710.3	LOC101264647	Solanum	lycopersicum	uncharacterized LOC101264647	LOC101264647)
Solyc01g088310.3	LOC101266160	Solanum	lycopersicum	geranylgeranyl diphosphate reductase, chloroplastic-like	LOC101266160)
Solyc05g005300.2	LOC101245546	Solanum	lycopersicum	transcription factor bHLH90	LOC101245546)
Solyc05g053710.3	LOC101258656	Solanum	lycopersicum	uncharacterized LOC101258656	LOC101258656)
Solyc11g042440.1	LOC101265504	Solanum	lycopersicum	uncharacterized LOC101265504	LOC101265504)
Solyc10g009270.3	LOC101267939	Solanum	lycopersicum	transcription factor bHLH14-like	LOC101267939)
Solyc11g010700.2	LOC101248258	Solanum	lycopersicum	putative U-box domain-containing protein 50	LOC101248258)
Solyc12g017910.2	LOC101262083	Solanum	lycopersicum	potassium transporter 4	LOC101262083)
Solyc09g092070.3	LOC101267352	Solanum	lycopersicum	uncharacterized LOC101267352	LOC101267352)
Solyc04g078750.3	LOC101250111	Solanum	lycopersicum	uncharacterized LOC101250111	LOC101250111)
Solyc12g010440.2	LOC101249891	Solanum	lycopersicum	putative glycerol-3-phosphate transporter 5	LOC101249891)
Solyc09g005560.3	LOC101249201	Solanum	lycopersicum	trihelix transcription factor GT-3b	LOC101249201)
Solyc01g008510.3	LOC101255525	Solanum	lycopersicum	photosystem II 5 kDa protein, chloroplastic-like	LOC101255525)
Solyc11g069540.2	LOC101262177	Solanum	lycopersicum	UDP-xylose transporter 1	LOC101262177)
Solyc05g051200.1	LOC606712	Solanum	lycopersicum	ethylene-responsive transcription factor 1	LOC606712)
Solyc08g066310.2	LOC101247644	Solanum	lycopersicum	receptor-like protein kinase 7	LOC101247644)
Solyc12g017540.2	LOC101259126	Solanum	lycopersicum	ankyrin repeat protein SKIP35-like	LOC101259126)
Solyc11g064840.1	LOC101260399	Solanum	lycopersicum	uncharacterized LOC101260399	LOC101260399)
Solyc05g010420.2	SAMDC Solanum	lycoper	sicum	S-adenosylmethionine decarboxylase	SAMDC)
Solyc03g114690.3	LOC101264414	Solanum	lycopersicum	protein ENHANCER OF LHP1 1	LOC101264414)
Solyc01g058260.3	LOC101244314	Solanum	lycopersicum	nuclear poly	A) polymerase 3	LOC101244314)
Solyc06g009050.3	LOC101256975	Solanum	lycopersicum	universal stress protein PHOS34	LOC101256975)
Solyc01g073920.3	LOC101251026	Solanum	lycopersicum	proline-rich receptor-like protein kinase PERK12	LOC101251026)
Solyc09g031580.3	LOC101264968	Solanum	lycopersicum	uncharacterized LOC101264968	LOC101264968)
Solyc10g005950.3	LOC101263765	Solanum	lycopersicum	nudix hydrolase 2	LOC101263765)
Solyc12g037980.2	LOC101260909	Solanum	lycopersicum	actin-related protein 4	LOC101260909)
Solyc02g094440.3	LOC101259897	Solanum	lycopersicum	uncharacterized LOC101259897	LOC101259897)
Solyc11g045530.2	LOC101262483	Solanum	lycopersicum	LOB domain-containing protein 4	LOC101262483)
Solyc10g076840.2	LOC101252129	Solanum	lycopersicum	protein LATERAL BRANCHING OXIDOREDUCTASE 1	LOC101252129)
Solyc04g039730.3	LOC101258453	Solanum	lycopersicum	protein NSP-INTERACTING KINASE 3	LOC101258453)
Solyc03g116880.3	LOC101247118	Solanum	lycopersicum	uncharacterized LOC101247118	LOC101247118)
Solyc07g063350.3	LOC101248895	Solanum	lycopersicum	COP1-interacting protein 7	LOC101248895)
Solyc12g041980.2	LOC101249153	Solanum	lycopersicum	BRCA1-associated RING domain protein 1-like	LOC101249153)
Solyc03g093850.2	LOC101245828	Solanum	lycopersicum	ATP-dependent DNA helicase SRS2-like	LOC101245828)
Solyc08g013780.2	LOC101244098	Solanum	lycopersicum	putative F-box/LRR-repeat protein 23	LOC101244098)
Solyc08g014120.3	LOC543581	Solanum	lycopersicum	transcription factor bHLH113	LOC543581)
Solyc07g066560.1	LOC101255313	Solanum	lycopersicum	auxin-responsive protein SAUR71	LOC101255313)
Solyc03g118920.3	LOC101263393	Solanum	lycopersicum	DExH-box ATP-dependent RNA helicase DExH3	LOC101263393)
Solyc06g082670.3	LOC101263720	Solanum	lycopersicum	large ribosomal subunit protein uL16	LOC101263720)
Solyc02g069230.3	LOC101249984	Solanum	lycopersicum	E3 ubiquitin-protein ligase RSL1	LOC101249984)
Solyc10g008340.3	LOC101263763	Solanum	lycopersicum	uncharacterized LOC101263763	LOC101263763)
Solyc04g011850.1	LOC101250881	Solanum	lycopersicum	monothiol glutaredoxin-S1	LOC101250881)
Solyc01g067740.3	SODCC.1 Solanum	lycoper	sicum	superoxide dismutase [Cu-Zn] 1	SODCC.1)
Solyc08g077960.3	LOC101246747	Solanum	lycopersicum	GATA transcription factor 26-like	LOC101246747)
Solyc05g056055.1	LOC101253687	Solanum	lycopersicum	uncharacterized LOC101253687	LOC101253687)
Solyc10g079470.3	gldh Solanum	lycoper	sicum	L-galactono-1,4-lactone dehydrogenase	gldh)
Solyc07g064850.3	LOC101267426	Solanum	lycopersicum	adenylyltransferase and sulfurtransferase MOCS3	LOC101267426)
Solyc11g010370.1	LOC101265698	Solanum	lycopersicum	putative clathrin assembly protein At4g40080	LOC101265698)
Solyc01g110510.3	LOC101249218	Solanum	lycopersicum	uncharacterized LOC101249218	LOC101249218)
Solyc10g017690.1	LOC101258902	Solanum	lycopersicum	serine/threonine-protein kinase BLUS1-like	LOC101258902)
Solyc08g029230.3	LOC101267331	Solanum	lycopersicum	aspartic proteinase 36-like	LOC101267331)
Solyc03g007060.3	LOC101244930	Solanum	lycopersicum	protein TPX2-like	LOC101244930)
Solyc06g059740.3	ADH2 Solanum	lycoper	sicum	alcohol dehydrogenase	ADH2)
Solyc10g005830.3	LOC101249026	Solanum	lycopersicum	uncharacterized LOC101249026	LOC101249026)
Solyc10g081610.2	LOC101266987	Solanum	lycopersicum	ubiquitin C-terminal hydrolase 12	LOC101266987)
Solyc04g017690.3	LOC101253770	Solanum	lycopersicum	protein EARLY RESPONSIVE TO DEHYDRATION 15	LOC101253770)
Solyc02g080580.1	LOC101252739	Solanum	lycopersicum	protein S40-1	LOC101252739)
Solyc10g049600.2	LOC101257813	Solanum	lycopersicum		S)-8-oxocitronellyl enol synthase ISY1-like	LOC101257813)
Solyc03g118470.3	LOC101254676	Solanum	lycopersicum	nudix hydrolase 18, mitochondrial	LOC101254676)
Solyc02g078450.3	LOC101244923	Solanum	lycopersicum	tetraspanin-19	LOC101244923)
Solyc01g080840.3	LOC101250048	Solanum	lycopersicum	protein translocase subunit SECA1, chloroplastic	LOC101250048)
Solyc01g097770.3	PHOT2 Solanum	lycoper	sicum	phototropin-2	PHOT2)
Solyc02g090910.3	LOC101267666	Solanum	lycopersicum	uncharacterized LOC101267666	LOC101267666)
Solyc05g008420.3	LOC101261329	Solanum	lycopersicum	uncharacterized LOC101261329	LOC101261329)
Solyc07g064410.1	LOC101252202	Solanum	lycopersicum	fatty acid desaturase 4, chloroplastic	LOC101252202)
Solyc10g005260.3	LOC101257903	Solanum	lycopersicum	polyadenylate-binding protein RBP45-like	LOC101257903)
Solyc09g092715.1	LOC101256920	Solanum	lycopersicum	dormancy-associated protein 2-like	LOC101256920)
Solyc11g006380.2	LOC101257127	Solanum	lycopersicum	large ribosomal subunit protein mL101	rPPR4)	LOC101257127)
Solyc07g006640.3	LOC101266344	Solanum	lycopersicum	ADP-ribosylation factor 1	LOC101266344)
Solyc05g046310.3	LOC101265337	Solanum	lycopersicum	uncharacterized LOC101265337	LOC101265337)
Solyc10g007690.3	CAB-8 Solanum	lycoper	sicum	type III chlorophyll a/b-binding protein	CAB-8)
Solyc09g015155.1	LOC101266253	Solanum	lycopersicum	PRA1 family protein B4	LOC101266253)
Solyc03g045083.1	LOC101254280	Solanum	lycopersicum	protein GAMETE EXPRESSED 3	LOC101254280)
Solyc03g097750.3	LOC101264411	Solanum	lycopersicum	uncharacterized LOC101264411	LOC101264411)
Solyc08g066180.3	LOC101246947	Solanum	lycopersicum	endoribonuclease YbeY-like	LOC101246947)
Solyc07g053760.3	LOC101248792	Solanum	lycopersicum	probable protein phosphatase 2C 58	LOC101248792)
Solyc01g090670.3	LOC101264859	Solanum	lycopersicum	nucleoporin-like protein	LOC101264859)
Solyc01g104480.3	LOC101262360	Solanum	lycopersicum	uncharacterized LOC101262360	LOC101262360)
Solyc05g013180.3	PHO1-4 Solanum	lycoper	sicum	phosphate transporter PHO1-4	PHO1-4)
Solyc01g098710.3	LOC101258996	Solanum	lycopersicum	aspartic proteinase 36-like	LOC101258996)
Solyc12g014580.2	LOC101247587	Solanum	lycopersicum	uncharacterized LOC101247587	LOC101247587)
Solyc01g087500.3	LOC101250733	Solanum	lycopersicum	DNA topoisomerase 2	LOC101250733)
Solyc04g008800.3	LOC101247605	Solanum	lycopersicum	uncharacterized LOC101247605	LOC101247605)
Solyc04g071160.3	LOC101263700	Solanum	lycopersicum	transcription factor VIP1	LOC101263700)
Solyc03g112830.3	LOC101254472	Solanum	lycopersicum	uncharacterized LOC101254472	LOC101254472)
Solyc05g025890.2	LOC101263025	Solanum	lycopersicum	GCN5-related N-acetyltransferase 6, chloroplastic-like	LOC101263025)
Solyc01g094770.3	LOC101260970	Solanum	lycopersicum	ATG8-interacting protein 1	LOC101260970)
Solyc08g082610.3	LOC101251606	Solanum	lycopersicum	B2 protein	LOC101251606)
Solyc06g067950.3	LOC101266950	Solanum	lycopersicum	uncharacterized LOC101266950	LOC101266950)
Solyc06g051020.2	LOC101244959	Solanum	lycopersicum	peptide-N4-	N-acetyl-beta-glucosaminyl)asparagine amidase A	LOC101244959)
Solyc12g044340.2	LOC101256567	Solanum	lycopersicum	uncharacterized LOC101256567	LOC101256567)
Solyc09g011220.3	LOC101257102	Solanum	lycopersicum	mannose-1-phosphate guanylyltransferase 1-like	LOC101257102)
Solyc04g026200.3	LOC101265226	Solanum	lycopersicum	ubiquitin-like-specific protease 1D	LOC101265226)
Solyc06g060730.3	LOC101252499	Solanum	lycopersicum	uncharacterized LOC101252499	LOC101252499)
Solyc10g052660.2	RPS25 Solanum	lycoper	sicum	ribosomal protein S25	RPS25)
Solyc11g011470.2	LOC101263481	Solanum	lycopersicum	NADH dehydrogenase [ubiquinone] iron-sulfur protein 1, mitochondrial	LOC101263481)
Solyc01g006000.3	LOC101254228	Solanum	lycopersicum	uncharacterized LOC101254228	LOC101254228)
Solyc08g006870.3	LOC101253401	Solanum	lycopersicum	phototropic-responsive NPH3 family protein NPY1	LOC101253401)
Solyc06g036250.1	LOC101260648	Solanum	lycopersicum	uncharacterized LOC101260648	LOC101260648)
Solyc07g066200.3	LOC101263134	Solanum	lycopersicum	uncharacterized LOC101263134	LOC101263134)
Solyc09g061340.1	LOC138338597	Solanum	lycopersicum	pentatricopeptide repeat-containing protein At1g31430-like	LOC138338597)
Solyc03g083530.3	ACI39 Solanum	lycoper	sicum	cytoplasmic ribosomal protein S13	ACI39)
Solyc10g080630.2	LOC101261183	Solanum	lycopersicum	uncharacterized LOC101261183	LOC101261183)
Solyc03g114250.3	LOC101247419	Solanum	lycopersicum	uncharacterized LOC101247419	LOC101247419)
Solyc11g068530.1	LOC101262686	Solanum	lycopersicum	protein FANTASTIC FOUR 3-like	LOC101262686)
Solyc01g088380.2	LOC101244042	Solanum	lycopersicum	DNA replication ATP-dependent helicase/nuclease JHS1	LOC101244042)
Solyc03g120760.3	LOC101261107	Solanum	lycopersicum	proline-rich receptor-like protein kinase PERK15	LOC101261107)
Solyc03g123440.3	DML4 Solanum	lycoper	sicum	DNA demethylase 4	DML4)
Solyc04g079120.3	LOC101257069	Solanum	lycopersicum	probable protein phosphatase 2C 12	LOC101257069)
Solyc03g007670.3	SGT1-1 Solanum	lycoper	sicum	protein SGT1	SGT1-1)
Solyc02g068490.3	LOC101263483	Solanum	lycopersicum	copper-transporting ATPase RAN1	LOC101263483)
Solyc03g122180.3	LOC101255280	Solanum	lycopersicum	oligouridylate-binding protein 1B-like	LOC101255280)
Solyc08g076510.3	LOC101244216	Solanum	lycopersicum	uncharacterized LOC101244216	LOC101244216)
Solyc07g040720.3	LOC101265454	Solanum	lycopersicum	casein kinase 1-like protein 2	LOC101265454)
Solyc11g072680.1	LOC104644785	Solanum	lycopersicum	uncharacterized LOC104644785	LOC104644785)
Solyc02g091470.3	LOC101256823	Solanum	lycopersicum	probable serine/threonine-protein kinase PBL7	LOC101256823)
Solyc12g005590.2	LOC101268842	Solanum	lycopersicum	protein LAZ1-like	LOC101268842)
Solyc07g047940.3	LOC101252701	Solanum	lycopersicum	zinc finger CCCH domain-containing protein 18	LOC101252701)
Solyc03g095760.3	LOC101256267	Solanum	lycopersicum	rhodanese-like domain-containing protein 7	LOC101256267)
Solyc02g088010.3	LOC101252544	Solanum	lycopersicum	defective in cullin neddylation protein AAR3	LOC101252544)
Solyc03g116480.1	LOC101244758	Solanum	lycopersicum	F-box protein At5g49610	LOC101244758)
Solyc04g071280.2	LOC101264923	Solanum	lycopersicum	pentatricopeptide repeat-containing protein At3g61360	LOC101264923)
Solyc09g005000.1	LOC101247920	Solanum	lycopersicum	L-type lectin-domain containing receptor kinase S.4-like	LOC101247920)
Solyc08g008290.3	LOC778318	Solanum	lycopersicum	uncharacterized LOC778318	LOC778318)
Solyc02g078490.3	LOC101268341	Solanum	lycopersicum	splicing factor U2af large subunit A	LOC101268341)
Solyc09g064910.1	IPT4 Solanum	lycoper	sicum	adenylate isopentenyltransferase	IPT4)
Solyc11g039830.2	LOC101257430	Solanum	lycopersicum	glycine--tRNA ligase, mitochondrial 1-like	LOC101257430)
Solyc07g043070.3	LOC101259763	Solanum	lycopersicum	uncharacterized LOC101259763	LOC101259763)
Solyc01g079360.3	LOC543856	Solanum	lycopersicum	WRKY transcription factor 37	LOC543856)
Solyc08g077880.3	LOC101248227	Solanum	lycopersicum	light-harvesting complex-like protein 3 isotype 2, chloroplastic	LOC101248227)
Solyc04g080230.3	LOC101256584	Solanum	lycopersicum	uncharacterized LOC101256584	LOC101256584)
Solyc01g097820.3	LOC101244322	Solanum	lycopersicum	uncharacterized LOC101244322	LOC101244322)
Solyc04g015750.3	LOC101244176	Solanum	lycopersicum	magnesium-chelatase subunit ChlH, chloroplastic	LOC101244176)
Solyc09g059500.3	LOC101250151	Solanum	lycopersicum	transcriptional activator FHA1	LOC101250151)
Solyc01g108740.3	LOC101265080	Solanum	lycopersicum	methyl jasmonate esterase 1-like	LOC101265080)
Solyc09g005640.3	LOC101248038	Solanum	lycopersicum	protein SCO1 homolog 1, mitochondrial	LOC101248038)
Solyc04g081080.1	LOC101247216	Solanum	lycopersicum	probable LRR receptor-like serine/threonine-protein kinase At4g36180	LOC101247216)
Solyc09g091780.3	krp1 Solanum	lycoper	sicum	p27KIP1-related-protein 1	krp1)
Solyc05g031600.2	TAA1 Solanum	lycoper	sicum	L-tryptophan--pyruvate aminotransferase 1	TAA1)
Solyc01g096320.3	LOC101262661	Solanum	lycopersicum	homeobox-leucine zipper protein ATHB-12	LOC101262661)
Solyc05g055330.3	ABCG41 Solanum	lycoper	sicum	ABC transporter G family member 41	ABCG41)
Solyc04g009240.2	LOC101263014	Solanum	lycopersicum	disease resistance protein RPP13-like	LOC101263014)
Solyc01g098985.1	LOC101264985	Solanum	lycopersicum	kinesin-like protein KIN-14S	LOC101264985)
Solyc01g095580.3	GH3-1 Solanum	lycoper	sicum	jasmonoyl--L-amino acid synthetase JAR6	GH3-1)
Solyc10g009070.3	LOC101246967	Solanum	lycopersicum	putative DEAD-box ATP-dependent RNA helicase 29	LOC101246967)
Solyc08g067440.2	LOC101245569	Solanum	lycopersicum	uncharacterized LOC101245569	LOC101245569)
Solyc09g098520.3	LOC101255035	Solanum	lycopersicum	CMP-sialic acid transporter 2	LOC101255035)
Solyc03g119930.1	LOC101255480	Solanum	lycopersicum	molybdate transporter 2	LOC101255480)
Solyc10g083430.2	LOC101259795	Solanum	lycopersicum	uridine nucleosidase 1-like	LOC101259795)
Solyc07g055830.3	LOC101258385	Solanum	lycopersicum	uncharacterized LOC101258385	LOC101258385)
Solyc02g031960.3	LOC101250752	Solanum	lycopersicum	uncharacterized LOC101250752	LOC101250752)
Solyc10g083790.2	LOC101266470	Solanum	lycopersicum	vacuolar protein-sorting-associated protein 37 homolog 1	LOC101266470)
Solyc11g008890.2	LOC101255850	Solanum	lycopersicum	GDT1-like protein 3	LOC101255850)
Solyc06g075400.3	LOC101258760	Solanum	lycopersicum	V-type proton ATPase subunit a1-like	LOC101258760)
Solyc12g007140.2	TRM30/34b	Solanum	lycopersicum	TONNEAU1 recruiting motif 30/34b	TRM30/34b)
Solyc11g006020.2	LOC101250560	Solanum	lycopersicum	NAD	P)H-quinone oxidoreductase subunit O, chloroplastic	LOC101250560)
Solyc01g100260.3	LOC101267938	Solanum	lycopersicum	uncharacterized LOC101267938	LOC101267938)
Solyc01g109920.2	LOC101259487	Solanum	lycopersicum	late embryogenesis abundant protein	LOC101259487)
Solyc01g090920.3	LOC101253139	Solanum	lycopersicum	uncharacterized LOC101253139	LOC101253139)
Solyc04g076880.3	LOC543812	Solanum	lycopersicum	phosphoenolpyruvate carboxykinase	LOC543812)
Solyc11g068770.1	LOC101268737	Solanum	lycopersicum	probable CCR4-associated factor 1 homolog 11	LOC101268737)
Solyc02g080100.1	LOC101259022	Solanum	lycopersicum	NDR1/HIN1-like protein 26	LOC101259022)
Solyc09g065070.2	LOC101260267	Solanum	lycopersicum	aluminum-activated malate transporter 14-like	LOC101260267)
Solyc02g085935.1	LOC101247214	Solanum	lycopersicum	uncharacterized LOC101247214	LOC101247214)
Solyc03g053023.1	LOC101264102	Solanum	lycopersicum	uncharacterized LOC101264102	LOC101264102)
Solyc01g112250.3	LOC101258311	Solanum	lycopersicum	calcium-dependent protein kinase 5	LOC101258311)
Solyc01g107360.3	LOC101246386	Solanum	lycopersicum	protein DWD HYPERSENSITIVE TO UV-B 1	LOC101246386)
Solyc11g067270.1	ASAT3 Solanum	lycoper	sicum	acylsugar acyltransferase 3	ASAT3)
Solyc10g050870.2	LOC101247671	Solanum	lycopersicum	uncharacterized LOC101247671	LOC101247671)
Solyc03g044710.3	LOC101250374	Solanum	lycopersicum	patatin-like protein 3	LOC101250374)
Solyc05g056510.3	LOC101266515	Solanum	lycopersicum	protein GAMETE CELL DEFECTIVE 1, mitochondrial	LOC101266515)
Solyc07g041970.3	LOC101251304	Solanum	lycopersicum	subtilisin-like protease SBT1.8	LOC101251304)
Solyc03g097830.3	LOC101251959	Solanum	lycopersicum	uncharacterized LOC101251959	LOC101251959)
Solyc03g083770.1	LOC101248367	Solanum	lycopersicum	21 kDa protein	LOC101248367)
Solyc11g012280.2	LOC101256543	Solanum	lycopersicum	uncharacterized LOC101256543	LOC101256543)
Solyc12g019570.2	LOC101268653	Solanum	lycopersicum	serine carboxypeptidase-like 7	LOC101268653)
Solyc02g080220.3	LOC101260787	Solanum	lycopersicum	pectinesterase-like	LOC101260787)
Solyc01g098630.3	LOC101257509	Solanum	lycopersicum	uncharacterized LOC101257509	LOC101257509)
Solyc01g094330.3	LOC101260881	Solanum	lycopersicum	uncharacterized LOC101260881	LOC101260881)
Solyc03g111010.3	GAPDH Solanum	lycoper	sicum	glyceraldehyde 3-phosphate dehydrogenase	GAPDH)
Solyc09g082065.1	LOC101244709	Solanum	lycopersicum	preprotein translocase subunit SECE1	LOC101244709)
Solyc11g072930.2	LOC101266996	Solanum	lycopersicum	putative leucine-rich repeat receptor-like protein kinase At2g19210	LOC101266996)
Solyc08g059750.2	LOC101253406	Solanum	lycopersicum	calmodulin calcium-dependent NAD kinase-like	LOC101253406)
Solyc06g036130.3	LOC101262119	Solanum	lycopersicum	protein DETOXIFICATION 35	LOC101262119)
Solyc12g042110.2	LOC101250282	Solanum	lycopersicum	uncharacterized LOC101250282	LOC101250282)
Solyc06g069820.3	LOC101254212	Solanum	lycopersicum	uncharacterized LOC101254212	LOC101254212)
Solyc11g017390.2	LOC104644556	Solanum	lycopersicum	uncharacterized LOC104644556	LOC104644556)
Solyc02g093460.3	LOC101259995	Solanum	lycopersicum	uncharacterized LOC101259995	LOC101259995)
Solyc03g043890.3	ACS8 Solanum	lycoper	sicum	1-aminocyclopropane-1-carboxylate synthase 8	ACS8)
Solyc09g011910.3	LOC101258777	Solanum	lycopersicum	uncharacterized LOC101258777	LOC101258777)
Solyc02g031840.3	LOC101247871	Solanum	lycopersicum	potassium transporter 11-like	LOC101247871)
Solyc12g009570.2	SOS2 Solanum	lycoper	sicum	calcineurin B-like interacting protein kinase	SOS2)
Solyc02g067925.1	LOC101253347	Solanum	lycopersicum	uncharacterized LOC101253347	LOC101253347)
Solyc08g076710.3	LOC101261056	Solanum	lycopersicum	transcription factor MYB41-like	LOC101261056)
Solyc12g010480.2	LOC101250478	Solanum	lycopersicum	heptahelical transmembrane protein 2-like	LOC101250478)
Solyc02g032330.3	HSD1 Solanum	lycoper	sicum	3-beta-hydroxysteroid-dehydrogenase/decarboxylase	HSD1)
Solyc09g084460.3	LOC101247257	Solanum	lycopersicum	wound-induced proteinase inhibitor 1-like	LOC101247257)
Solyc04g081410.3	LOC101261916	Solanum	lycopersicum	AP-2 complex subunit sigma	LOC101261916)
Solyc08g078130.3	LOC101243918	Solanum	lycopersicum	crotonase/enoyl-coenzyme A	CoA) hydratase superfamily	LOC101243918)
Solyc06g035760.3	LOC101267528	Solanum	lycopersicum	probable	S)-N-methylcoclaurine 3'-hydroxylase isozyme 2	LOC101267528)
Solyc12g095790.2	LOC101245830	Solanum	lycopersicum	nucleotide-sugar transporter family protein	LOC101245830)
Solyc03g123925.1	LOC138347718	Solanum	lycopersicum	secreted RxLR effector protein 161-like	LOC138347718)
Solyc08g078690.3	LOC101254623	Solanum	lycopersicum	putative vesicle-associated protein	LOC101254623)
Solyc03g097950.3	LOC101244648	Solanum	lycopersicum	large ribosomal subunit protein uL29c-like	LOC101244648)
Solyc01g099560.3	LOC101268235	Solanum	lycopersicum		+)-neomenthol dehydrogenase-like	LOC101268235)
Solyc04g063400.2	LOC101255585	Solanum	lycopersicum	F-box/kelch-repeat protein At3g23880	LOC101255585)
Solyc08g061590.3	LOC101267041	Solanum	lycopersicum	pentatricopeptide repeat-containing protein At1g62350	LOC101267041)
Solyc10g083110.2	LOC101250558	Solanum	lycopersicum	4-hydroxy-tetrahydrodipicolinate synthase, chloroplastic	LOC101250558)
Solyc02g070780.3	LOC101268250	Solanum	lycopersicum	DNA replication licensing factor MCM3 homolog 2	LOC101268250)
Solyc04g079000.3	LOC101255688	Solanum	lycopersicum	protein TIC 22, chloroplastic	LOC101255688)
Solyc05g050220.3	LOC101252588	Solanum	lycopersicum	transcriptional activator TAF-1-like	LOC101252588)
Solyc06g066010.3	LOC101262527	Solanum	lycopersicum	uncharacterized LOC101262527	LOC101262527)
Solyc02g069310.3	NML1 Solanum	lycoper	sicum	NIM1-like protein 1	NML1)
Solyc03g114370.3	LOC101245343	Solanum	lycopersicum	DEAD-box ATP-dependent RNA helicase 51	LOC101245343)
Solyc06g053770.3	LOC101252591	Solanum	lycopersicum	DNA repair protein XRCC4	LOC101252591)
Solyc05g021390.3	LOC101251676	Solanum	lycopersicum	beta-amyrin 28-monooxygenase	LOC101251676)
Solyc04g007500.1	LOC138348234	Solanum	lycopersicum	E3 ubiquitin-protein ligase RHA2A	LOC138348234)
Solyc10g007260.3	Ubc13-2 Solanum	lycoper	sicum	ubiquitin-conjugating enzyme E2 36-like	Ubc13-2)
Solyc11g068440.2	LOC101259605	Solanum	lycopersicum	glucan endo-1,3-beta-glucosidase 14	LOC101259605)
Solyc11g042620.2	LOC101266993	Solanum	lycopersicum	uncharacterized LOC101266993	LOC101266993)
Solyc08g082000.3	LOC101263537	Solanum	lycopersicum	uncharacterized LOC101263537	LOC101263537)
Solyc05g009140.3	LOC101249639	Solanum	lycopersicum	uncharacterized LOC101249639	LOC101249639)
Solyc04g078120.3	LOC101264002	Solanum	lycopersicum	protein arginine N-methyltransferase 2	LOC101264002)
Solyc01g103480.3	LOC101266270	Solanum	lycopersicum	coatomer subunit delta	LOC101266270)
Solyc08g029050.3	LOC101248801	Solanum	lycopersicum	topless-related protein 1-like	LOC101248801)
Solyc10g005660.3	LOC101259087	Solanum	lycopersicum	COP9 signalosome complex subunit 6a	LOC101259087)
Solyc01g090850.3	LOC101243826	Solanum	lycopersicum	uncharacterized LOC101243826	LOC101243826)
Solyc12g006300.2	LOC101267507	Solanum	lycopersicum	WD repeat-containing protein 26 homolog	LOC101267507)
Solyc02g081690.1	LOC101258120	Solanum	lycopersicum	UDP-glycosyltransferase 43	LOC101258120)
Solyc02g062630.1	LOC101250082	Solanum	lycopersicum	pentatricopeptide repeat-containing protein At1g71420	LOC101250082)
Solyc04g005850.1	LOC101264715	Solanum	lycopersicum	exocyst complex component EXO84A	LOC101264715)
Solyc03g118640.3	LOC101261901	Solanum	lycopersicum	uncharacterized LOC101261901	LOC101261901)
Solyc02g078630.2	LOC101263967	Solanum	lycopersicum	uncharacterized LOC101263967	LOC101263967)
Solyc04g082210.3	LOC101253892	Solanum	lycopersicum	uncharacterized LOC101253892	LOC101253892)
Solyc09g097870.3	LOC101268319	Solanum	lycopersicum	transcription factor bHLH62	LOC101268319)
Solyc06g008890.3	LOC101253999	Solanum	lycopersicum	probable receptor-like protein kinase At5g20050	LOC101253999)
Solyc04g081060.3	LOC101252983	Solanum	lycopersicum	kinesin-like protein KIN-7E	LOC101252983)
Solyc07g007960.3	LOC101267420	Solanum	lycopersicum	uncharacterized LOC101267420	LOC101267420)
Solyc02g093680.3	LOC100736507	Solanum	lycopersicum	succinate dehydrogenase	LOC100736507)
Solyc02g083290.3	LOC101055536	Solanum	lycopersicum	Hop-interacting protein THI135	LOC101055536)
Solyc10g007140.3	LOC101263764	Solanum	lycopersicum	probable E3 ubiquitin-protein ligase ZFP1	LOC101263764)
Solyc06g074410.3	LOC101249557	Solanum	lycopersicum	probable fatty acyl-CoA reductase 4	LOC101249557)
Solyc05g052630.3	LOC101257080	Solanum	lycopersicum	uncharacterized LOC101257080	LOC101257080)
Solyc06g065040.3	LOC101256189	Solanum	lycopersicum	transcription factor bHLH81-like	LOC101256189)
Solyc09g007210.3	LOC101260755	Solanum	lycopersicum	DNA topoisomerase 6 subunit A	LOC101260755)
Solyc03g112340.1	LOC101265719	Solanum	lycopersicum	ubiquitin ligase SlATL31	LOC101265719)
Solyc10g080660.2	LOC101267073	Solanum	lycopersicum	eukaryotic translation initiation factor NCBP	LOC101267073)
Solyc02g069260.3	AGO2A Solanum	lycoper	sicum	argonaute 2A	AGO2A)
Solyc04g047750.3	LOC101263108	Solanum	lycopersicum	uncharacterized LOC101263108	LOC101263108)
Solyc02g079210.3	LOC101251946	Solanum	lycopersicum	multiple organellar RNA editing factor 1, mitochondrial-like	LOC101251946)
Solyc04g005730.3	LOC101255288	Solanum	lycopersicum	uncharacterized LOC101255288	LOC101255288)
Solyc09g075130.3	LOC101246377	Solanum	lycopersicum	uncharacterized LOC101246377	LOC101246377)
Solyc04g078810.3	LOC101252176	Solanum	lycopersicum	uncharacterized LOC101252176	LOC101252176)
Solyc03g120200.2	LOC101249902	Solanum	lycopersicum	regulator of telomere elongation helicase 1 homolog	LOC101249902)
Solyc08g075280.3	LOC101255324	Solanum	lycopersicum	uncharacterized LOC101255324	LOC101255324)
Solyc02g093930.3	CSN3 Solanum	lycoper	sicum	COP9 signalosome complex subunit 3	CSN3)
Solyc06g053980.3	LOC101258376	Solanum	lycopersicum	chlorophyllase-2	LOC101258376)
Solyc03g098000.3	LOC101248757	Solanum	lycopersicum	UV-B-induced protein At3g17800, chloroplastic	LOC101248757)
Solyc05g055500.1	LOC101265240	Solanum	lycopersicum	zinc finger protein ZAT5-like	LOC101265240)
Solyc01g100620.2	LOC101247378	Solanum	lycopersicum	putative high mobility group B protein 11	LOC101247378)
Solyc01g049650.3	LOC101265671	Solanum	lycopersicum	pyruvate kinase, cytosolic isozyme	LOC101265671)
Solyc08g066730.3	LOC101256793	Solanum	lycopersicum	N6-adenosine-methyltransferase MT-A70-like	LOC101256793)
Solyc04g051150.3	LOC101266021	Solanum	lycopersicum	sterol 3-beta-glucosyltransferase UGT80A2	LOC101266021)
Solyc02g014670.2	LOC101263358	Solanum	lycopersicum	uncharacterized LOC101263358	LOC101263358)
Solyc07g021750.1	LOC101255711	Solanum	lycopersicum	cytidine deaminase 1	LOC101255711)
Solyc10g084310.2	LOC101252131	Solanum	lycopersicum	40S ribosomal protein S23	LOC101252131)
Solyc07g017780.3	LHA4 Solanum	lycoper	sicum	H	+)-ATPase 4	LHA4)
Solyc03g121830.1	LOC101247132	Solanum	lycopersicum	glycylpeptide N-tetradecanoyltransferase 1-like	LOC101247132)
Solyc03g120190.3	OFP7 Solanum	lycoper	sicum	OVATE family protein OFP7	OFP7)
Solyc08g078960.3	LOC101249395	Solanum	lycopersicum	oxysterol-binding protein-related protein 2A	LOC101249395)
Solyc11g005180.1	LOC104644442	Solanum	lycopersicum	uncharacterized LOC104644442	LOC104644442)
Solyc10g006240.3	LOC101263166	Solanum	lycopersicum	uncharacterized LOC101263166	LOC101263166)
Solyc12g005400.2	LOC101265895	Solanum	lycopersicum	cyclic nucleotide-gated ion channel 4	LOC101265895)
Solyc05g012650.3	LOC101264722	Solanum	lycopersicum	uncharacterized LOC101264722	LOC101264722)
Solyc11g012460.2	LOC101259801	Solanum	lycopersicum	ras-related protein RABA5a	LOC101259801)
Solyc11g065940.2	LOC101253053	Solanum	lycopersicum	uncharacterized LOC101253053	LOC101253053)
Solyc06g050550.3	LOC101262726	Solanum	lycopersicum	sorting nexin 2A	LOC101262726)
Solyc06g053300.3	LOC101266229	Solanum	lycopersicum	polyadenylate-binding protein-interacting protein 12	LOC101266229)
Solyc09g083110.2	LOC101258192	Solanum	lycopersicum	pentatricopeptide repeat-containing protein At3g23020	LOC101258192)
Solyc08g079420.3	LOC101266963	Solanum	lycopersicum	labd-13Z-ene-9,15,16-triol synthase, chloroplastic	LOC101266963)
Solyc12g015910.1	LOC101250088	Solanum	lycopersicum	sufE-like protein 1, chloroplastic/mitochondrial	LOC101250088)
Solyc09g010840.1	LOC543604	Solanum	lycopersicum	phantastica	LOC543604)
Solyc10g050060.2	LOC101253945	Solanum	lycopersicum	elicitor-responsive protein 1	LOC101253945)
Solyc03g007000.3	LOC101268739	Solanum	lycopersicum	mitochondrial metalloendopeptidase OMA1	LOC101268739)
Solyc10g009110.1	ERF3 Solanum	lycoper	sicum	ethylene response factor 3	ERF3)
Solyc12g019310.2	LOC101265999	Solanum	lycopersicum	acetolactate synthase small subunit 1, chloroplastic	LOC101265999)
Solyc11g069950.2	LOC543882	Solanum	lycopersicum	putative FtsH protease	LOC543882)
Solyc04g077220.3	LOC101248097	Solanum	lycopersicum	homeobox-leucine zipper protein HAT22-like	LOC101248097)
Solyc04g071730.3	LOC101247988	Solanum	lycopersicum	syntaxin-81-like	LOC101247988)
Solyc02g081485.1	LOC112940940	Solanum	lycopersicum	rust resistance kinase Lr10-like	LOC112940940)
Solyc05g018750.3	LOC101250117	Solanum	lycopersicum	GBF-interacting protein 1-like	LOC101250117)
Solyc06g075110.3	LOC101263523	Solanum	lycopersicum	uncharacterized LOC101263523	LOC101263523)
Solyc08g077330.3	LOC101258887	Solanum	lycopersicum	expansin-like B1	LOC101258887)
Solyc05g007100.3	WHY1 Solanum	lycoper	sicum	DNA-binding protein WHY1	WHY1)
Solyc12g099340.2	SR3L Solanum	lycoper	sicum	calmodulin-binding transcription factor SR3L	SR3L)
Solyc03g065340.3	PHO1a Solanum	lycoper	sicum	plastidial alpha-glucan phosphorylase	PHO1a)
Solyc01g044490.3	LOC101264248	Solanum	lycopersicum	Elongation factor P	LOC101264248)
Solyc01g073830.1	LOC138349389	Solanum	lycopersicum	protein VACUOLELESS GAMETOPHYTES-like	LOC138349389)
Solyc05g014050.3	LOC101252687	Solanum	lycopersicum	ALBINO3-like protein 1, chloroplastic	LOC101252687)
Solyc12g044180.2	LOC101253263	Solanum	lycopersicum	probable disease resistance protein At1g61300	LOC101253263)
Solyc02g091520.3	LOC101255351	Solanum	lycopersicum	protein C2-DOMAIN ABA-RELATED 3	LOC101255351)
Solyc02g062180.3	LOC101253354	Solanum	lycopersicum	RNA demethylase ALKBH9B-like	LOC101253354)
Solyc07g055920.3	TAGL1 Solanum	lycoper	sicum	TAGL1 transcription factor	TAGL1)
Solyc04g071000.1	LOC101247920	Solanum	lycopersicum	L-type lectin-domain containing receptor kinase S.4-like	LOC101247920)
Solyc01g005090.3	LOC101246854	Solanum	lycopersicum	type IV inositol polyphosphate 5-phosphatase 9	LOC101246854)
Solyc06g069300.1	LOC101265740	Solanum	lycopersicum	protein MIZU-KUSSEI 1	LOC101265740)
Solyc03g096190.2	LOC101257348	Solanum	lycopersicum	LRR receptor kinase CORE	LOC101257348)
Solyc05g013920.3	LOC101250302	Solanum	lycopersicum	vignain-like	LOC101250302)
Solyc01g081040.3	LOC101255238	Solanum	lycopersicum	RING-H2 finger protein ATL51	LOC101255238)
Solyc00g007300.3	LOC101255574	Solanum	lycopersicum	plant intracellular Ras-group-related LRR protein 4	LOC101255574)
Solyc09g082570.3	LOC101254238	Solanum	lycopersicum	uncharacterized LOC101254238	LOC101254238)
Solyc01g095560.3	LOC138337785	Solanum	lycopersicum	uncharacterized LOC138337785	LOC138337785)
Solyc10g084920.2	LOC101265186	Solanum	lycopersicum	PRA1 family protein A1-like	LOC101265186)
Solyc01g106470.3	LOC101254738	Solanum	lycopersicum	protein TUNICAMYCIN INDUCED 1	LOC101254738)
Solyc05g055940.3	LOC101257079	Solanum	lycopersicum	protein PHR1-LIKE 1	LOC101257079)
Solyc01g081610.3	LOC100529103	Solanum	lycopersicum	beta-hexosaminidase 1	LOC100529103)
Solyc08g082440.3	LOC101254509	Solanum	lycopersicum	UDP-glucose 4-epimerase GEPI48	LOC101254509)
Solyc08g080390.3	CYP80E6 Solanum	lycoper	sicum	cytochrome P450 80E6	CYP80E6)
Solyc01g066060.3	LOC101263457	Solanum	lycopersicum	multiple organellar RNA editing factor 3, mitochondrial	LOC101263457)
Solyc06g069290.3	LOC101262430	Solanum	lycopersicum	piriformospora indica-insensitive protein 2-like	LOC101262430)
Solyc08g061010.3	LOC101257289	Solanum	lycopersicum	protein NRT1/ PTR FAMILY 6.2-like	LOC101257289)
Solyc01g079930.2	LOC101253527	Solanum	lycopersicum	probable aspartic proteinase GIP2	LOC101253527)
Solyc10g078370.2	PIN9 Solanum	lycoper	sicum	auxin efflux carrier component 9	PIN9)
Solyc02g090010.2	LOC101259389	Solanum	lycopersicum	molybdopterin synthase sulfur carrier subunit	LOC101259389)
Solyc08g008020.1	LOC101252905	Solanum	lycopersicum	multiple C2 domain and transmembrane region protein 7	LOC101252905)
Solyc04g080610.3	OTC Solanum	lycoper	sicum	ornithine carbamoyltransferase	OTC)
Solyc10g008850.2	LOC101253135	Solanum	lycopersicum	uncharacterized LOC101253135	LOC101253135)
Solyc08g076180.3	LOC101244515	Solanum	lycopersicum	uncharacterized LOC101244515	LOC101244515)
Solyc02g063450.3	LOC101249886	Solanum	lycopersicum	glycine-rich domain-containing protein 2	LOC101249886)
Solyc03g115450.1	LOC101264713	Solanum	lycopersicum	zinc finger protein ZAT1-like	LOC101264713)
Solyc03g114510.3	LOC101267102	Solanum	lycopersicum	plant cysteine oxidase 3	LOC101267102)
Solyc03g121295.1	LOC101248560	Solanum	lycopersicum	jacalin-related lectin 19	LOC101248560)
Solyc01g006480.3	LOC101244219	Solanum	lycopersicum	uncharacterized LOC101244219	LOC101244219)
Solyc09g008600.3	LOC101252622	Solanum	lycopersicum	aspartic proteinase 36	LOC101252622)
Solyc10g005090.3	LOC101247759	Solanum	lycopersicum	putative pentatricopeptide repeat-containing protein At5g08490	LOC101247759)
Solyc02g085140.3	LOC101262165	Solanum	lycopersicum	U-box domain-containing protein 5-like	LOC101262165)
Solyc04g071610.3	ASR1 Solanum	lycoper	sicum	abscisic stress-ripening protein 1	ASR1)
Solyc06g083450.3	LOC101262824	Solanum	lycopersicum	myricetin 3'/5'-O-methyltransferase 1	LOC101262824)
Solyc04g050010.2	LOC101248668	Solanum	lycopersicum	LOB domain-containing protein 1-like	LOC101248668)
Solyc04g045580.3	LOC101265915	Solanum	lycopersicum	uncharacterized LOC101265915	LOC101265915)
Solyc09g082450.1	LOC101252818	Solanum	lycopersicum	pentatricopeptide repeat-containing protein At3g22690	LOC101252818)
Solyc02g064720.3	LOC101245520	Solanum	lycopersicum	phototropic-responsive NPH3 family protein	LOC101245520)
Solyc09g064890.3	LOC101258484	Solanum	lycopersicum	uncharacterized LOC101258484	LOC101258484)
Solyc01g081293.1	LOC101253319	Solanum	lycopersicum	uncharacterized LOC101253319	LOC101253319)
Solyc06g083280.2	LOC101251998	Solanum	lycopersicum	uncharacterized LOC101251998	LOC101251998)
Solyc01g073710.2	LOC101248133	Solanum	lycopersicum	uncharacterized LOC101248133	LOC101248133)
Solyc11g007600.2	LOC101253644	Solanum	lycopersicum	glucomannan 4-beta-mannosyltransferase 9	LOC101253644)
Solyc03g112540.3	LOC101260921	Solanum	lycopersicum	short-chain dehydrogenase TIC 32 B, chloroplastic	LOC101260921)
Solyc03g122240.3	LOC101254773	Solanum	lycopersicum	exocyst complex component EXO70A1	LOC101254773)
Solyc01g090530.2	LOC101251043	Solanum	lycopersicum	transcription factor DUO1	LOC101251043)
Solyc04g071680.2	LOC101253586	Solanum	lycopersicum	MDIS1-interacting receptor like kinase 2-like	LOC101253586)
Solyc06g054520.1	LOC101256187	Solanum	lycopersicum	3-hydroxyisobutyryl-CoA hydrolase-like protein 5	LOC101256187)
Solyc12g056220.2	PIP1-3 Solanum	lycoper	sicum	aquaporin PIP1-3	PIP1-3)
Solyc12g062875.1	LOC138340337	Solanum	lycopersicum	uncharacterized LOC138340337	LOC138340337)
Solyc02g062020.3	LOC101254357	Solanum	lycopersicum	rac-like GTP-binding protein ARAC1	LOC101254357)
Solyc02g077280.3	LOC101245909	Solanum	lycopersicum	GTPase ERA-like, chloroplastic	LOC101245909)
Solyc10g006320.3	LOC101266271	Solanum	lycopersicum	vacuolar protein sorting-associated protein 22 homolog 1	LOC101266271)
Solyc01g096950.3	LOC101252723	Solanum	lycopersicum	protein RBL	LOC101252723)
Solyc01g067900.3	LOC101263243	Solanum	lycopersicum	rapid alkalinization factor	LOC101263243)
Solyc01g088560.3	LOC101245584	Solanum	lycopersicum	ras-related protein RABH1b	LOC101245584)
Solyc03g080030.3	LOC101255072	Solanum	lycopersicum	major latex allergen Hev b 5-like	LOC101255072)
Solyc01g096140.3	LOC101257304	Solanum	lycopersicum	aluminum-activated malate transporter 10	LOC101257304)
Solyc03g025360.3	LOC101258826	Solanum	lycopersicum	mitogen-activated protein kinase kinase kinase YODA-like	LOC101258826)
Solyc10g080340.2	LOC101259096	Solanum	lycopersicum	protein DETOXIFICATION 21	LOC101259096)
Solyc12g005640.2	LOC101255770	Solanum	lycopersicum	transcription factor MYB14-like	LOC101255770)
Solyc05g005860.2	LOC101258652	Solanum	lycopersicum	WAT1-related protein At3g28050-like	LOC101258652)
Solyc09g074430.3	FZY6 Solanum	lycoper	sicum	probable indole-3-pyruvate monooxygenase YUCCA10	FZY6)
Solyc09g075450.3	LOC101265278	Solanum	lycopersicum	fumarate hydratase 1, mitochondrial	LOC101265278)
Solyc05g005330.3	LOC101245844	Solanum	lycopersicum	putative late blight resistance protein homolog R1B-16	LOC101245844)
Solyc11g017250.2	LOC101264480	Solanum	lycopersicum	dihydrolipoyllysine-residue acetyltransferase component 5 of pyruvate dehydrogenase complex, chloroplastic	LOC101264480)
Solyc06g050790.3	LOC101266946	Solanum	lycopersicum	amino acid transporter AVT6C-like	LOC101266946)
Solyc11g031970.2	LOC101253651	Solanum	lycopersicum	uncharacterized LOC101253651	LOC101253651)
Solyc06g063240.3	LOC101263823	Solanum	lycopersicum	protein MANNAN SYNTHESIS-RELATED 2	LOC101263823)
Solyc06g043150.3	ccs52B Solanum	lycoper	sicum	cell cycle switch 52B	ccs52B)
Solyc01g081000.3	LOC104648136	Solanum	lycopersicum	probable protein phosphatase 2C 80	LOC104648136)
Solyc12g013690.2	LOC101247497	Solanum	lycopersicum	monooxygenase 2	LOC101247497)
Solyc06g071290.3	ADH10A9 Solanum	lycoper	sicum	putative betaine aldehyde dehyrogenase	ADH10A9)
Solyc02g085260.1	LOC104645737	Solanum	lycopersicum	uncharacterized LOC104645737	LOC104645737)
Solyc12g042380.2	LOC101252852	Solanum	lycopersicum	uncharacterized LOC101252852	LOC101252852)
Solyc02g087920.3	LOC101245226	Solanum	lycopersicum	putative NAC domain-containing protein 94	LOC101245226)
Solyc04g014730.3	LOC101261704	Solanum	lycopersicum	fumarylacetoacetase	LOC101261704)
Solyc10g049360.2	CycA3 Solanum	lycoper	sicum	cyclin A3	CycA3)
Solyc07g006370.1	LOC101250521	Solanum	lycopersicum	cation/calcium exchanger 1-like	LOC101250521)
Solyc05g047590.3	LOC101261415	Solanum	lycopersicum	probable pectinesterase/pectinesterase inhibitor 12	LOC101261415)
Solyc12g019180.2	TPG7 Solanum	lycoper	sicum	polygalacturonase 7	TPG7)
Solyc05g052020.3	LOC101245256	Solanum	lycopersicum	lipid droplet phospholipase 1-like	LOC101245256)
Solyc01g103560.3	LOC101268033	Solanum	lycopersicum	uncharacterized LOC101268033	LOC101268033)
Solyc05g014130.3	LOC101251779	Solanum	lycopersicum	uncharacterized LOC101251779	LOC101251779)
Solyc12g087960.2	LOC101249158	Solanum	lycopersicum	uncharacterized LOC101249158	LOC101249158)
Solyc05g013670.3	LOC101244485	Solanum	lycopersicum	chloroplast sensor kinase, chloroplastic	LOC101244485)
Solyc02g090620.3	LOC101247177	Solanum	lycopersicum	uncharacterized LOC101247177	LOC101247177)
Solyc11g044540.2	LOC101251442	Solanum	lycopersicum	sodium/proton antiporter 1	LOC101251442)
Solyc11g005830.2	LOC101263966	Solanum	lycopersicum	uncharacterized LOC101263966	LOC101263966)
Solyc04g040110.3	LOC101259831	Solanum	lycopersicum	kinesin-like protein KIN-7O	LOC101259831)
Solyc03g006980.3	LOC101254568	Solanum	lycopersicum	alpha-L-fucosidase 1	LOC101254568)
Solyc12g009410.2	LOC101256654	Solanum	lycopersicum	pyruvate dehydrogenase E1 component subunit alpha-3, chloroplastic	LOC101256654)
Solyc01g100780.3	LOC101255538	Solanum	lycopersicum	protein AGENET DOMAIN	AGD)-CONTAINING P1	LOC101255538)
Solyc05g009710.3	LOC101262717	Solanum	lycopersicum	mediator of RNA polymerase II transcription subunit 25	LOC101262717)
Solyc04g011500.3	actin Solanum	lycoper	sicum	actin	actin)
Solyc04g071120.3	LOC101262305	Solanum	lycopersicum	serine/threonine-protein kinase STY46-like	LOC101262305)
Solyc03g119540.3	LOC101254370	Solanum	lycopersicum	zinc finger protein CONSTANS-LIKE 16	LOC101254370)
Solyc03g044670.1	LOC101249797	Solanum	lycopersicum	uncharacterized LOC101249797	LOC101249797)
Solyc11g073230.1	LOC109118966	Solanum	lycopersicum	pentatricopeptide repeat-containing protein At1g07740, mitochondrial	LOC109118966)
Solyc07g053910.3	LOC101245672	Solanum	lycopersicum	probable serine/threonine-protein kinase At1g54610	LOC101245672)
Solyc04g077420.3	LOC101249725	Solanum	lycopersicum	probable pectin methylesterase CGR3	LOC101249725)
Solyc02g070280.3	LOC101253448	Solanum	lycopersicum	cationic amino acid transporter 1	LOC101253448)
Solyc04g074150.2	LOC101254687	Solanum	lycopersicum	multifunctional methyltransferase subunit TRM112 homolog A	LOC101254687)
Solyc09g061620.3	LOC101259877	Solanum	lycopersicum	vesicle-associated membrane protein	LOC101259877)
Solyc11g012705.1	LOC101265501	Solanum	lycopersicum	uncharacterized LOC101265501	LOC101265501)
Solyc02g086900.3	LOC101249513	Solanum	lycopersicum	uncharacterized LOC101249513	LOC101249513)
Solyc01g009310.3	LOC101248602	Solanum	lycopersicum	7-dehydrocholesterol reductase	LOC101248602)
Solyc11g045240.2	LOC101258817	Solanum	lycopersicum	probable glutamate carboxypeptidase AMP1	LOC101258817)
Solyc02g093640.3	LOC101255347	Solanum	lycopersicum	very-long-chain 3-oxoacyl-CoA reductase 1	LOC101255347)
Solyc03g098610.3	LOC101259620	Solanum	lycopersicum	plastid division protein CDP1, chloroplastic	LOC101259620)
Solyc04g014530.1	LOC101267105	Solanum	lycopersicum	ethylene-response factor C3-like	LOC101267105)
Solyc12g056580.2	LOC101260024	Solanum	lycopersicum	cellulose synthase A catalytic subunit 2 [UDP-forming]	LOC101260024)
Solyc01g086810.2	LOC101263545	Solanum	lycopersicum	disease resistance protein RPM1-like	LOC101263545)
Solyc02g065620.3	LOC101255360	Solanum	lycopersicum	uncharacterized LOC101255360	LOC101255360)
Solyc12g100060.1	SAP10 Solanum	lycoper	sicum	stress-associated protein 10	SAP10)
Solyc07g005670.2	LOC101245559	Solanum	lycopersicum	uncharacterized LOC101245559	LOC101245559)
Solyc07g053220.2	LOC101262633	Solanum	lycopersicum	G-type lectin S-receptor-like serine/threonine-protein kinase At2g19130	LOC101262633)
Solyc04g056590.3	LOC101252770	Solanum	lycopersicum	aspartic proteinase 36	LOC101252770)
Solyc01g109740.3	LOC101244818	Solanum	lycopersicum	putative pectinesterase 11	LOC101244818)
Solyc02g093070.3	LOC101245215	Solanum	lycopersicum	probable 2-oxoglutarate-dependent dioxygenase At3g50210	LOC101245215)
Solyc07g062630.1	ABCG19 Solanum	lycoper	sicum	ABC transporter G family member 19	ABCG19)
Solyc02g081210.3	LOC101268246	Solanum	lycopersicum	expansin-A13-like	LOC101268246)
Solyc08g078190.1	ERF-B13 Solanum	lycoper	sicum	ethylene response factor B.13	ERF-B13)
Solyc06g083700.3	FZY5 Solanum	lycoper	sicum	probable indole-3-pyruvate monooxygenase YUCCA5	FZY5)
Solyc04g054950.3	LOC101263402	Solanum	lycopersicum	tropinone reductase homolog	LOC101263402)
Solyc07g062060.3	LOC101251797	Solanum	lycopersicum	peptide methionine sulfoxide reductase B1, chloroplastic	LOC101251797)
Solyc07g065540.1	LOC101255812	Solanum	lycopersicum	fasciclin-like arabinogalactan protein 1	LOC101255812)
Solyc05g052710.3	LOC101254999	Solanum	lycopersicum	small ribosomal subunit protein bTHXc	LOC101254999)
Solyc10g086190.2	LOC101244800	Solanum	lycopersicum	adenosine kinase 2	LOC101244800)
Solyc05g005080.3	LOC101244370	Solanum	lycopersicum	endoglucanase 25-like	LOC101244370)
Solyc04g008150.2	LOC101258147	Solanum	lycopersicum	putative late blight resistance protein homolog R1B-17	LOC101258147)
Solyc03g115700.3	LOC543870	Solanum	lycopersicum	SNF1-related protein kinase	LOC543870)
Solyc12g044260.2	LOC101244164	Solanum	lycopersicum	hydroxyphenylpyruvate reductase	LOC101244164)
Solyc01g086930.3	LOC101261556	Solanum	lycopersicum	protein gamma response 1	LOC101261556)
Solyc06g074530.1	LOC101247331	Solanum	lycopersicum	arogenate dehydratase 1	LOC101247331)
Solyc03g083710.1	LOC101248554	Solanum	lycopersicum	pectinesterase inhibitor 4-like	LOC101248554)
Solyc11g044510.2	LOC101250859	Solanum	lycopersicum	uncharacterized LOC101250859	LOC101250859)
Solyc04g009570.3	LOC101255784	Solanum	lycopersicum	uncharacterized LOC101255784	LOC101255784)
Solyc03g093370.2	LOC101266403	Solanum	lycopersicum	protein DYAD	LOC101266403)
Solyc11g013450.2	LOC101256242	Solanum	lycopersicum	uncharacterized LOC101256242	LOC101256242)
Solyc05g006920.3	LOC101254689	Solanum	lycopersicum	protein NRT1/ PTR FAMILY 2.13	LOC101254689)
Solyc01g088760.3	LOC101250444	Solanum	lycopersicum	cytochrome P450 714C2	LOC101250444)
Solyc08g015630.3	LOC101258977	Solanum	lycopersicum	inositol 1,3,4-trisphosphate 5/6-kinase 4	LOC101258977)
Solyc10g049570.2	LOC101258417	Solanum	lycopersicum	pentatricopeptide repeat-containing protein At2g13420, mitochondrial-like	LOC101258417)
Solyc01g108350.3	LOC101245101	Solanum	lycopersicum	uncharacterized LOC101245101	LOC101245101)
Solyc12g077370.2	LOC101262397	Solanum	lycopersicum	CBL-interacting serine/threonine-protein kinase 5-like	LOC101262397)
Solyc06g050590.3	LOC101263617	Solanum	lycopersicum	uncharacterized LOC101263617	LOC101263617)
Solyc04g082620.3	LOC101263702	Solanum	lycopersicum	serine/threonine-protein kinase/endoribonuclease IRE1b-like	LOC101263702)
Solyc03g118120.3	LOC101245631	Solanum	lycopersicum	uncharacterized protein At4g14100	LOC101245631)
Solyc10g080020.2	LOC101253141	Solanum	lycopersicum	F-box/LRR-repeat protein At5g63520	LOC101253141)
Solyc06g066020.3	LOC101055556	Solanum	lycopersicum	IAA36	LOC101055556)
Solyc02g091680.3	LOC101251532	Solanum	lycopersicum	probable beta-D-xylosidase 6	LOC101251532)
Solyc04g080440.3	LOC101265919	Solanum	lycopersicum	uncharacterized LOC101265919	LOC101265919)
Solyc08g065980.3	LOC101243915	Solanum	lycopersicum	uncharacterized LOC101243915	LOC101243915)
Solyc01g097320.3	LOC101261458	Solanum	lycopersicum	mediator of RNA polymerase II transcription subunit 14	LOC101261458)
Solyc09g065380.2	LOC138337014	Solanum	lycopersicum	uncharacterized LOC138337014	LOC138337014)
Solyc07g007440.1	LOC101257278	Solanum	lycopersicum	RING-H2 finger protein ATL43	LOC101257278)
Solyc06g060300.1	LOC101261721	Solanum	lycopersicum	uncharacterized LOC101261721	LOC101261721)
Solyc04g078760.3	CIP4 Solanum	lycoper	sicum	CONSTANS interacting protein 4	CIP4)
Solyc01g091470.3	LOC101255535	Solanum	lycopersicum	AT-hook motif nuclear-localized protein 22	LOC101255535)
Solyc04g057970.3	LOC101244766	Solanum	lycopersicum	uncharacterized LOC101244766	LOC101244766)
Solyc11g006370.2	LOC101256827	Solanum	lycopersicum	calcium-dependent protein kinase 1	LOC101256827)
Solyc09g075900.3	LOC101255533	Solanum	lycopersicum	thermospermine synthase ACAULIS5-like	LOC101255533)
Solyc05g009540.3	LOC101246632	Solanum	lycopersicum	uncharacterized LOC101246632	LOC101246632)
Solyc01g099370.3	LOC101248717	Solanum	lycopersicum	protein SRC2 homolog	LOC101248717)
Solyc02g063130.3	LOC101258124	Solanum	lycopersicum	ubiquitin receptor RAD23c	LOC101258124)
Solyc11g012540.2	LOC101260891	Solanum	lycopersicum	F-box protein CPR1-like	LOC101260891)
Solyc01g093990.3	LOC101243827	Solanum	lycopersicum	glyoxylate/hydroxypyruvate reductase HPR3	LOC101243827)
Solyc07g065420.1	LOC101260361	Solanum	lycopersicum	protein MIZU-KUSSEI 1	LOC101260361)
Solyc11g071220.2	LOC101249523	Solanum	lycopersicum	uncharacterized LOC101249523	LOC101249523)
Solyc07g063240.3	LOC101252606	Solanum	lycopersicum	uncharacterized LOC101252606	LOC101252606)
Solyc09g011820.3	LOC101248040	Solanum	lycopersicum	probable GPI-anchored adhesin-like protein PGA55	LOC101248040)
Solyc01g068200.3	LOC101258301	Solanum	lycopersicum	glycosyltransferase-like KOBITO 1	LOC101258301)
Solyc06g060420.3	LOC101258379	Solanum	lycopersicum	uncharacterized LOC101258379	LOC101258379)
Solyc05g015658.1	LOC138341754	Solanum	lycopersicum	serine/threonine-protein phosphatase 7 long form homolog	LOC138341754)
Solyc06g069580.3	LOC101257181	Solanum	lycopersicum	heparanase-like protein 2	LOC101257181)
Solyc05g009090.2	LOC101243709	Solanum	lycopersicum	LEAF RUST 10 DISEASE-RESISTANCE LOCUS RECEPTOR-LIKE PROTEIN KINASE-like 2.1	LOC101243709)
Solyc01g059870.3	PHYB1 Solanum	lycoper	sicum	phytochrome B1	PHYB1)
Solyc10g006410.3	LOC101253629	Solanum	lycopersicum	uncharacterized LOC101253629	LOC101253629)
Solyc09g011250.3	LOC101259779	Solanum	lycopersicum	uncharacterized protein At2g39795, mitochondrial-like	LOC101259779)
Solyc01g104920.3	LOC101264864	Solanum	lycopersicum	vesicle-fusing ATPase	LOC101264864)
Solyc01g106390.3	LOC101252440	Solanum	lycopersicum	glutamyl-tRNA reductase 1, chloroplastic-like	LOC101252440)
Solyc12g014230.2	LOC101259714	Solanum	lycopersicum	multiple organellar RNA editing factor 8, chloroplastic/mitochondrial	LOC101259714)
Solyc06g008620.1	LOC101247825	Solanum	lycopersicum	uncharacterized LOC101247825	LOC101247825)
Solyc04g080680.3	LOC101265127	Solanum	lycopersicum	AAA-ATPase At3g50940-like	LOC101265127)
Solyc03g093490.3	LOC101266105	Solanum	lycopersicum	uncharacterized LOC101266105	LOC101266105)
Solyc04g025300.3	SGS3 Solanum	lycoper	sicum	SGS3-like protein	SGS3)
Solyc06g075140.3	LOC101258380	Solanum	lycopersicum	GATA transcription factor 11-like	LOC101258380)
Solyc03g006140.3	LOC101251446	Solanum	lycopersicum	neutral ceramidase 1	LOC101251446)
Solyc02g077900.3	LOC101257828	Solanum	lycopersicum	peroxisomal leader peptide-processing protease	LOC101257828)
Solyc08g005120.3	LOC109120859	Solanum	lycopersicum	cinnamoyl-CoA reductase-like SNL6	LOC109120859)
Solyc06g060050.1	LOC101252092	Solanum	lycopersicum	pentatricopeptide repeat-containing protein At5g15340, mitochondrial	LOC101252092)
Solyc03g097860.1	HAK10 Solanum	lycoper	sicum	potassium transporter HAK10	HAK10)
Solyc02g093150.3	AP2c Solanum	lycoper	sicum	APETALA2-like protein AP2c	AP2c)
Solyc06g076660.3	pcna Solanum	lycoper	sicum	proliferating cell nuclear antigen	pcna)
Solyc09g097920.2	LOC101266869	Solanum	lycopersicum	transcription termination factor MTERF15, mitochondrial	LOC101266869)
Solyc01g099970.3	LOC101261163	Solanum	lycopersicum	F-box/LRR-repeat protein 3	LOC101261163)
Solyc08g066070.1	LOC544143	Solanum	lycopersicum	exocyst subunit exo70 family protein	LOC544143)
Solyc04g008640.3	LOC101251770	Solanum	lycopersicum	conserved oligomeric Golgi complex subunit 3	LOC101251770)
Solyc05g007500.3	LOC101265823	Solanum	lycopersicum	uncharacterized LOC101265823	LOC101265823)
Solyc10g085160.2	LOC101263955	Solanum	lycopersicum	uncharacterized LOC101263955	LOC101263955)
Solyc03g031620.3	LOC101252466	Solanum	lycopersicum	5'-adenylylsulfate reductase 3, chloroplastic-like	LOC101252466)
Solyc03g111930.3	LOC101249256	Solanum	lycopersicum	cytochrome P450 71A4-like	LOC101249256)
Solyc10g006040.1	LOC101245503	Solanum	lycopersicum	serine acetyltransferase 1, chloroplastic	LOC101245503)
Solyc11g066310.2	LOC101260302	Solanum	lycopersicum	uncharacterized LOC101260302	LOC101260302)
Solyc09g007490.3	LOC101252323	Solanum	lycopersicum	cell number regulator 8	LOC101252323)
Solyc01g110400.2	LOC101250551	Solanum	lycopersicum	small ribosomal subunit protein bTHXm	LOC101250551)
Solyc04g056350.1	LOC101256581	Solanum	lycopersicum	protein METHYLENE BLUE SENSITIVITY 1	LOC101256581)
Solyc06g083500.3	LOC101246356	Solanum	lycopersicum	probable serine/threonine-protein kinase PBL25	LOC101246356)
Solyc09g011370.2	LOC101245688	Solanum	lycopersicum	F-box/LRR-repeat protein 14	LOC101245688)
Solyc06g062460.3	LOC101262125	Solanum	lycopersicum	transcription factor bHLH87-like	LOC101262125)
Solyc05g010330.3	LOC101248973	Solanum	lycopersicum	peroxidase 11	LOC101248973)
Solyc01g081560.2	LOC101264459	Solanum	lycopersicum	pentatricopeptide repeat-containing protein At3g24000, mitochondrial	LOC101264459)
Solyc06g066380.1	LOC138349167	Solanum	lycopersicum	pentatricopeptide repeat-containing protein At5g66520-like	LOC138349167)
Solyc04g026350.3	LOC101265816	Solanum	lycopersicum	caltractin	LOC101265816)
Solyc08g076230.1	BBR/BPC3	Solanum	lycopersicum	GAGA-binding transcriptional activator	BBR/BPC3)
Solyc09g010440.3	LOC101264752	Solanum	lycopersicum	actin-depolymerizing factor 1	LOC101264752)
Solyc03g121980.3	LOC101258737	Solanum	lycopersicum	developmentally-regulated G-protein 1	LOC101258737)
Solyc08g067790.3	LOC101249111	Solanum	lycopersicum	uncharacterized LOC101249111	LOC101249111)
Solyc07g041000.3	LOC101261536	Solanum	lycopersicum	pre-mRNA cleavage factor Im 25 kDa subunit 1	LOC101261536)
Solyc03g097980.3	LOC101264500	Solanum	lycopersicum	extra-large guanine nucleotide-binding protein 3-like	LOC101264500)
Solyc09g074270.3	GID1b-1 Solanum	lycoper	sicum	gibberellin receptor GID1b-1	GID1b-1)
Solyc01g094460.3	LOC101253830	Solanum	lycopersicum	AT-hook motif nuclear-localized protein 9	LOC101253830)
Solyc01g006210.3	LOC101257695	Solanum	lycopersicum	uncharacterized LOC101257695	LOC101257695)
Solyc12g044230.2	LOC101268364	Solanum	lycopersicum	sulfite exporter TauE/SafE family protein 3	LOC101268364)
Solyc07g005600.3	LOC101268005	Solanum	lycopersicum	transmembrane 9 superfamily member 9	LOC101268005)
Solyc12g019140.2	LOC101264897	Solanum	lycopersicum	polygalacturonase-like	LOC101264897)
Solyc03g121420.3	LOC101246036	Solanum	lycopersicum	inorganic pyrophosphatase 1-like	LOC101246036)
Solyc01g090000.1	LOC104648907	Solanum	lycopersicum	bax inhibitor 1-like	LOC104648907)
Solyc03g115050.3	LOC101255870	Solanum	lycopersicum	replication protein A 70 kDa DNA-binding subunit B	LOC101255870)
Solyc10g049210.2	LOC101261173	Solanum	lycopersicum	serine carboxypeptidase-like 18	LOC101261173)
Solyc06g067980.3	LOC101265833	Solanum	lycopersicum	uncharacterized LOC101265833	LOC101265833)
Solyc07g043480.1	GAME17 Solanum	lycoper	sicum	UDP-glucosyltransferase	GAME17)
Solyc03g095770.3	WRKY80 Solanum	lycoper	sicum	WRKY transcription factor 80	WRKY80)
Solyc06g051650.3	LOC101253904	Solanum	lycopersicum	peptidyl-prolyl cis-trans isomerase B	LOC101253904)
Solyc08g077730.3	LOC101251207	Solanum	lycopersicum	uncharacterized LOC101251207	LOC101251207)
Solyc01g010650.3	LOC101252106	Solanum	lycopersicum	UDP-galactose/UDP-glucose transporter 3	LOC101252106)
Solyc09g082280.3	LOC101248516	Solanum	lycopersicum	non-specific lipid transfer protein GPI-anchored 5	LOC101248516)
Solyc11g008420.2	LOC101244826	Solanum	lycopersicum	SKP1-like protein 11	LOC101244826)
Solyc06g043070.3	LOC101260055	Solanum	lycopersicum	uncharacterized LOC101260055	LOC101260055)
Solyc10g076730.1	LOC101249775	Solanum	lycopersicum	pectinesterase inhibitor 7-like	LOC101249775)
Solyc11g066920.1	LOC101248743	Solanum	lycopersicum	pentatricopeptide repeat-containing protein At4g21065	LOC101248743)
Solyc02g082000.3	LOC101249784	Solanum	lycopersicum	small ribosomal subunit protein uS19	LOC101249784)
Solyc03g112420.2	LOC101256579	Solanum	lycopersicum	pentatricopeptide repeat-containing protein	LOC101256579)
Solyc11g011760.2	LOC101246202	Solanum	lycopersicum	uncharacterized LOC101246202	LOC101246202)
Solyc10g024320.2	LOC101264562	Solanum	lycopersicum	lon protease homolog 1, mitochondrial-like	LOC101264562)
Solyc09g073000.3	LOC101268512	Solanum	lycopersicum	elongation factor Tu, mitochondrial	LOC101268512)
Solyc10g084350.2	LOC101253039	Solanum	lycopersicum	large ribosomal subunit protein uL4z	LOC101253039)
Solyc11g039960.2	LOC101258614	Solanum	lycopersicum	uncharacterized LOC101258614	LOC101258614)
Solyc08g081950.3	LOC101265051	Solanum	lycopersicum	ubiquitin-conjugating enzyme E2 10	LOC101265051)
Solyc01g067280.3	LOC101248131	Solanum	lycopersicum	uncharacterized LOC101248131	LOC101248131)
Solyc09g005570.3	TRM31 Solanum	lycoper	sicum	TONNEAU1 recruiting motif 31	TRM31)
Solyc06g083860.2	LOC101261831	Solanum	lycopersicum	protein LIGHT-DEPENDENT SHORT HYPOCOTYLS 4-like	LOC101261831)
Solyc02g063050.3	LOC101259807	Solanum	lycopersicum	uncharacterized LOC101259807	LOC101259807)
Solyc05g007570.3	LOC101267021	Solanum	lycopersicum	uncharacterized LOC101267021	LOC101267021)
Solyc05g009980.3	LOC101268571	Solanum	lycopersicum	protein decapping 5	LOC101268571)
Solyc01g057910.3	LOC101246560	Solanum	lycopersicum	transcription factor MYB78-like	LOC101246560)
Solyc12g088020.1	LOC101250000	Solanum	lycopersicum	farnesylcysteine lyase	LOC101250000)
Solyc06g082830.3	LOC101260243	Solanum	lycopersicum	auxilin-related protein 2-like	LOC101260243)
Solyc03g115980.1	LOC101262299	Solanum	lycopersicum	geranylgeranyl diphosphate reductase, chloroplastic	LOC101262299)
Solyc04g080120.1	LOC101266330	Solanum	lycopersicum	putative pentatricopeptide repeat-containing protein At1g12700, mitochondrial	LOC101266330)
Solyc02g078950.3	LOC101258612	Solanum	lycopersicum	beta-galactosidase 8-like	LOC101258612)
Solyc08g007210.3	LOC101261250	Solanum	lycopersicum	hydroxycinnamoyltransferase	LOC101261250)
Solyc07g006900.2	PIN2 Solanum	lycoper	sicum	auxin efflux carrier component 2	PIN2)
Solyc02g085910.3	LOC101244335	Solanum	lycopersicum	LOB domain-containing protein 40	LOC101244335)
Solyc12g056740.2	RES Solanum	lycoper	sicum	DEAD-box ATP-dependent RNA helicase 39	RES)
Solyc11g045390.2	LOC101260691	Solanum	lycopersicum	D-lactate dehydrogenase [cytochrome], mitochondrial	LOC101260691)
Solyc02g081610.2	LOC101259501	Solanum	lycopersicum	phosphatidylinositol N-acetylglucosaminyltransferase subunit C	LOC101259501)
Solyc10g076360.1	LOC101245109	Solanum	lycopersicum	PRA1 family protein B4	LOC101245109)
Solyc12g010470.2	LOC101249994	Solanum	lycopersicum	protein RGF1 INDUCIBLE TRANSCRIPTION FACTOR 1-like	LOC101249994)
Solyc04g009370.3	LOC101260333	Solanum	lycopersicum	uncharacterized LOC101260333	LOC101260333)
Solyc08g075880.3	LOC101245684	Solanum	lycopersicum	heavy metal-associated isoprenylated plant protein 30-like	LOC101245684)
Solyc11g006010.2	LOC101250070	Solanum	lycopersicum	uncharacterized LOC101250070	LOC101250070)
Solyc05g056030.3	LOC101254204	Solanum	lycopersicum	patatin-like protein 6	LOC101254204)
Solyc07g056330.3	LOC101247538	Solanum	lycopersicum	ribose-phosphate pyrophosphokinase 4-like	LOC101247538)
Solyc08g013940.3	LOC101247640	Solanum	lycopersicum	serine/threonine-protein kinase RUNKEL	LOC101247640)
Solyc04g081270.1	LOC101258256	Solanum	lycopersicum	protein SMALL AUXIN UP-REGULATED RNA 51	LOC101258256)
Solyc09g007420.3	LOC101254230	Solanum	lycopersicum	beta-1,4-xylosyltransferase IRX9	LOC101254230)
Solyc10g085080.2	LOC101248439	Solanum	lycopersicum	uncharacterized LOC101248439	LOC101248439)
Solyc01g086850.3	LOC101264460	Solanum	lycopersicum	ras-related protein RGP1	LOC101264460)
Solyc05g051850.3	LOC543809	Solanum	lycopersicum	inositol-3-phosphate synthase	LOC543809)
Solyc04g080240.3	LOC101267523	Solanum	lycopersicum	protein ESSENTIAL FOR POTEXVIRUS ACCUMULATION 1	LOC101267523)
Solyc03g082850.3	LOC101265711	Solanum	lycopersicum	uncharacterized LOC101265711	LOC101265711)
Solyc10g044740.2	LOC101260281	Solanum	lycopersicum	aspartic proteinase 36	LOC101260281)
Solyc12g014310.2	LOC101261491	Solanum	lycopersicum	pathogen-related protein-like	LOC101261491)
Solyc03g058430.2	LOC101250481	Solanum	lycopersicum	delta	12)-fatty-acid desaturase	LOC101250481)
Solyc12g010600.2	RPB2-2 Solanum	lycoper	sicum	RNA polymerase II second largest subunit	RPB2-2)
Solyc03g098450.3	LOC101266916	Solanum	lycopersicum	kinase-interacting family protein	LOC101266916)
Solyc06g068870.3	ICE1a Solanum	lycoper	sicum	transcription factor ICE1-like	ICE1a)
Solyc02g071510.3	LOC101253744	Solanum	lycopersicum	transcription factor GTE12	LOC101253744)
Solyc09g008670.3	TD2 Solanum	lycoper	sicum	threonine dehydratase biosynthetic, chloroplastic	TD2)
Solyc05g052300.3	LOC101264123	Solanum	lycopersicum	amino acid transporter AVT6C	LOC101264123)
Solyc12g019460.2	mpka1;1 Solanum	lycoper	sicum	Mitogen-activated protein kinase	mpka1;1)
Solyc12g010755.1	LOC101247987	Solanum	lycopersicum	protein ULTRAPETALA 1-like	LOC101247987)
Solyc06g007540.3	LOC101250221	Solanum	lycopersicum	cytochrome b-c1 complex subunit 8-like	LOC101250221)
Solyc01g095270.3	LOC101245497	Solanum	lycopersicum	uncharacterized LOC101245497	LOC101245497)
Solyc01g104550.3	LOC101261463	Solanum	lycopersicum	probable WRKY transcription factor 9	LOC101261463)
Solyc10g007340.3	LOC101259888	Solanum	lycopersicum	uncharacterized LOC101259888	LOC101259888)
Solyc01g100250.3	LOC101267651	Solanum	lycopersicum	protein TRIGALACTOSYLDIACYLGLYCEROL 1, chloroplastic	LOC101267651)
Solyc11g018805.1	LOC112940330	Solanum	lycopersicum	lignin-forming anionic peroxidase	LOC112940330)
Solyc02g080870.2	LOC101255462	Solanum	lycopersicum	uncharacterized LOC101255462	LOC101255462)
Solyc01g094420.3	LOC101250448	Solanum	lycopersicum	uncharacterized LOC101250448	LOC101250448)
Solyc04g073970.3	LOC101251468	Solanum	lycopersicum	uncharacterized LOC101251468	LOC101251468)
Solyc05g005910.3	LOC101250215	Solanum	lycopersicum	protein NRT1/ PTR FAMILY 1.2-like	LOC101250215)
Solyc06g071990.3	LOC101264018	Solanum	lycopersicum	uncharacterized LOC101264018	LOC101264018)
Solyc06g071010.3	LOC101250023	Solanum	lycopersicum	uncharacterized LOC101250023	LOC101250023)
Solyc02g090450.3	LOC101255060	Solanum	lycopersicum	peroxidase 10-like	LOC101255060)
Solyc02g071140.3	LOC101258518	Solanum	lycopersicum	two-pore potassium channel 3	LOC101258518)
Solyc08g082200.3	LOC101258292	Solanum	lycopersicum	uncharacterized LOC101258292	LOC101258292)
Solyc06g018110.3	LOC101244001	Solanum	lycopersicum	RNA binding protein	LOC101244001)
Solyc06g073300.1	LOC101251893	Solanum	lycopersicum	large ribosomal subunit protein eL27	LOC101251893)
Solyc08g066390.3	LOC101249746	Solanum	lycopersicum	protein SAWADEE HOMEODOMAIN HOMOLOG 2-like	LOC101249746)
Solyc06g053420.3	LOC101248488	Solanum	lycopersicum	BAG-associated GRAM protein 1	LOC101248488)
Solyc01g073750.3	LOC101254331	Solanum	lycopersicum	callose synthase 2	LOC101254331)
Solyc07g065735.1	LOC101262230	Solanum	lycopersicum	GBF-interacting protein 1	LOC101262230)
Solyc01g010970.3	AGO7 Solanum	lycoper	sicum	argonaute 7	AGO7)
Solyc06g072730.3	LOC101246732	Solanum	lycopersicum	WEB family protein At5g16730, chloroplastic-like	LOC101246732)
Solyc07g065820.3	CBL2 Solanum	lycoper	sicum	calcineurin B-like 2	CBL2)
Solyc09g092240.3	LOC101248519	Solanum	lycopersicum	uncharacterized LOC101248519	LOC101248519)
Solyc07g064440.3	LOC101251602	Solanum	lycopersicum	uncharacterized LOC101251602	LOC101251602)
Solyc06g008130.3	LOC101262421	Solanum	lycopersicum	probable inactive histone-lysine N-methyltransferase SUVR2	LOC101262421)
Solyc09g042260.3	LOC101251917	Solanum	lycopersicum	probable serine/threonine-protein kinase PBL11	LOC101251917)
Solyc01g080580.3	LOC101245199	Solanum	lycopersicum	nucleoside hydrolase 3-like	LOC101245199)
Solyc08g067310.1	LOC101268207	Solanum	lycopersicum	CBL-interacting serine/threonine-protein kinase 5	LOC101268207)
Solyc05g006960.3	LOC138337111	Solanum	lycopersicum	uncharacterized protein At1g27050-like	LOC138337111)
Solyc07g042570.3	LOC101266955	Solanum	lycopersicum	eukaryotic translation initiation factor 3 subunit K	LOC101266955)
Solyc09g018450.3	LOC101253520	Solanum	lycopersicum	ubiquitin-activating enzyme E1 2	LOC101253520)
Solyc01g067040.2	LOC104647540	Solanum	lycopersicum	PWWP domain-containing protein 1-like	LOC104647540)
Solyc05g012560.2	LOC112941533	Solanum	lycopersicum	uncharacterized LOC112941533	LOC112941533)
Solyc12g099980.2	LOC101255572	Solanum	lycopersicum	receptor-like protein Cf-9	LOC101255572)
Solyc03g112500.3	LOC101262300	Solanum	lycopersicum	galactinol--sucrose galactosyltransferase-like	LOC101262300)
Solyc01g102580.3	Cel3 Solanum	lycoper	sicum	endo-1,4-beta-glucanase	CEL3)
Solyc04g049920.3	LOC101251083	Solanum	lycopersicum	probable RNA-binding protein ARP1	LOC101251083)
Solyc03g119370.2	LOC101266622	Solanum	lycopersicum	MYB-like transcription factor EOBI	LOC101266622)
Solyc02g080670.3	LOC101249981	Solanum	lycopersicum	L-ascorbate oxidase homolog	LOC101249981)
Solyc04g014680.3	LOC101263804	Solanum	lycopersicum	uncharacterized membrane protein At1g16860-like	LOC101263804)
Solyc02g093470.3	LOC101259691	Solanum	lycopersicum	uncharacterized LOC101259691	LOC101259691)
Solyc02g030230.3	LOC101244819	Solanum	lycopersicum	UDP-arabinose 4-epimerase 1	LOC101244819)
Solyc10g076810.1	LOC101251234	Solanum	lycopersicum	uncharacterized LOC101251234	LOC101251234)
Solyc07g041070.3	LOC101260449	Solanum	lycopersicum	pollen-specific leucine-rich repeat extensin-like protein 1	LOC101260449)
Solyc12g009000.1	LOC101246112	Solanum	lycopersicum	protein ALP1-like	LOC101246112)
Solyc01g107250.3	LOC101244129	Solanum	lycopersicum	leucine-rich repeat protein 1-like	LOC101244129)
Solyc06g005990.3	LOC101264125	Solanum	lycopersicum	DExH-box ATP-dependent RNA helicase DExH11	LOC101264125)
Solyc07g008420.3	LOC101252094	Solanum	lycopersicum	uncharacterized LOC101252094	LOC101252094)
Solyc03g120850.3	LOC101259035	Solanum	lycopersicum	ruBisCO large subunit-binding protein subunit beta, chloroplastic	LOC101259035)
Solyc02g094510.3	LOC101258114	Solanum	lycopersicum	uncharacterized LOC101258114	LOC101258114)
Solyc05g012440.3	LOC101246346	Solanum	lycopersicum	cytochrome c oxidase assembly protein COX11, mitochondrial	LOC101246346)
Solyc03g112620.3	LOC101258936	Solanum	lycopersicum	protein neprosin-like	LOC101258936)
Solyc11g028100.2	LOC101249702	Solanum	lycopersicum	elongation factor 1-gamma 2	LOC101249702)
Solyc01g011000.3	eIF-5A3 Solanum	lycoper	sicum	eukaryotic translation initiation factor 5A-3	eIF-5A3)
Solyc03g117280.3	LOC101263891	Solanum	lycopersicum	uncharacterized LOC101263891	LOC101263891)
Solyc03g095850.1	LOC101257749	Solanum	lycopersicum	peptide-N4-	N-acetyl-beta-glucosaminyl)asparagine amidase A-like	LOC101257749)
Solyc01g095030.3	ARS1 Solanum	lycoper	sicum	R1-MYB type transcription factor ARS1	ARS1)
Solyc10g080980.2	LOC101249776	Solanum	lycopersicum	WAT1-related protein At5g07050	LOC101249776)
Solyc03g044270.3	LOC101247588	Solanum	lycopersicum	uncharacterized LOC101247588	LOC101247588)
Solyc10g018590.2	LOC101268326	Solanum	lycopersicum	probable plastid-lipid-associated protein 11, chloroplastic	LOC101268326)
Solyc05g048830.3	LOC101258753	Solanum	lycopersicum	transcription factor MYB17-like	LOC101258753)
Solyc01g068190.3	LOC101258592	Solanum	lycopersicum	HIGH CHLOROPHYLL FLUORESCENCE 153-like protein	LOC101258592)
Solyc07g063280.2	LOC101246451	Solanum	lycopersicum	nuclear/nucleolar GTPase 2-like	LOC101246451)
Solyc05g013720.3	LOC101245945	Solanum	lycopersicum	uncharacterized LOC101245945	LOC101245945)
Solyc03g033340.3	LOC101267684	Solanum	lycopersicum	probable protein phosphatase 2C 60	LOC101267684)
Solyc12g015830.2	LOC101249049	Solanum	lycopersicum	sufE-like protein 1, chloroplastic/mitochondrial	LOC101249049)
Solyc03g122270.3	LOC101253877	Solanum	lycopersicum	uncharacterized LOC101253877	LOC101253877)
Solyc03g007760.3	LOC101260609	Solanum	lycopersicum	uncharacterized LOC101260609	LOC101260609)
Solyc01g065500.3	LOC101268027	Solanum	lycopersicum	multiple C2 domain and transmembrane region protein 16	LOC101268027)
Solyc03g116350.3	LOC101246233	Solanum	lycopersicum	HVA22-like protein a	LOC101246233)
Solyc10g086360.2	LOC101244434	Solanum	lycopersicum	uncharacterized LOC101244434	LOC101244434)
Solyc06g082260.3	LOC101251392	Solanum	lycopersicum	laccase-3-like	LOC101251392)
Solyc04g051190.3	CYP97A29	Solanum	lycopersicum	cytochrome P450-type monooxygenase 97A29	CYP97A29)
Solyc07g054440.3	LOC101260550	Solanum	lycopersicum	beta-glucuronosyltransferase GlcAT14B	LOC101260550)
Solyc06g060740.2	LOC101246259	Solanum	lycopersicum	zinc finger protein ZAT1	LOC101246259)
Solyc10g009310.3	LOC101254041	Solanum	lycopersicum	cytochrome P450 78A6	LOC101254041)
Solyc02g078710.1	LOC101244157	Solanum	lycopersicum	F-box/kelch-repeat protein At1g16250-like	LOC101244157)
Solyc10g005010.3	LOC101263643	Solanum	lycopersicum	NAC domain-containing protein 43	LOC101263643)
Solyc03g117850.3	LOC101250491	Solanum	lycopersicum	ribulose bisphosphate carboxylase/oxygenase activase, chloroplastic	LOC101250491)
Solyc11g013210.2	LOC112940373	Solanum	lycopersicum	uncharacterized LOC112940373	LOC112940373)
Solyc11g006130.2	LOC101252645	Solanum	lycopersicum	uncharacterized LOC101252645	LOC101252645)
Solyc07g048070.3	LOC101249743	Solanum	lycopersicum	cytochrome b561 and DOMON domain-containing protein At5g47530	LOC101249743)
Solyc12g009120.2	LOC101249890	Solanum	lycopersicum	RING-box protein 1a	LOC101249890)
Solyc08g078140.3	LOC101268896	Solanum	lycopersicum	ubiquitin carboxyl-terminal hydrolase 3-like	LOC101268896)
Solyc05g050790.2	JRE6 Solanum	lycoper	sicum	jasmonate-responsive ERF 6	JRE6)
Solyc02g062400.3	LOC101251254	Solanum	lycopersicum	expression of terpenoids 1	LOC101251254)
Solyc02g083410.3	LOC101265703	Solanum	lycopersicum	probable serine/threonine-protein kinase PBL11	LOC101265703)
Solyc03g097210.3	LOC101257345	Solanum	lycopersicum	uncharacterized LOC101257345	LOC101257345)
Solyc03g063750.3	LOC101249053	Solanum	lycopersicum	uncharacterized LOC101249053	LOC101249053)
Solyc12g099470.2	LOC101262400	Solanum	lycopersicum	eukaryotic translation initiation factor 2 subunit gamma	LOC101262400)
Solyc10g085120.2	LOC101256934	Solanum	lycopersicum	putative receptor-like protein kinase At3g47110	LOC101256934)
Solyc02g078520.3	LOC101267765	Solanum	lycopersicum	mediator of RNA polymerase II transcription subunit 16	LOC101267765)
Solyc02g032950.3	LOC101258801	Solanum	lycopersicum	WRKY transcription factor 6	LOC101258801)
Solyc12g095930.2	LOC101267301	Solanum	lycopersicum	serine hydroxymethyltransferase 3, chloroplastic-like	LOC101267301)
Solyc09g015660.3	LOC101260850	Solanum	lycopersicum	transcription factor GTE6-like	LOC101260850)
Solyc09g065780.3	LOC101268510	Solanum	lycopersicum	beta-ketoacyl-synthase	LOC101268510)
Solyc02g084210.1	LOC101255354	Solanum	lycopersicum	GDP-mannose 4,6 dehydratase 1	LOC101255354)
Solyc08g066840.3	LOC101259178	Solanum	lycopersicum	aquaporin TIP4-1	LOC101259178)
Solyc01g091420.2	LOC101256138	Solanum	lycopersicum	LOB domain-containing protein 30	LOC101256138)
Solyc11g006320.2	LOC101255649	Solanum	lycopersicum	ubiquitin C-terminal hydrolase 12	LOC101255649)
Solyc11g013270.2	LOC101252837	Solanum	lycopersicum	O-fucosyltransferase 10-like	LOC101252837)
Solyc09g082780.3	LOC101258898	Solanum	lycopersicum	stem-specific protein TSJT1	LOC101258898)
Solyc12g044200.2	LOC101253873	Solanum	lycopersicum	disease resistance protein UNI-like	LOC101253873)
Solyc09g075140.3	LOC101246087	Solanum	lycopersicum	caffeoylshikimate esterase	LOC101246087)
Solyc02g062390.3	LOC101248072	Solanum	lycopersicum	desiccation-related protein clone PCC27-04	LOC101248072)
Solyc10g008760.3	LOC101254843	Solanum	lycopersicum	nudix hydrolase 15, mitochondrial	LOC101254843)
Solyc06g064600.1	LOC104648069	Solanum	lycopersicum	pentatricopeptide repeat-containing protein At1g56690, mitochondrial-like	LOC104648069)
Solyc01g111010.3	LOC138337072	Solanum	lycopersicum	uncharacterized LOC138337072	LOC138337072)
Solyc04g080620.3	LOC101267232	Solanum	lycopersicum	mannan endo-1,4-beta-mannosidase 7-like	LOC101267232)
Solyc01g005700.3	LOC101246852	Solanum	lycopersicum	uncharacterized LOC101246852	LOC101246852)
Solyc05g016330.3	LOC101257962	Solanum	lycopersicum	cytochrome P450 97B2, chloroplastic	LOC101257962)
Solyc01g088820.2	LOC101251619	Solanum	lycopersicum	trihelix transcription factor ENAP2	LOC101251619)
Solyc11g072300.2	ACI13 Solanum	lycoper	sicum	ACI13 protein	ACI13)
Solyc02g077370.1	PTI5 Solanum	lycoper	sicum	pathogenesis-related genes transcriptional activator PTI5	PTI5)
Solyc01g090740.3	LOC101266759	Solanum	lycopersicum	protein PARALOG OF AIPP2	LOC101266759)
Solyc06g075780.2	LOC101254394	Solanum	lycopersicum	zinc finger protein ZAT1	LOC101254394)
Solyc03g114640.3	LOC101265322	Solanum	lycopersicum	serine protease SPPA, chloroplastic	LOC101265322)
Solyc03g116340.3	LOC101245633	Solanum	lycopersicum	transcription factor bHLH47	LOC101245633)
Solyc04g081420.3	LOC101261617	Solanum	lycopersicum	uncharacterized LOC101261617	LOC101261617)
Solyc02g063320.3	LOC138337004	Solanum	lycopersicum	U-box domain-containing protein 4-like	LOC138337004)
Solyc03g062830.3	LOC101263980	Solanum	lycopersicum	nudix hydrolase 23, chloroplastic	LOC101263980)
Solyc01g010460.3	LOC101255617	Solanum	lycopersicum	protein PTST homolog 2, chloroplastic	LOC101255617)
Solyc01g079690.3	LOC101248711	Solanum	lycopersicum	SWI/SNF2-type chromatin remodelling ATPase	LOC101248711)
Solyc09g009040.3	HYD2 Solanum	lycoper	sicum	delta14-sterol reductase	HYD2)
Solyc07g065610.1	LOC101247920	Solanum	lycopersicum	L-type lectin-domain containing receptor kinase S.4-like	LOC101247920)
Solyc11g068800.2	LOC101244053	Solanum	lycopersicum	transcription factor E2FB	LOC101244053)
Solyc08g006890.3	LOC101254013	Solanum	lycopersicum	tubulin alpha-3 chain	LOC101254013)
Solyc01g011510.3	ADH3F1a Solanum	lycoper	sicum	aldehyde dehydrogenase family 3 member F1	ADH3F1a)
Solyc01g107950.2	LOC101258503	Solanum	lycopersicum	transcription factor bHLH95-like	LOC101258503)
Solyc01g111690.3	LOC101244236	Solanum	lycopersicum	trafficking protein particle complex subunit 2-like protein	LOC101244236)
Solyc09g072860.2	LOC101265770	Solanum	lycopersicum	uncharacterized LOC101265770	LOC101265770)
Solyc01g099660.3	LOC101252822	Solanum	lycopersicum	heat shock 70 kDa protein BIP1	LOC101252822)
Solyc09g008140.3	LOC101264548	Solanum	lycopersicum	membrane magnesium transporter	LOC101264548)
Solyc01g080690.3	LOC101247556	Solanum	lycopersicum	LEC14B homolog	LOC101247556)
Solyc04g082440.3	LOC101259042	Solanum	lycopersicum	U-box domain-containing protein 15	LOC101259042)
Solyc03g120900.2	LOC101257847	Solanum	lycopersicum	protein transport protein SEC13 homolog B	LOC101257847)
Solyc03g115320.2	LOC101265911	Solanum	lycopersicum	expansin-A23-like	LOC101265911)
Solyc09g075020.3	ABCC9 Solanum	lycoper	sicum	ABC transporter C family member 9	ABCC9)
Solyc01g094510.2	LOC101262364	Solanum	lycopersicum	uncharacterized LOC101262364	LOC101262364)
Solyc05g040040.1	LOC101257863	Solanum	lycopersicum	F-box protein SNE-like	LOC101257863)
Solyc07g026900.1	LOC101267421	Solanum	lycopersicum	1-aminocyclopropane-1-carboxylate synthase 7-like	LOC101267421)
Solyc11g068550.1	LOC101262988	Solanum	lycopersicum	uncharacterized LOC101262988	LOC101262988)
Solyc11g071500.2	LOC101258332	Solanum	lycopersicum	uncharacterized LOC101258332	LOC101258332)
Solyc05g053880.3	LOC101254094	Solanum	lycopersicum	uncharacterized LOC101254094	LOC101254094)
Solyc09g018750.3	LOC101250246	Solanum	lycopersicum	CBS domain-containing protein CBSX3, mitochondrial	LOC101250246)
Solyc02g089480.1	LOC101260694	Solanum	lycopersicum	LOC101260694
Solyc03g122370.3	LOC101251762	Solanum	lycopersicum	exportin-T	LOC101251762)
Solyc02g068920.3	LOC544234	Solanum	lycopersicum	lecithine cholesterol acyltransferase-like protein	LOC544234)
Solyc09g005860.3	LOC101244313	Solanum	lycopersicum	ankyrin repeat-containing protein	LOC101244313)
Solyc04g074910.3	LOC101244950	Solanum	lycopersicum	small ribosomal subunit protein eS21-like	LOC101244950)
Solyc09g083340.2	LOC101244318	Solanum	lycopersicum	uncharacterized LOC101244318	LOC101244318)
Solyc07g018010.3	LOC101266736	Solanum	lycopersicum	transcription factor bHLH35	LOC101266736)
Solyc07g053940.1	LOC101244786	Solanum	lycopersicum	uncharacterized LOC101244786	LOC101244786)
Solyc08g079040.1	LOC101248226	Solanum	lycopersicum	probable xyloglucan galactosyltransferase GT19	LOC101248226)
Solyc02g079880.3	LOC101266783	Solanum	lycopersicum	uncharacterized LOC101266783	LOC101266783)
Solyc03g111870.3	LOC101249812	Solanum	lycopersicum	E3 ubiquitin-protein ligase RGLG2	LOC101249812)
Solyc12g088410.2	LOC101256857	Solanum	lycopersicum	uncharacterized LOC101256857	LOC101256857)
Solyc11g072050.1	LOC101265098	Solanum	lycopersicum	F-box/WD-40 repeat-containing protein At5g21040	LOC101265098)
Solyc06g073390.3	FTA Solanum	lycoper	sicum	protein farnesyltransferase/geranylgeranyltransferase type-1 subunit alpha	FTA)
Solyc01g102670.3	LOC101247758	Solanum	lycopersicum	uncharacterized LOC101247758	LOC101247758)
Solyc12g098890.2	LOC101250874	Solanum	lycopersicum	50S ribosomal protein L18, chloroplastic	LOC101250874)
Solyc06g065500.3	LOC101247626	Solanum	lycopersicum	proteinaceous RNase P 1, chloroplastic/mitochondrial	LOC101247626)
Solyc09g031760.1	LOC101249573	Solanum	lycopersicum	large ribosomal subunit protein eL19y pseudogene	LOC101249573)
Solyc05g018520.3	LOC101244772	Solanum	lycopersicum	NADH-cytochrome b5 reductase-like protein	LOC101244772)
Solyc04g083140.2	LOC101251277	Solanum	lycopersicum	premnaspirodiene oxygenase	LOC101251277)
Solyc06g074390.3	LOC101250126	Solanum	lycopersicum	fatty acyl-CoA reductase 3	LOC101250126)
Solyc12g096020.2	LOC101265524	Solanum	lycopersicum	protein phosphatase 2C 53	LOC101265524)
Solyc04g076510.3	LOC101247317	Solanum	lycopersicum	BEACH domain-containing protein B	LOC101247317)
Solyc08g005510.2	LOC101246552	Solanum	lycopersicum	TMV resistance protein N-like	LOC101246552)
Solyc04g079860.1	LOC101247911	Solanum	lycopersicum	probable galacturonosyltransferase-like 1	LOC101247911)
Solyc04g006980.1	TCP22 Solanum	lycoper	sicum	TCP transcription factor 22	TCP22)
Solyc03g119920.1	LOC101255778	Solanum	lycopersicum	uncharacterized LOC101255778	LOC101255778)
Solyc07g042160.3	LOC101248218	Solanum	lycopersicum	probable polygalacturonase	LOC101248218)
Solyc07g065730.2	LOC101262539	Solanum	lycopersicum	pentatricopeptide repeat-containing protein At5g66520-like	LOC101262539)
Solyc03g112820.3	LOC101253879	Solanum	lycopersicum	M phase phosphoprotein 10	LOC101253879)
Solyc06g083910.3	LOC101260354	Solanum	lycopersicum	hyoscyamine 6-dioxygenase	LOC101260354)
Solyc03g097080.3	LOC101267389	Solanum	lycopersicum	UPF0725 protein At4g29550	LOC101267389)
Solyc02g085600.1	LOC101251641	Solanum	lycopersicum	scarecrow-like protein 15	LOC101251641)
Solyc09g008295.1	LOC101259971	Solanum	lycopersicum	thioredoxin-like 3-3	LOC101259971)
Solyc08g006650.3	LOC101246647	Solanum	lycopersicum	uncharacterized LOC101246647	LOC101246647)
Solyc10g047670.2	LOC101266465	Solanum	lycopersicum	uncharacterized LOC101266465	LOC101266465)
Solyc08g081450.3	LOC101259358	Solanum	lycopersicum	uncharacterized LOC101259358	LOC101259358)
Solyc03g115440.2	LOC101262606	Solanum	lycopersicum	uncharacterized LOC101262606	LOC101262606)
Solyc08g008520.3	LOC101264037	Solanum	lycopersicum	protein yippee-like At4g27745	LOC101264037)
Solyc02g021420.3	LOC101259383	Solanum	lycopersicum	villin-4	LOC101259383)
Solyc06g066760.3	LOC101246353	Solanum	lycopersicum	phosphatidylglycerophosphate phosphatase PTPMT1	LOC101246353)
Solyc03g118650.3	LOC101253766	Solanum	lycopersicum	uncharacterized LOC101253766	LOC101253766)
Solyc02g076690.3	LOC101247980	Solanum	lycopersicum	low-temperature-induced cysteine proteinase-like	LOC101247980)
Solyc12g094440.2	LOC101249807	Solanum	lycopersicum	high mobility group B protein 9	LOC101249807)
Solyc02g079440.2	LOC101246685	Solanum	lycopersicum	berberine bridge enzyme-like 22	LOC101246685)
Solyc04g074580.1	LOC544102	Solanum	lycopersicum	histone H3 variant H3.3	LOC544102)
Solyc10g082030.2	2-CP1 Solanum	lycoper	sicum	2-Cys peroxiredoxin 1	2-CP1)
Solyc06g005690.2	LOC101256093	Solanum	lycopersicum	pentatricopeptide repeat-containing protein At5g59600	LOC101256093)
Solyc03g122130.3	LOC101256164	Solanum	lycopersicum	peroxisomal	S)-2-hydroxyacid oxidase GLO4	LOC101256164)
Solyc04g058160.2	LOC101245539	Solanum	lycopersicum	probable calcium-binding protein CML44	LOC101245539)
Solyc08g074250.2	LOC101249000	Solanum	lycopersicum	putative late blight resistance protein homolog R1A-10	LOC101249000)
Solyc06g071920.3	LOC101255800	Solanum	lycopersicum	glyceraldehyde-3-phosphate dehydrogenase, cytosolic	LOC101255800)
Solyc12g008500.2	LOC101260016	Solanum	lycopersicum	receptor-like protein kinase 5	LOC101260016)
Solyc09g065660.3	LOC101266155	Solanum	lycopersicum	heat stress transcription factor A-7a	LOC101266155)
Solyc11g068790.2	LOC101243761	Solanum	lycopersicum	uncharacterized LOC101243761	LOC101243761)
Solyc03g114960.3	ABCB21 Solanum	lycoper	sicum	ABC transporter B family member 21	ABCB21)
Solyc04g080050.3	LOC101252982	Solanum	lycopersicum	uncharacterized LOC101252982	LOC101252982)
Solyc08g065470.3	LOC101262838	Solanum	lycopersicum	uncharacterized LOC101262838	LOC101262838)
Solyc09g090860.3	LOC101268430	Solanum	lycopersicum	uncharacterized LOC101268430	LOC101268430)
Solyc09g064270.3	LOC101268425	Solanum	lycopersicum	receptor-like serine/threonine-protein kinase ALE2	LOC101268425)
Solyc05g005000.3	LOC101268569	Solanum	lycopersicum	uncharacterized LOC101268569	LOC101268569)
Solyc08g066520.3	LOC101251800	Solanum	lycopersicum	protein NONRESPONDING TO OXYLIPINS 2, mitochondrial	LOC101251800)
Solyc02g090240.3	LOC101256553	Solanum	lycopersicum	pentatricopeptide repeat-containing protein At3g50420	LOC101256553)
Solyc02g069620.3	LOC101266787	Solanum	lycopersicum	probable ribose-5-phosphate isomerase 4, chloroplastic	LOC101266787)
Solyc06g066320.3	LOC101256389	Solanum	lycopersicum	protein IWS1 homolog 1	LOC101256389)
Solyc03g043640.3	LOC101262492	Solanum	lycopersicum	heavy metal-associated isoprenylated plant protein 21-like	LOC101262492)
Solyc01g103490.3	LOC101266565	Solanum	lycopersicum	MACPF domain-containing protein At4g24290	LOC101266565)
Solyc02g087910.2	LOC101245521	Solanum	lycopersicum	non-specific lipid-transfer protein A-like	LOC101245521)
Solyc01g009910.1	LOC101268133	Solanum	lycopersicum	glutaredoxin-C1-like	LOC101268133)
Solyc09g005010.3	LOC101258299	Solanum	lycopersicum	importin subunit beta-1	LOC101258299)
Solyc06g072165.1	LOC101249091	Solanum	lycopersicum	uncharacterized LOC101249091	LOC101249091)
Solyc09g083380.3	LOC101245495	Solanum	lycopersicum	histone H1-like	LOC101245495)
Solyc02g089680.3	LOC101267076	Solanum	lycopersicum	protein trichome birefringence-like 19	LOC101267076)
Solyc12g099790.2	LOC101255379	Solanum	lycopersicum	calcium-dependent protein kinase 17-like	LOC101255379)
Solyc10g049660.2	LOC101256631	Solanum	lycopersicum	phototropic-responsive NPH3 family protein NPY2-like	LOC101256631)
Solyc06g005250.3	LOC101249270	Solanum	lycopersicum	uncharacterized LOC101249270	LOC101249270)
Solyc11g072090.2	LOC101265995	Solanum	lycopersicum	uncharacterized LOC101265995	LOC101265995)
Solyc09g015170.3	LOC101265951	Solanum	lycopersicum	probably inactive leucine-rich repeat receptor-like protein kinase IMK2	LOC101265951)
Solyc09g007360.3	LOC101255915	Solanum	lycopersicum	interactor of constitutive active ROPs 2, chloroplastic	LOC101255915)
Solyc07g020860.3	TPx1 Solanum	lycoper	sicum	thioredoxin peroxidase 1	TPx1)
Solyc06g083340.3	LOC101251692	Solanum	lycopersicum	wound-induced basic protein	LOC101251692)
Solyc12g096580.2	LOC101252162	Solanum	lycopersicum	potassium transporter 4-like	LOC101252162)
Solyc01g009100.3	LOC101251804	Solanum	lycopersicum	large ribosomal subunit protein eL30	LOC101251804)
Solyc10g081430.2	LOC101261975	Solanum	lycopersicum	probable arabinosyltransferase ARAD1	LOC101261975)
Solyc10g006890.3	LOC101245001	Solanum	lycopersicum	uncharacterized LOC101245001	LOC101245001)
Solyc06g071280.3	EDS1 Solanum	lycoper	sicum	protein EDS1	EDS1)
Solyc02g083730.3	LOC101262767	Solanum	lycopersicum	thiosulfate sulfurtransferase 18	LOC101262767)
Solyc06g005370.3	LOC101251587	Solanum	lycopersicum	uncharacterized LOC101251587	LOC101251587)
Solyc00g156980.3	LOC101255874	Solanum	lycopersicum	protein HOTHEAD	LOC101255874)
Solyc04g010055.1	LOC101246042	Solanum	lycopersicum	pentatricopeptide repeat-containing protein	LOC101246042)
Solyc07g007750.3	TGAS118 Solanum	lycoper	sicum	gamma-thionin	TGAS118)
Solyc07g065000.3	LOC101263625	Solanum	lycopersicum	uncharacterized LOC101263625	LOC101263625)
Solyc07g053700.3	LOC101266047	Solanum	lycopersicum	reticulon-like protein B17	LOC101266047)
Solyc11g007100.1	LOC109118978	Solanum	lycopersicum	uncharacterized LOC109118978	LOC109118978)
Solyc09g059310.3	LOC101245491	Solanum	lycopersicum	nuclear transport factor 2	LOC101245491)
Solyc11g040120.2	LOC101260396	Solanum	lycopersicum	DNA replication licensing factor MCM2	LOC101260396)
Solyc04g005820.3	LOC101258248	Solanum	lycopersicum	uncharacterized LOC101258248	LOC101258248)
Solyc04g016295.1	LOC101261217	Solanum	lycopersicum	uncharacterized LOC101261217	LOC101261217)
Solyc10g083490.2	LOC101260679	Solanum	lycopersicum	cell division protein FtsZ homolog 2-1, chloroplastic	LOC101260679)
Solyc03g119990.3	LOC101253985	Solanum	lycopersicum	uncharacterized LOC101253985	LOC101253985)
Solyc10g008560.3	LOC101258196	Solanum	lycopersicum	protein root UVB sensitive 6	LOC101258196)
Solyc08g065150.1	LOC101258979	Solanum	lycopersicum	pathogen-associated molecular patterns-induced protein A70	LOC101258979)
Solyc02g071780.3	LOC101256055	Solanum	lycopersicum	MACPF domain-containing protein CAD1	LOC101256055)
Solyc02g070520.3	LOC101246787	Solanum	lycopersicum	mannosyl-oligosaccharide 1,2-alpha-mannosidase MNS3-like	LOC101246787)
Solyc05g052470.3	LOC101260346	Solanum	lycopersicum	ferritin-2, chloroplastic	LOC101260346)
Solyc05g046320.1	LOC101252288	Solanum	lycopersicum	protein SMALL AUXIN UP-REGULATED RNA 51-like	LOC101252288)
Solyc02g071220.3	LOC101265701	Solanum	lycopersicum	two-component response regulator ORR3-like	LOC101265701)
Solyc10g006770.3	LOC101247071	Solanum	lycopersicum	FACT complex subunit SPT16-like	LOC101247071)
Solyc08g078510.3	LOC101259275	Solanum	lycopersicum	GEM-like protein 5	LOC101259275)
Solyc05g053520.3	LOC101262116	Solanum	lycopersicum	uncharacterized LOC101262116	LOC101262116)
Solyc07g048000.3	LOC101251200	Solanum	lycopersicum	BTB/POZ domain-containing protein At5g48130	LOC101251200)
Solyc06g007490.2	LOC101261418	Solanum	lycopersicum	GDSL esterase/lipase At1g29670-like	LOC101261418)
Solyc01g102990.3	LOC101255539	Solanum	lycopersicum	CLP protease regulatory subunit CLPX2, mitochondrial	LOC101255539)
Solyc10g076290.2	LOC101243752	Solanum	lycopersicum	F-box/LRR-repeat protein 3	LOC101243752)
Solyc01g066050.3	LOC101263750	Solanum	lycopersicum	uncharacterized LOC101263750	LOC101263750)
Solyc04g074710.3	LOC101265329	Solanum	lycopersicum	uncharacterized LOC101265329	LOC101265329)
Solyc12g014480.2	LOC101246405	Solanum	lycopersicum	uncharacterized LOC101246405	LOC101246405)
Solyc01g096940.3	LOC101252437	Solanum	lycopersicum	probable inactive leucine-rich repeat receptor-like protein kinase At3g03770	LOC101252437)
Solyc03g114440.1	LOC101245636	Solanum	lycopersicum	ethylene-responsive transcription factor ERN3-like	LOC101245636)
Solyc02g037490.1	LOC101263172	Solanum	lycopersicum	probable CoA ligase CCL11	LOC101263172)
Solyc04g077060.3	LOC101245756	Solanum	lycopersicum	RNA-binding KH domain-containing protein RCF3	LOC101245756)
Solyc07g006260.3	LOC101257384	Solanum	lycopersicum	protein FLX-like 4	LOC101257384)
Solyc03g096380.3	ProT2 Solanum	lycoper	sicum	proline transporter 2	ProT2)
Solyc05g009820.3	LOC101265331	Solanum	lycopersicum	probable galacturonosyltransferase-like 3	LOC101265331)
Solyc03g078710.2	LOC101263090	Solanum	lycopersicum	7-deoxyloganetic acid glucosyltransferase-like	LOC101263090)
Solyc05g051450.2	LOC101258372	Solanum	lycopersicum	uncharacterized LOC101258372	LOC101258372)
Solyc01g008170.3	LOC101257295	Solanum	lycopersicum	zinc finger CCCH domain-containing protein 17	LOC101257295)
Solyc03g005260.3	LOC101256557	Solanum	lycopersicum	ATP sulfurylase 1, chloroplastic	LOC101256557)
Solyc04g025440.3	LOC101257654	Solanum	lycopersicum	probable polygalacturonase At1g80170	LOC101257654)
Solyc03g119110.3	LOC101256078	Solanum	lycopersicum	uncharacterized GPI-anchored protein At4g28100	LOC101256078)
Solyc06g075340.3	LOC101259343	Solanum	lycopersicum	carbamoyl phosphate synthase arginine-specific large chain, chloroplastic	LOC101259343)
Solyc03g025490.3	LOC101255664	Solanum	lycopersicum	gibberellin 20-oxidase-like protein	LOC101255664)
Solyc02g022830.3	LOC101264268	Solanum	lycopersicum	twinkle homolog protein, chloroplastic/mitochondrial	LOC101264268)
Solyc07g008480.2	LOC101254106	Solanum	lycopersicum	pentatricopeptide repeat-containing protein At3g14730	LOC101254106)
Solyc08g060840.1	LOC101258392	Solanum	lycopersicum	protein FAR-RED IMPAIRED RESPONSE 1	LOC101258392)
Solyc02g085400.3	LOC101255155	Solanum	lycopersicum	sulfite exporter TauE/SafE family protein 3	LOC101255155)
Solyc06g060340.3	psbS Solanum	lycoper	sicum	photosystem II subunit S	psbS)
Solyc01g068360.3	LOC101255729	Solanum	lycopersicum	probable inactive leucine-rich repeat receptor-like protein kinase At3g03770	LOC101255729)
Solyc10g083940.1	LOC101244136	Solanum	lycopersicum	protein NUCLEAR FUSION DEFECTIVE 4	LOC101244136)
Solyc05g005915.1	LOC101258951	Solanum	lycopersicum	protein NRT1/ PTR FAMILY 1.2	LOC101258951)
Solyc01g080530.3	LOC101244118	Solanum	lycopersicum	probable prolyl 4-hydroxylase 4	LOC101244118)
Solyc06g053710.3	ETR4 Solanum	lycoper	sicum	ethylene receptor ETR4	ETR4)
Solyc11g066040.2	LOC101255460	Solanum	lycopersicum	U-box domain-containing protein 13	LOC101255460)
Solyc05g050280.3	GH3-5 Solanum	lycoper	sicum	putative indole-3-acetic acid-amido synthetase GH3.5	GH3-5)
Solyc09g065340.3	LOC101262957	Solanum	lycopersicum	uncharacterized LOC101262957	LOC101262957)
Solyc11g012550.2	LOC101261186	Solanum	lycopersicum	F-box protein CPR1	LOC101261186)
Solyc09g072980.2	LOC101243825	Solanum	lycopersicum	BTB/POZ and MATH domain-containing protein 2-like	LOC101243825)
Solyc02g065510.1	LOC101257632	Solanum	lycopersicum	pentatricopeptide repeat-containing protein At5g66631	LOC101257632)
Solyc09g074640.3	LOC101256414	Solanum	lycopersicum	zinc finger CCCH domain-containing protein 32	LOC101256414)
Solyc06g061160.1	LOC101268877	Solanum	lycopersicum	zinc finger protein 10-like	LOC101268877)
Solyc10g006010.3	LOC101268147	Solanum	lycopersicum	two-pore potassium channel 1	LOC101268147)
Solyc11g072860.2	LOC544080	Solanum	lycopersicum	histone H4	LOC544080)
Solyc01g098560.3	LOC101255139	Solanum	lycopersicum	sugar transporter ERD6-like 5	LOC101255139)
Solyc06g074070.3	LOC101256887	Solanum	lycopersicum	receptor-like kinase TMK3	LOC101256887)
Solyc11g051160.2	LOC101255264	Solanum	lycopersicum	patellin-3-like	LOC101255264)
Solyc04g005690.3	LOC101246043	Solanum	lycopersicum	probable splicing factor 3A subunit 1	LOC101246043)
Solyc01g096820.3	LOC101249495	Solanum	lycopersicum	calcium and calcium/calmodulin-dependent serine/threonine-protein kinase-like	LOC101249495)
Solyc09g025260.3	LOC101260169	Solanum	lycopersicum	termination factor RHON1-like protein	LOC101260169)
Solyc07g007430.3	LOC101256985	Solanum	lycopersicum	protein S-acyltransferase 24	LOC101256985)
Solyc09g090100.3	CRY2 Solanum	lycoper	sicum	cryptochrome 2	CRY2)
Solyc11g012670.1	LOC101264082	Solanum	lycopersicum	pentatricopeptide repeat-containing protein At4g16390, chloroplastic	LOC101264082)
Solyc12g049270.2	LOC101258737	Solanum	lycopersicum	developmentally-regulated G-protein 1	LOC101258737)
Solyc04g080980.2	LOC101251283	Solanum	lycopersicum	coatomer subunit alpha-1	LOC101251283)
Solyc01g068240.3	LOC101257506	Solanum	lycopersicum	ubiquitin carboxyl-terminal hydrolase 24-like	LOC101257506)
Solyc04g071470.3	LOC101268567	Solanum	lycopersicum	uncharacterized LOC101268567	LOC101268567)
Solyc04g024520.3	LOC101252477	Solanum	lycopersicum	uncharacterized LOC101252477	LOC101252477)
Solyc02g081540.2	LOC104645784	Solanum	lycopersicum	uncharacterized LOC104645784	LOC104645784)
Solyc03g031970.3	ARF8a Solanum	lycoper	sicum	auxin response factor 8a	ARF8a)
Solyc01g112070.3	LOC101253235	Solanum	lycopersicum	O-fucosyltransferase 6	LOC101253235)
Solyc01g102750.3	LOC101250743	Solanum	lycopersicum	alfin1-like PHD domain-containing protein	LOC101250743)
Solyc10g085480.2	LOC101252133	Solanum	lycopersicum	large ribosomal subunit protein eL24	LOC101252133)
Solyc02g068430.3	LOC101264888	Solanum	lycopersicum	choline-phosphate cytidylyltransferase 1	LOC101264888)
Solyc05g005190.3	LOC101247318	Solanum	lycopersicum	ADP-ribosylation factor 2	LOC101247318)
Solyc08g081530.3	MDHAR Solanum	lycoper	sicum	monodehydroascorbate reductase	MDHAR)
Solyc01g104170.3	LOC101255143	Solanum	lycopersicum	ankyrin repeat domain-containing protein 2B	LOC101255143)
Solyc04g009310.3	LOC101262101	Solanum	lycopersicum	ATP-dependent Clp protease proteolytic subunit	LOC101262101)
Solyc10g008320.1	LOC104649465	Solanum	lycopersicum	uncharacterized LOC104649465	LOC104649465)
Solyc11g067210.1	LOC101256059	Solanum	lycopersicum	pentatricopeptide repeat-containing protein At2g27610	LOC101256059)
Solyc06g060910.2	LOC101245070	Solanum	lycopersicum	putative glycerol-3-phosphate transporter 4	LOC101245070)
Solyc06g034320.1	LOC101247924	Solanum	lycopersicum	uncharacterized LOC101247924	LOC101247924)
Solyc06g068380.3	LOC101259258	Solanum	lycopersicum	deSI-like protein At4g17486	LOC101259258)
Solyc12g042655.1	LOC101258341	Solanum	lycopersicum	F-box/FBD/LRR-repeat protein At1g13570	LOC101258341)
Solyc06g074640.2	LOC101262223	Solanum	lycopersicum	DDT domain-containing protein PTM-like	LOC101262223)
Solyc08g076880.3	LOC101244894	Solanum	lycopersicum	uncharacterized LOC101244894	LOC101244894)
Solyc02g068990.3	LOC101255457	Solanum	lycopersicum	uncharacterized LOC101255457	LOC101255457)
Solyc01g109970.3	LOC101266874	Solanum	lycopersicum	protein CHROMATIN REMODELING 35	LOC101266874)
Solyc10g079900.2	LOC104644364	Solanum	lycopersicum	uncharacterized LOC104644364	LOC104644364)
Solyc08g007170.1	LOC104648628	Solanum	lycopersicum	trihelix transcription factor ASIL2-like	LOC104648628)
Solyc01g104446.1	LOC138347289	Solanum	lycopersicum	uncharacterized LOC138347289	LOC138347289)
Solyc01g005130.2	LOC101260165	Solanum	lycopersicum	zinc finger protein 4	LOC101260165)
Solyc08g068960.3	LOC101245570	Solanum	lycopersicum	histidine kinase 5	LOC101245570)
Solyc05g054860.1	LOC101255400	Solanum	lycopersicum	receptor-like protein kinase HERK 1	LOC101255400)
Solyc03g078780.2	LOC101259617	Solanum	lycopersicum	UDP-glycosyltransferase 76B1-like	LOC101259617)
Solyc03g071560.3	LOC101261205	Solanum	lycopersicum	glycine-rich RNA-binding protein RZ1C-like	LOC101261205)
Solyc10g086210.2	LOC101263654	Solanum	lycopersicum	uncharacterized LOC101263654	LOC101263654)
Solyc02g064980.1	LOC101266899	Solanum	lycopersicum	mitogen-activated protein kinase kinase kinase 20-like	LOC101266899)
Solyc07g007550.3	LOC101258669	Solanum	lycopersicum	heparanase-like protein 3	LOC101258669)
Solyc10g052773.1	LOC101262755	Solanum	lycopersicum	uncharacterized LOC101262755	LOC101262755)
Solyc10g050450.2	LOC101250348	Solanum	lycopersicum	uncharacterized LOC101250348	LOC101250348)
Solyc10g080130.2	LOC101259053	Solanum	lycopersicum	uncharacterized LOC101259053	LOC101259053)
Solyc05g007140.3	LOC101259436	Solanum	lycopersicum	probable serine/threonine-protein kinase PBL3	LOC101259436)
Solyc04g074630.3	LOC101263605	Solanum	lycopersicum	serine--tRNA ligase, chloroplastic/mitochondrial	LOC101263605)
Solyc01g096170.3	LOC101258491	Solanum	lycopersicum	probable serine/threonine-protein kinase WNK6	LOC101258491)
Solyc04g082040.3	LOC101251284	Solanum	lycopersicum	mechanosensitive ion channel protein 8-like	LOC101251284)
Solyc02g083000.1	LOC101243667	Solanum	lycopersicum	uncharacterized LOC101243667	LOC101243667)
Solyc09g060110.3	LOC101255331	Solanum	lycopersicum	probable LRR receptor-like serine/threonine-protein kinase At5g48740	LOC101255331)
Solyc01g089910.3	LOC101253721	Solanum	lycopersicum	flotillin-like protein 6	LOC101253721)
Solyc02g030480.3	LOC101245999	Solanum	lycopersicum	probable cinnamyl alcohol dehydrogenase 6	LOC101245999)
Solyc01g097430.3	ABCG2 Solanum	lycoper	sicum	ABC transporter G family member 2	ABCG2)
Solyc05g055310.3	CCH Solanum	lycoper	sicum	copper chaperone	CCH)
Solyc03g006960.3	LOC101268450	Solanum	lycopersicum	probable protein phosphatase 2C 75	LOC101268450)
Solyc06g048910.1	LOC101252402	Solanum	lycopersicum	disease resistance protein At4g27190-like	LOC101252402)
Solyc02g077780.3	LOC101259504	Solanum	lycopersicum	MACPF domain-containing protein NSL1	LOC101259504)
Solyc06g067970.2	LOC101266131	Solanum	lycopersicum	uncharacterized LOC101266131	LOC101266131)
Solyc06g005170.3	MPK3 Solanum	lycoper	sicum	mitogen-activated protein kinase 3	MPK3)
Solyc06g072050.3	LOC101251688	Solanum	lycopersicum	CBS domain-containing protein CBSCBSPB1-like	LOC101251688)
Solyc01g095610.3	LOC101243939	Solanum	lycopersicum	protein trichome birefringence-like 25	LOC101243939)
Solyc02g092710.3	LOC101254254	Solanum	lycopersicum	probable prolyl 4-hydroxylase 9	LOC101254254)
Solyc05g050960.3	LOC101266032	Solanum	lycopersicum	DNA repair protein RAD51 homolog 3	LOC101266032)
Solyc03g046350.3	LOC101259128	Solanum	lycopersicum	uncharacterized LOC101259128	LOC101259128)
Solyc08g082870.3	LOC101244694	Solanum	lycopersicum	NAD	P)-binding Rossmann-fold superfamily protein	LOC101244694)
Solyc07g042930.3	LOC101261726	Solanum	lycopersicum	rhomboid-like protein 14, mitochondrial	LOC101261726)
Solyc09g082490.3	LOC101252119	Solanum	lycopersicum	protein XRI1	LOC101252119)
Solyc06g075620.3	LOC778319	Solanum	lycopersicum	60S ribosomal protein L35-like	LOC778319)
Solyc07g044990.3	LOC101246840	Solanum	lycopersicum	uncharacterized LOC101246840	LOC101246840)
Solyc02g078920.3	LOC104645820	Solanum	lycopersicum	endonuclease 4	LOC104645820)
Solyc06g069470.3	LOC101261241	Solanum	lycopersicum	glycerophosphodiester phosphodiesterase GDPD6	LOC101261241)
Solyc03g120250.3	LOC101248282	Solanum	lycopersicum	probable sulfate transporter 3.4	LOC101248282)
Solyc12g098860.2	LOC101251457	Solanum	lycopersicum	uncharacterized LOC101251457	LOC101251457)
Solyc12g099990.2	CaM5 Solanum	lycoper	sicum	calmodulin 5	CaM5)
Solyc04g077960.1	LOC101255292	Solanum	lycopersicum	transcription factor bHLH84	LOC101255292)
Solyc02g092260.3	LOC101264475	Solanum	lycopersicum	probable amino-acid acetyltransferase NAGS1, chloroplastic	LOC101264475)
Solyc04g051800.3	ABCF1 Solanum	lycoper	sicum	ABC transporter F family member 1	ABCF1)
Solyc10g005360.3	LOC101255340	Solanum	lycopersicum	gibberellin 2-beta-dioxygenase 8	LOC101255340)
Solyc03g114920.1	LOC101259522	Solanum	lycopersicum	pentatricopeptide repeat-containing protein	LOC101259522)
Solyc10g018160.2	LOC101246480	Solanum	lycopersicum	probable protein S-acyltransferase 14	LOC101246480)
Solyc04g049660.2	LOC101255088	Solanum	lycopersicum	uncharacterized LOC101255088	LOC101255088)
Solyc10g079820.2	LOC543654	Solanum	lycopersicum	dehydration-induced protein ERD15	LOC543654)
Solyc03g112565.1	LOC101259826	Solanum	lycopersicum	uncharacterized LOC101259826	LOC101259826)
Solyc04g064920.3	LOC101266022	Solanum	lycopersicum	glycolipid transfer protein 3	LOC101266022)
Solyc03g095220.3	LOC101248855	Solanum	lycopersicum	translocase of chloroplast 34	LOC101248855)
Solyc06g068910.3	LOC101247929	Solanum	lycopersicum	probable inactive receptor kinase At1g48480	LOC101247929)
Solyc01g006575.1	LOC101265361	Solanum	lycopersicum	Fe2OG dioxygenase domain-containing protein	LOC101265361)
Solyc11g069280.2	LOC101254662	Solanum	lycopersicum	uncharacterized LOC101254662	LOC101254662)
Solyc06g075050.2	LOC101259260	Solanum	lycopersicum	bifunctional monodehydroascorbate reductase and carbonic anhydrase nectarin-3-like	LOC101259260)
Solyc04g076220.3	LOC101252483	Solanum	lycopersicum	AT-hook motif nuclear-localized protein 17	LOC101252483)
Solyc10g005040.3	LOC101262567	Solanum	lycopersicum	NDR1/HIN1-like protein 1	LOC101262567)
Solyc12g006110.2	LOC101254871	Solanum	lycopersicum	fasciclin-like arabinogalactan protein 2	LOC101254871)
Solyc02g079040.3	LOC101255950	Solanum	lycopersicum	calmodulin-binding protein 60 B	LOC101255950)
Solyc03g111030.3	LOC101243879	Solanum	lycopersicum	uncharacterized LOC101243879	LOC101243879)
Solyc01g010540.3	LOC101253011	Solanum	lycopersicum	small ribosomal subunit protein uS4y	LOC101253011)
Solyc02g077910.3	LOC101257328	Solanum	lycopersicum	mitochondrial arginine transporter BAC1	LOC101257328)
Solyc08g081940.3	LOC101265354	Solanum	lycopersicum	probable inactive receptor kinase At4g23740	LOC101265354)
Solyc10g083820.2	LOC101266777	Solanum	lycopersicum	probable pectinesterase 15	LOC101266777)
Solyc09g007280.3	LOC101258688	Solanum	lycopersicum	probable LRR receptor-like serine/threonine-protein kinase At1g67720	LOC101258688)
Solyc09g082050.3	LOC101243931	Solanum	lycopersicum	histone-lysine N-methyltransferase, H3 lysine-9 specific SUVH1	LOC101243931)
Solyc04g072930.1	LOC101249912	Solanum	lycopersicum	F-box protein AUF1	LOC101249912)
Solyc09g008660.3	LOC101265855	Solanum	lycopersicum	protein CHUP1, chloroplastic	LOC101265855)
Solyc07g055970.1	LOC101250525	Solanum	lycopersicum	taxadiene 5-alpha hydroxylase	LOC101250525)
Solyc03g098170.3	LOC101252670	Solanum	lycopersicum	tubulin-folding cofactor B	LOC101252670)
Solyc02g087340.3	LOC101055524	Solanum	lycopersicum	Hop-interacting protein THI043	LOC101055524)
Solyc02g092380.3	LOC101261768	Solanum	lycopersicum	peptidyl-prolyl cis-trans isomerase CYP65	LOC101261768)
Solyc03g079920.3	LOC101257744	Solanum	lycopersicum	protein NEDD1	LOC101257744)
Solyc09g066430.3	LOC101252219	Solanum	lycopersicum	large ribosomal subunit protein eL14	LOC101252219)
Solyc07g005360.3	LOC101261832	Solanum	lycopersicum	probable galacturonosyltransferase 6	LOC101261832)
Solyc09g090460.3	LOC101259578	Solanum	lycopersicum	nucleolar GTP-binding protein 1	LOC101259578)
Solyc08g006160.3	LOC101260745	Solanum	lycopersicum	probable plastid-lipid-associated protein 8, chloroplastic	LOC101260745)
Solyc08g069160.3	LOC101249843	Solanum	lycopersicum	trihelix transcription factor ASR3	LOC101249843)
Solyc02g086080.3	LOC101267470	Solanum	lycopersicum	uncharacterized LOC101267470	LOC101267470)
Solyc05g006210.3	LOC101251982	Solanum	lycopersicum	glucan endo-1,3-beta-glucosidase 6-like	LOC101251982)
Solyc12g008780.2	LOC101266998	Solanum	lycopersicum	serine acetyltransferase 5	LOC101266998)
Solyc03g114350.1	LOC101245934	Solanum	lycopersicum	uncharacterized LOC101245934	LOC101245934)
Solyc08g006040.3	LOC101257286	Solanum	lycopersicum	small ribosomal subunit protein eS6	LOC101257286)
Solyc07g054470.1	LOC101259953	Solanum	lycopersicum	uncharacterized LOC101259953	LOC101259953)
Solyc06g053800.2	LOC101253905	Solanum	lycopersicum	uncharacterized LOC101253905	LOC101253905)
Solyc05g015840.3	LOC101251286	Solanum	lycopersicum	teosinte glume architecture 1	LOC101251286)
Solyc06g073790.3	LOC101265738	Solanum	lycopersicum	small ribosomal subunit protein uS17	LOC101265738)
Solyc01g108000.3	LOC101259381	Solanum	lycopersicum	probable receptor-like protein kinase At1g49730	LOC101259381)
Solyc01g080170.3	LOC101259975	Solanum	lycopersicum	uncharacterized LOC101259975	LOC101259975)
Solyc11g067010.2	LOC101250862	Solanum	lycopersicum	protein BUD31 homolog-like	LOC101250862)
Solyc08g077170.3	LOC101263538	Solanum	lycopersicum	protein NRT1/ PTR FAMILY 7.3	LOC101263538)
Solyc06g053385.1	SRP14 Solanum	lycoper	sicum	signal recognition particle subunit SRP14	SRP14)
Solyc03g094160.3	LOC101247995	Solanum	lycopersicum	metacaspase-1	LOC101247995)
Solyc11g070070.2	LOC101249238	Solanum	lycopersicum	zinc finger CCCH domain-containing protein 39-like	LOC101249238)
Solyc05g023680.3	LOC101264121	Solanum	lycopersicum	E3 ubiquitin-protein ligase ORTHRUS 2	LOC101264121)
Solyc06g054280.1	LOC101254100	Solanum	lycopersicum	uncharacterized LOC101254100	LOC101254100)
Solyc10g078320.2	LOC101264384	Solanum	lycopersicum	calmodulin-interacting protein 111-like	LOC101264384)
Solyc09g009590.1	SAP8 Solanum	lycoper	sicum	A20/AN1 zinc finger protein	SAP8)
Solyc04g026020.3	LOC101263509	Solanum	lycopersicum	protein SIEVE ELEMENT OCCLUSION B-like	LOC101263509)
Solyc08g023280.3	LOC101256694	Solanum	lycopersicum	protein BREAST CANCER SUSCEPTIBILITY 1 homolog	LOC101256694)
Solyc03g063350.3	LOC101244163	Solanum	lycopersicum	DNAJ/Hsp40 domain-containing protein	LOC101244163)
Solyc06g075490.1	LOC101254503	Solanum	lycopersicum	protein NRT1/ PTR FAMILY 2.3-like	LOC101254503)
Solyc05g054490.3	LOC101263911	Solanum	lycopersicum	very-long-chain enoyl-CoA reductase	LOC101263911)
Solyc01g080250.3	LOC101262855	Solanum	lycopersicum	BTB/POZ and MATH domain-containing protein 2	LOC101262855)
Solyc01g081630.3	LOC101266263	Solanum	lycopersicum	protein SOSEKI 1	LOC101266263)
Solyc01g104140.3	LOC101254537	Solanum	lycopersicum	phosphatidylinositol 4-phosphate 5-kinase 8	LOC101254537)
Solyc10g051340.2	LOC101267359	Solanum	lycopersicum	cyclase-associated protein 1	LOC101267359)
Solyc05g005800.3	LOC101257168	Solanum	lycopersicum	threonine--tRNA ligase, mitochondrial 1	LOC101257168)
Solyc11g013880.1	LOC101259394	Solanum	lycopersicum	G-type lectin S-receptor-like serine/threonine-protein kinase At1g34300	LOC101259394)
Solyc05g012230.3	LOC101267310	Solanum	lycopersicum	uncharacterized LOC101267310	LOC101267310)
Solyc08g068350.3	LOC101260663	Solanum	lycopersicum	uncharacterized LOC101260663	LOC101260663)
Solyc09g007530.3	LOC101251216	Solanum	lycopersicum	uncharacterized LOC101251216	LOC101251216)
Solyc03g097410.1	LOC101262094	Solanum	lycopersicum	inositol-tetrakisphosphate 1-kinase 1-like	LOC101262094)
Solyc01g011350.3	FSB1 Solanum	lycoper	sicum	fruit SANT/MYB Binding protein1	FSB1)
Solyc02g082060.2	LOC101248067	Solanum	lycopersicum	deSI-like protein At4g17486	LOC101248067)
Solyc10g083900.2	LOC101247484	Solanum	lycopersicum	transcription factor MYB27	LOC101247484)
Solyc02g090680.3	krp4 Solanum	lycoper	sicum	cyclin-dependent kinase inhibitor 1	krp4)
Solyc01g110930.1	LOC104645436	Solanum	lycopersicum	uncharacterized LOC104645436	LOC104645436)
Solyc12g008740.1	ACC Solanum	lycoper	sicum	1-aminocyclopropane-1-carboxylate synthase	ACC)
Solyc09g009600.2	LOC101260168	Solanum	lycopersicum	purple acid phosphatase 22-like	LOC101260168)
Solyc12g009470.2	HO1 Solanum	lycoper	sicum	heme oxygenase 1	HO1)
Solyc07g008330.3	LOC101250131	Solanum	lycopersicum	suppressor protein SRP40	LOC101250131)
Solyc07g054430.3	LOC101260836	Solanum	lycopersicum	formiminotransferase cyclodeaminase-like protein	LOC101260836)
Solyc12g015700.2	LOC101267872	Solanum	lycopersicum	nudix hydrolase 2-like	LOC101267872)
Solyc07g053300.1	ABCG18 Solanum	lycoper	sicum	ABC transporter G family member 18	ABCG18)
Solyc06g059840.3	LOC778303	Solanum	lycopersicum	branched chain alpha-keto acid dehydrogenase E1-alpha subunit	LOC778303)
Solyc01g101100.3	LOC101262258	Solanum	lycopersicum	probable receptor-like protein kinase At5g18500	LOC101262258)
Solyc04g025040.1	LOC101254783	Solanum	lycopersicum	uncharacterized LOC101254783	LOC101254783)
Solyc12g026430.2	LOC101258041	Solanum	lycopersicum	nucleobase-ascorbate transporter 6	LOC101258041)
Solyc08g083240.3	LOC101262139	Solanum	lycopersicum	IQ domain-containing calmodulin-binding protein SUN24	LOC101262139)
Solyc07g041180.3	LOC101249939	Solanum	lycopersicum	protein PLASTID MOVEMENT IMPAIRED 1-RELATED 1	LOC101249939)
Solyc01g095160.3	LOC101254733	Solanum	lycopersicum	pentatricopeptide repeat-containing protein At4g37170	LOC101254733)
Solyc07g052360.2	LOC101249282	Solanum	lycopersicum	uncharacterized GPI-anchored protein At1g61900-like	LOC101249282)
Solyc07g008970.3	LOC101264025	Solanum	lycopersicum	WEB family protein At5g16730, chloroplastic-like	LOC101264025)
Solyc07g065160.3	LOC138337567	Solanum	lycopersicum	uncharacterized LOC138337567	LOC138337567)
Solyc11g065830.2	LOC101250955	Solanum	lycopersicum	dicarboxylate transporter 1, chloroplastic	LOC101250955)
Solyc09g082690.3	ELIP Solanum	lycoper	sicum	early light inducible protein	ELIP)
Solyc10g078360.2	LOC101265973	Solanum	lycopersicum	uncharacterized LOC101265973	LOC101265973)
Solyc11g067250.2	LOC101267967	Solanum	lycopersicum	protein ADP-ribosyltransferase PARP3	LOC101267967)
Solyc09g082130.3	LOC101245884	Solanum	lycopersicum	uncharacterized LOC101245884	LOC101245884)
Solyc04g071510.3	LOC101244482	Solanum	lycopersicum	G-box-binding factor 4	LOC101244482)
Solyc04g080010.3	LOC101251579	Solanum	lycopersicum	hydroquinone glucosyltransferase	LOC101251579)
Solyc09g065420.3	LOC101261449	Solanum	lycopersicum	non-specific lipid transfer protein GPI-anchored 5	LOC101261449)
Solyc08g078790.1	LOC109120966	Solanum	lycopersicum	uncharacterized LOC109120966	LOC109120966)
Solyc12g100010.1	LOC101245742	Solanum	lycopersicum	receptor-like protein Cf-9 homolog	LOC101245742)
Solyc04g079340.3	LOC101262306	Solanum	lycopersicum	uncharacterized LOC101262306	LOC101262306)
Solyc12g044440.2	LOC101247991	Solanum	lycopersicum	uncharacterized LOC101247991	LOC101247991)
Solyc01g049910.3	LOC101254520	Solanum	lycopersicum	membrane-bound transcription factor site-2 protease homolog	LOC101254520)
Solyc03g007080.3	LOC101245523	Solanum	lycopersicum	uncharacterized LOC101245523	LOC101245523)
Solyc05g009330.3	LOC101254384	Solanum	lycopersicum	uncharacterized LOC101254384	LOC101254384)
Solyc05g014540.3	LOC101259745	Solanum	lycopersicum	uncharacterized LOC101259745	LOC101259745)
Solyc01g105270.3	TH2 Solanum	lycoper	sicum	tobamovirus multiplication 1 homolog 2	TH2)
Solyc09g065740.2	LOC101266264	Solanum	lycopersicum	ammonium transporter 2 member 5-like	LOC101266264)
Solyc08g005590.3	LOC101249284	Solanum	lycopersicum	upstream activation factor subunit UAF30	LOC101249284)
Solyc03g123660.3	LOC543683	Solanum	lycopersicum	ubiquitin conjugating enzyme 2	LOC543683)
Solyc07g009140.3	LOC101267619	Solanum	lycopersicum	26S proteasome non-ATPase regulatory subunit 6 homolog	LOC101267619)
Solyc02g089410.3	LOC101246882	Solanum	lycopersicum	E3 ubiquitin-protein ligase CIP8-like	LOC101246882)
Solyc06g051120.3	LOC101246435	Solanum	lycopersicum	trihelix transcription factor ENAP2	LOC101246435)
Solyc06g068090.3	PLDa1 Solanum	lycoper	sicum	phospholipase PLDa1	PLDa1)
Solyc07g065040.3	LOC101264035	Solanum	lycopersicum	transcription initiation factor TFIID subunit 6-like	LOC101264035)
Solyc01g103850.3	LOC101247564	Solanum	lycopersicum	ubiquitin-like domain-containing CTD phosphatase	LOC101247564)
Solyc06g007970.3	LOC101258461	Solanum	lycopersicum	protein SULFUR DEFICIENCY-INDUCED 1	LOC101258461)
Solyc06g082535.1	LOC101244496	Solanum	lycopersicum	trans-cinnamate 4-monooxygenase C4H2	LOC101244496)
Solyc08g062915.1	LOC101254320	Solanum	lycopersicum	elongation factor 2	LOC101254320)
Solyc03g111670.3	LOC101255081	Solanum	lycopersicum	probable inactive receptor kinase At2g26730	LOC101255081)
Solyc03g058910.3	LAT56 Solanum	lycoper	sicum	pectatelyase P56	LAT56)
Solyc00g024160.2	LOC109119274	Solanum	lycopersicum	uncharacterized LOC109119274	LOC109119274)
Solyc09g010870.3	LOC101247453	Solanum	lycopersicum	ribonuclease II, chloroplastic/mitochondrial	LOC101247453)
Solyc09g005660.3	LOC101247551	Solanum	lycopersicum	uncharacterized LOC101247551	LOC101247551)
Solyc01g094990.2	LOC101264770	Solanum	lycopersicum	uncharacterized LOC101264770	LOC101264770)
Solyc08g068590.3	LOC101264541	Solanum	lycopersicum	probable plastid-lipid-associated protein 10, chloroplastic	LOC101264541)
Solyc04g076540.3	LOC101260131	Solanum	lycopersicum	protein SABRE	LOC101260131)
Solyc05g053810.3	LOC101256090	Solanum	lycopersicum	serine hydroxymethyltransferase 4	LOC101256090)
Solyc01g107140.2	LOC101255251	Solanum	lycopersicum	transcription factor bHLH84-like	LOC101255251)
Solyc08g005470.3	LOC101245779	Solanum	lycopersicum	cyclin-dependent kinase F-4	LOC101245779)
Solyc12g005940.2	ACO2 Solanum	lycoper	sicum	1-aminocyclopropane-1-carboxylate oxidase	ACO2)
Solyc05g055800.3	LOC101260231	Solanum	lycopersicum	aspartic proteinase 36-like	LOC101260231)
Solyc02g092750.3	LOC101253040	Solanum	lycopersicum	probable protein phosphatase 2C 78	LOC101253040)
Solyc06g074810.3	LOC101268477	Solanum	lycopersicum	uncharacterized LOC101268477	LOC101268477)
Solyc02g068590.3	LOC101261576	Solanum	lycopersicum	potassium transporter 11-like	LOC101261576)
Solyc03g095300.3	LOC101249714	Solanum	lycopersicum	uncharacterized LOC101249714	LOC101249714)
Solyc12g017240.2	tXET-B1 Solanum	lycoper	sicum	xyloglucan endo-transglycosylase	tXET-B1)
Solyc05g053965.1	LOC104648115	Solanum	lycopersicum	amino acid transporter AVT1I-like	LOC104648115)
Solyc06g068220.3	LOC101262019	Solanum	lycopersicum	uncharacterized LOC101262019	LOC101262019)
Solyc06g082370.3	LOC101249096	Solanum	lycopersicum	uncharacterized LOC101249096	LOC101249096)
Solyc07g032240.3	LOC101265938	Solanum	lycopersicum	protein arginine N-methyltransferase 1.1	LOC101265938)
Solyc02g081820.3	LOC101254962	Solanum	lycopersicum	uncharacterized LOC101254962	LOC101254962)
Solyc06g082940.3	LOC101265249	Solanum	lycopersicum	photosystem I reaction center subunit XI, chloroplastic	LOC101265249)
Solyc10g084380.1	LOC101250945	Solanum	lycopersicum	WRKY transcription factor 44	LOC101250945)
Solyc02g072310.3	LOC101246206	Solanum	lycopersicum	probable LRR receptor-like serine/threonine-protein kinase At5g45780	LOC101246206)
Solyc09g082370.3	LOC101250445	Solanum	lycopersicum	type IV inositol polyphosphate 5-phosphatase 7-like	LOC101250445)
Solyc05g055230.2	RPS17 Solanum	lycoper	sicum	40S ribosomal protein S17	RPS17)
Solyc01g094550.3	LOC101252120	Solanum	lycopersicum	acyl-CoA hydrolase 2	LOC101252120)
Solyc03g006150.2	LOC101251954	Solanum	lycopersicum	uncharacterized LOC101251954	LOC101251954)
Solyc07g043170.3	LOC101258571	Solanum	lycopersicum	UDP-glucose flavonoid 3-O-glucosyltransferase 6	LOC101258571)
Solyc04g007270.3	LOC101251672	Solanum	lycopersicum	PHD finger protein At1g33420	LOC101251672)
Solyc11g066440.2	LOC543677	Solanum	lycopersicum	lethal leaf spot 1-like protein	LOC543677)
Solyc04g078850.3	DCL Solanum	lycoper	sicum	protein DCL, chloroplastic	DCL)
Solyc12g056630.2	LOC101258927	Solanum	lycopersicum	uncharacterized LOC101258927	LOC101258927)
Solyc09g008460.3	LOC101255914	Solanum	lycopersicum	ras-related protein RABC2a	LOC101255914)
Solyc12g096950.2	LOC104645214	Solanum	lycopersicum	uncharacterized LOC104645214	LOC104645214)
Solyc01g107710.2	LOC101254643	Solanum	lycopersicum	uncharacterized LOC101254643	LOC101254643)
Solyc03g124030.3	LOC101262497	Solanum	lycopersicum	uncharacterized LOC101262497	LOC101262497)

## Sheet: saddle brown-day8
From To Species	Gene Name
Solyc01g097140.3	LOC101257112	Solanum	lycopersicum	dual specificity phosphatase Cdc25	LOC101257112)
Solyc05g051710.3	LOC101252490	Solanum	lycopersicum	uncharacterized LOC101252490	LOC101252490)
Solyc07g005890.3	LOC101249740	Solanum	lycopersicum	DEAD-box ATP-dependent RNA helicase 1	LOC101249740)
Solyc06g075210.3	LOC101261717	Solanum	lycopersicum	protein disulfide isomerase-like 1-4	LOC101261717)
Solyc12g096500.2	LOC101254368	Solanum	lycopersicum	zinc finger protein CONSTANS-LIKE 4	LOC101254368)
Solyc01g103950.3	LOC101249213	Solanum	lycopersicum	thiamine biosynthetic bifunctional enzyme TH1, chloroplastic	LOC101249213)
Solyc10g085350.2	LOC101255350	Solanum	lycopersicum	uncharacterized LOC101255350	LOC101255350)
Solyc08g008040.3	LOC101253809	Solanum	lycopersicum	uncharacterized LOC101253809	LOC101253809)
Solyc10g078390.2	LOC101266575	Solanum	lycopersicum	CDPK-related kinase 1	LOC101266575)
Solyc06g066770.1	LOC101245770	Solanum	lycopersicum	F-box/kelch-repeat protein At1g80440-like	LOC101245770)
Solyc03g025510.3	LOC101255065	Solanum	lycopersicum	uncharacterized LOC101255065	LOC101255065)
Solyc11g008150.2	LOC101254655	Solanum	lycopersicum	protein RNA-directed DNA methylation 3	LOC101254655)
Solyc08g007580.3	LOC101244306	Solanum	lycopersicum	uncharacterized LOC101244306	LOC101244306)
Solyc09g066350.1	ERF-B12 Solanum	lycoper	sicum	ethylene response factor B.12	ERF-B12)
Solyc05g048760.3	PMM Solanum	lycoper	sicum	phosphomannomutase	PMM)
Solyc06g072580.3	LOC101266731	Solanum	lycopersicum	pyruvate dehydrogenase E1 component subunit beta-1, mitochondrial	LOC101266731)
Solyc03g098710.1	LOC101244265	Solanum	lycopersicum	cysteine protease inhibitor 8-like	LOC101244265)
Solyc03g095960.1	LOC101255279	Solanum	lycopersicum	pentatricopeptide repeat-containing protein At2g40240, mitochondrial	LOC101255279)
Solyc07g006350.3	LOC101260355	Solanum	lycopersicum	probable E3 ubiquitin-protein ligase XBOS32	LOC101260355)
Solyc10g045620.2	LOC101249871	Solanum	lycopersicum	protein RETICULATA-RELATED 1, chloroplastic	LOC101249871)
Solyc08g005170.3	HsfA1a Solanum	lycoper	sicum	heat stress transcription factor HsfA1a	HsfA1a)
Solyc04g005510.3	LOC101250392	Solanum	lycopersicum	eukaryotic translation initiation factor 5A-3	LOC101250392)
Solyc02g088790.3	LOC101261381	Solanum	lycopersicum	glycine-rich RNA-binding protein 3, mitochondrial	LOC101261381)
Solyc10g081220.2	LOC101256048	Solanum	lycopersicum	chaperone protein dnaJ 72	LOC101256048)
Solyc00g007200.3	LOC101251796	Solanum	lycopersicum	MLO-like protein 11	LOC101251796)
Solyc08g082580.3	LOC101252417	Solanum	lycopersicum	RNA polymerase II transcriptional coactivator KELP	LOC101252417)
Solyc08g015680.1	LOC101251111	Solanum	lycopersicum	potassium transporter 4-like	LOC101251111)
Solyc02g069850.3	LOC101261290	Solanum	lycopersicum	ribosomal protein S25	LOC101261290)
Solyc07g064570.3	LOC101249283	Solanum	lycopersicum	uncharacterized LOC101249283	LOC101249283)
Solyc06g060350.3	LOC101250607	Solanum	lycopersicum	uncharacterized LOC101250607	LOC101250607)
Solyc06g063100.3	LOC101248401	Solanum	lycopersicum	ubiquitin-conjugating enzyme E2 34	LOC101248401)
Solyc02g082500.1	LOC101261681	Solanum	lycopersicum	uncharacterized LOC101261681	LOC101261681)
Solyc06g067920.3	LOC101267818	Solanum	lycopersicum	cytochrome c1-1, heme protein, mitochondrial	LOC101267818)
Solyc07g007500.3	LOC101257872	Solanum	lycopersicum	uncharacterized LOC101257872	LOC101257872)
Solyc06g082970.3	LOC101259949	Solanum	lycopersicum	NAD	P)H-quinone oxidoreductase subunit U, chloroplastic	LOC101259949)
Solyc10g079540.1	LOC101256438	Solanum	lycopersicum	probable O-methyltransferase 3	LOC101256438)
Solyc09g015770.3	WRKY41 Solanum	lycoper	sicum	WRKY transcription factor 41	WRKY41)
Solyc02g064700.3	LOC101246108	Solanum	lycopersicum	casein kinase II subunit alpha	LOC101246108)
Solyc06g071200.3	LOC101246063	Solanum	lycopersicum	transportin MOS14	LOC101246063)
Solyc12g044900.2	LOC101253164	Solanum	lycopersicum	protein ROOT HAIR DEFECTIVE 3-like	LOC101253164)
Solyc10g078270.2	LOC101262970	Solanum	lycopersicum	WAT1-related protein At5g07050	LOC101262970)
Solyc07g052580.1	LOC101247840	Solanum	lycopersicum	F-box/kelch-repeat protein At3g23880-like	LOC101247840)
Solyc08g082340.3	LOC101256206	Solanum	lycopersicum	glycerol-3-phosphate acyltransferase 9	LOC101256206)
Solyc01g088580.1	LOC101245211	Solanum	lycopersicum	putative invertase inhibitor	LOC101245211)
Solyc05g006620.3	LOC101253784	Solanum	lycopersicum	disease resistance protein RPV1-like	LOC101253784)
Solyc12g009380.2	LOC101256066	Solanum	lycopersicum	uncharacterized LOC101256066	LOC101256066)
Solyc12g056200.2	LOC101263884	Solanum	lycopersicum	uncharacterized LOC101263884	LOC101263884)
Solyc09g031970.3	LOC101244113	Solanum	lycopersicum	alpha-glucan phosphorylase, H isozyme	LOC101244113)
Solyc03g097320.3	LOC101252856	Solanum	lycopersicum	RNA polymerase sigma factor sigA	LOC101252856)
Solyc12g098220.2	LOC101258935	Solanum	lycopersicum	uncharacterized LOC101258935	LOC101258935)
Solyc03g007830.3	LOC101262783	Solanum	lycopersicum	protein CURVATURE THYLAKOID 1A, chloroplastic	LOC101262783)
Solyc06g016770.3	LOC101265737	Solanum	lycopersicum	uncharacterized LOC101265737	LOC101265737)
Solyc12g056760.2	LOC101256569	Solanum	lycopersicum	uncharacterized LOC101256569	LOC101256569)
Solyc12g044890.2	LOC101253461	Solanum	lycopersicum	transmembrane 9 superfamily member 7	LOC101253461)
Solyc03g093550.1	ERF-B5 Solanum	lycoper	sicum	ethylene response factor B.5	ERF-B5)
Solyc08g081320.3	LOC101252011	Solanum	lycopersicum	beta-adaptin-like protein C	LOC101252011)
Solyc09g065900.3	GR Solanum	lycoper	sicum	glutathione reductase, chloroplastic	GR)
Solyc04g014870.3	LOC101055593	Solanum	lycopersicum	RNA-dependent RNA polymerase 6	LOC101055593)
Solyc07g007250.3	mcpi Solanum	lycoper	sicum	metallocarboxypeptidase inhibitor	mcpi)
Solyc10g085920.2	LOC101257718	Solanum	lycopersicum	UDP-glucuronic acid decarboxylase 1-like	LOC101257718)
Solyc06g069640.3	LOC101256598	Solanum	lycopersicum	uncharacterized LOC101256598	LOC101256598)
Solyc06g006020.2	LOC101259341	Solanum	lycopersicum	probable LRR receptor-like serine/threonine-protein kinase At3g47570	LOC101259341)
Solyc05g052160.3	LOC101267995	Solanum	lycopersicum	translocase of chloroplast 34, chloroplastic	LOC101267995)
Solyc05g006170.3	LOC101265540	Solanum	lycopersicum	uncharacterized LOC101265540	LOC101265540)
Solyc06g066530.1	LOC101252498	Solanum	lycopersicum	uncharacterized LOC101252498	LOC101252498)
Solyc09g007790.1	LOC101246954	Solanum	lycopersicum	protein S40-4	LOC101246954)
Solyc03g114160.1	LOC101249811	Solanum	lycopersicum	U-box domain-containing protein 19-like	LOC101249811)
Solyc01g005930.3	LOC101264048	Solanum	lycopersicum	uncharacterized LOC101264048	LOC101264048)
Solyc04g050920.3	LOC101268176	Solanum	lycopersicum	uncharacterized LOC101268176	LOC101268176)
Solyc04g074165.1	LOC138348220	Solanum	lycopersicum	classical arabinogalactan protein 26-like	LOC138348220)
Solyc12g005860.2	LOC101248455	Solanum	lycopersicum	aconitate hydratase, cytoplasmic	LOC101248455)
Solyc08g075870.3	LOC101251208	Solanum	lycopersicum	probable methyltransferase PMT21	LOC101251208)
Solyc01g103380.3	LOC101263852	Solanum	lycopersicum	ras-related protein RABA2a	LOC101263852)
Solyc12g098340.2	LOC101262904	Solanum	lycopersicum	pectin methylesterase	LOC101262904)
Solyc07g056110.3	LOC101252790	Solanum	lycopersicum	vacuolar cation/proton exchanger 3	LOC101252790)
Solyc09g074210.3	LOC101265861	Solanum	lycopersicum	uncharacterized LOC101265861	LOC101265861)
Solyc01g106130.1	LOC101247870	Solanum	lycopersicum	uncharacterized LOC101247870	LOC101247870)
Solyc01g079090.3	LOC101259974	Solanum	lycopersicum	protoporphyrinogen oxidase	LOC101259974)
Solyc02g093090.1	LOC101244631	Solanum	lycopersicum	protein IRX15-LIKE-like	LOC101244631)
Solyc08g067970.3	LOC101254717	Solanum	lycopersicum	FCS-Like Zinc finger 10-like	LOC101254717)
Solyc03g006810.3	LOC101266098	Solanum	lycopersicum	peroxidase 66	LOC101266098)
Solyc06g068010.3	LOC101265244	Solanum	lycopersicum	uncharacterized LOC101265244	LOC101265244)
Solyc02g067680.1	LOC101260009	Solanum	lycopersicum	RING-H2 finger protein ATL46	LOC101260009)
Solyc05g012800.1	LOC101254692	Solanum	lycopersicum	uncharacterized LOC101254692	LOC101254692)
Solyc04g073990.3	AN34 Solanum	lycoper	sicum anne	xin p34	AN34)
Solyc02g081800.1	LOC101249522	Solanum	lycopersicum	acyltransferase Pun1	LOC101249522)
Solyc01g105180.3	LOC101250745	Solanum	lycopersicum	protein DA1	LOC101250745)
Solyc11g066740.2	LOC101244740	Solanum	lycopersicum	reticulata-related protein	LOC101244740)
Solyc02g076930.2	LOC101253254	Solanum	lycopersicum	U-box domain-containing protein 45	LOC101253254)
Solyc03g112240.1	LOC112941155	Solanum	lycopersicum	uncharacterized LOC112941155	LOC112941155)
Solyc05g005230.3	LOC101248387	Solanum	lycopersicum	uncharacterized LOC101248387	LOC101248387)
Solyc00g007070.3	LOC101252375	Solanum	lycopersicum	uncharacterized LOC101252375	LOC101252375)
Solyc05g050930.2	LOC101266639	Solanum	lycopersicum	protein GRAVITROPIC IN THE LIGHT 1	LOC101266639)
Solyc04g014990.2	LOC101256765	Solanum	lycopersicum	zeatin O-xylosyltransferase-like	LOC101256765)
Solyc06g008990.1	LOC101268871	Solanum	lycopersicum	protein FANTASTIC FOUR 1-like	LOC101268871)
Solyc07g064010.3	LOC101260841	Solanum	lycopersicum	formin-like protein 5	LOC101260841)
Solyc01g021640.3	LOC101252105	Solanum	lycopersicum	WD repeat-containing protein 21	LOC101252105)
Solyc07g042880.1	LOC101252702	Solanum	lycopersicum	beta-amyrin 28-monooxygenase	LOC101252702)
Solyc04g014380.3	LOC101244764	Solanum	lycopersicum	kinase-interacting protein 1-like	LOC101244764)
Solyc02g067810.1	LOC101257136	Solanum	lycopersicum	uncharacterized protein	LOC101257136)
Solyc05g012920.2	LOC101266822	Solanum	lycopersicum	pentatricopeptide repeat-containing protein At2g26790, mitochondrial	LOC101266822)
Solyc09g082230.1	LOC101247659	Solanum	lycopersicum	uncharacterized LOC101247659	LOC101247659)
Solyc10g079420.1	LOC101250262	Solanum	lycopersicum	probable calcium-binding protein CML36	LOC101250262)
Solyc11g010880.2	LOC104644477	Solanum	lycopersicum	uncharacterized LOC104644477	LOC104644477)
Solyc01g110460.3	LOC101261171	Solanum	lycopersicum	polyprenol reductase 2	LOC101261171)
Solyc01g005440.3	LOC100191114	Solanum	lycopersicum	jasmonate ZIM-domain protein 3	LOC100191114)
Solyc01g109320.3	LOC101244238	Solanum	lycopersicum	protein DETOXIFICATION 33-like	LOC101244238)
Solyc06g068700.3	LOC101247033	Solanum	lycopersicum	calnexin homolog 1-like	LOC101247033)
Solyc02g082050.3	LOC101248357	Solanum	lycopersicum	TMV resistance protein N-like	LOC101248357)
Solyc09g010500.3	LOC101259186	Solanum	lycopersicum	DNA-directed RNA polymerases II and V subunit 6B	LOC101259186)
Solyc03g019940.3	LOC101254276	Solanum	lycopersicum	asparagine--tRNA ligase, chloroplastic/mitochondrial	LOC101254276)
Solyc05g013570.3	LOC101268394	Solanum	lycopersicum	BTB/POZ domain-containing protein At1g67900	LOC101268394)
Solyc05g055590.2	LOC101261714	Solanum	lycopersicum	protein FLOWERING LOCUS D-like	LOC101261714)
Solyc10g081660.2	LOC543710	Solanum	lycopersicum	sucrose-phosphatase	LOC543710)
Solyc09g097850.1	LOC101243640	Solanum	lycopersicum	cysteine proteinase inhibitor B	LOC101243640)
Solyc09g031650.3	LOC101249008	Solanum	lycopersicum	uncharacterized LOC101249008	LOC101249008)
Solyc04g008570.3	LOC101254893	Solanum	lycopersicum	pentatricopeptide repeat-containing protein At5g13770, chloroplastic	LOC101254893)
Solyc10g055070.1	LOC101245597	Solanum	lycopersicum	mediator of RNA polymerase II transcription subunit 20a-like	LOC101245597)
Solyc04g050790.3	LOC101243779	Solanum	lycopersicum	uncharacterized LOC101243779	LOC101243779)
Solyc10g050850.2	LOC101247969	Solanum	lycopersicum	ADP-glucose phosphorylase	LOC101247969)
Solyc06g071810.1	LOC101259548	Solanum	lycopersicum	leucine-rich repeat receptor-like serine/threonine/tyrosine-protein kinase SOBIR1	LOC101259548)
Solyc10g005880.3	LOC101253028	Solanum	lycopersicum	uridine kinase-like protein 3	LOC101253028)
Solyc01g100520.3	clpP2 Solanum	lycoper	sicum	Clp protease 2 proteolytic subunit	clpP2)
Solyc05g016240.3	LOC101257075	Solanum	lycopersicum	protein PAT1 homolog 1-like	LOC101257075)
Solyc08g081520.1	LOC101246948	Solanum	lycopersicum	protein ROH1A	LOC101246948)
Solyc01g107640.3	LOC101252331	Solanum	lycopersicum	protein TIC 21, chloroplastic	LOC101252331)
Solyc07g064250.3	LOC101254614	Solanum	lycopersicum	protein disulfide isomerase-like 5-4	LOC101254614)
Solyc12g100280.2	LOC101268370	Solanum	lycopersicum	uncharacterized LOC101268370	LOC101268370)
Solyc02g032860.3	LOC101257319	Solanum	lycopersicum	5'-adenylylsulfate reductase 3, chloroplastic	LOC101257319)
Solyc05g011900.1	LOC101260818	Solanum	lycopersicum	cytosolic sulfotransferase 12-like	LOC101260818)
Solyc01g106370.3	LOC101259585	Solanum	lycopersicum	protein trichome birefringence-like 12	LOC101259585)
Solyc11g066290.2	LOC101259706	Solanum	lycopersicum	probable inactive purple acid phosphatase 29	LOC101259706)
Solyc06g060550.3	LOC101256299	Solanum	lycopersicum	protein cornichon homolog 4	LOC101256299)
Solyc09g020000.3	LOC101247846	Solanum	lycopersicum	uncharacterized LOC101247846	LOC101247846)
Solyc11g010440.2	LOC101267762	Solanum	lycopersicum	GLABRA2 expression modulator	LOC101267762)
Solyc04g076370.3	LOC101255987	Solanum	lycopersicum	pentatricopeptide repeat-containing protein At2g27800, mitochondrial-like	LOC101255987)
Solyc01g094600.2	LOC101262670	Solanum	lycopersicum	pentatricopeptide repeat-containing protein At1g11290, chloroplastic-like	LOC101262670)
Solyc04g011810.1	LOC101252381	Solanum	lycopersicum	monothiol glutaredoxin-S1-like	LOC101252381)
Solyc12g005010.2	LOC101256651	Solanum	lycopersicum	uncharacterized LOC101256651	LOC101256651)
Solyc12g017280.2	LOC101249336	Solanum	lycopersicum	uncharacterized LOC101249336	LOC101249336)
Solyc06g082080.3	LOC101256099	Solanum	lycopersicum	probable protein phosphatase 2C 25	LOC101256099)
Solyc10g007280.3	LOC101261461	Solanum	lycopersicum	AAA-ATPase At3g50940-like	LOC101261461)
Solyc11g066820.2	LOC101245618	Solanum	lycopersicum	glucomannan 4-beta-mannosyltransferase 2	LOC101245618)
Solyc02g066910.3	LOC101250185	Solanum	lycopersicum	probable sugar phosphate/phosphate translocator At3g17430	LOC101250185)
Solyc12g013800.2	LOC101248949	Solanum	lycopersicum	E3 ubiquitin-protein ligase RMA3	LOC101248949)
Solyc12g042850.2	LOC109119152	Solanum	lycopersicum	predicted GPI-anchored protein 23	LOC109119152)
Solyc10g074870.2	LOC101259991	Solanum	lycopersicum	KH domain-containing protein At3g08620	LOC101259991)
Solyc06g063020.3	LOC101267902	Solanum	lycopersicum	zinc finger CCCH domain-containing protein 62-like	LOC101267902)
Solyc06g053590.3	LOC101248882	Solanum	lycopersicum	nuclear-pore anchor	LOC101248882)
Solyc03g121610.3	LOC101266497	Solanum	lycopersicum	receptor-like serine/threonine-protein kinase ALE2	LOC101266497)
Solyc03g112320.3	LOC101266014	Solanum	lycopersicum	ferric reduction oxidase 8, mitochondrial	LOC101266014)
Solyc12g019410.2	LOC101267204	Solanum	lycopersicum	integrin-linked protein kinase 1-like	LOC101267204)
Solyc02g083960.3	LOC101258324	Solanum	lycopersicum	RNA demethylase ALKBH9B	LOC101258324)
Solyc07g006600.1	LOC101265448	Solanum	lycopersicum	protein GLUTAMINE DUMPER 2	LOC101265448)
Solyc04g008050.3	LOC101264510	Solanum	lycopersicum	two-component response regulator ARR14	LOC101264510)
Solyc11g020780.2	LOC101253045	Solanum	lycopersicum	dCK/dGK-like deoxyribonucleoside kinase	LOC101253045)
Solyc03g117920.2	LOC101248961	Solanum	lycopersicum	FRIGIDA-like protein 2	LOC101248961)
Solyc06g066160.3	LOC101259550	Solanum	lycopersicum	bifunctional pinoresinol-lariciresinol reductase	LOC101259550)
Solyc01g105990.3	LOC101268434	Solanum	lycopersicum	protein EXECUTER 1, chloroplastic	LOC101268434)
Solyc04g008700.3	LOC101250296	Solanum	lycopersicum	pre-mRNA-processing protein 40C	LOC101250296)
Solyc11g007330.2	LOC101249597	Solanum	lycopersicum	uncharacterized LOC101249597	LOC101249597)
Solyc08g075710.3	LOC101256208	Solanum	lycopersicum	probable polyamine transporter At1g31830	LOC101256208)
Solyc06g065710.3	LOC101268581	Solanum	lycopersicum	sister chromatid cohesion protein PDS5 homolog C	LOC101268581)
Solyc06g036540.2	LOC101256780	Solanum	lycopersicum	uncharacterized LOC101256780	LOC101256780)
Solyc12g096010.2	LOC101265810	Solanum	lycopersicum	U-box domain-containing protein 52-like	LOC101265810)
Solyc02g080820.3	LOC101248834	Solanum	lycopersicum	peroxisomal membrane protein PMP22	LOC101248834)
Solyc01g009890.1	LOC112940699	Solanum	lycopersicum	glutaredoxin-C1-like	LOC112940699)
Solyc04g049080.3	LOC101261511	Solanum	lycopersicum	tetraspanin-6	LOC101261511)
Solyc12g010410.2	LOC101249149	Solanum	lycopersicum	homeobox protein knotted-1-like LET12	LOC101249149)
Solyc04g078780.3	LOC101251281	Solanum	lycopersicum	protein ROOT INITIATION DEFECTIVE 3	LOC101251281)
Solyc02g091300.3	LOC101260780	Solanum	lycopersicum	heavy metal-associated isoprenylated plant protein 21	LOC101260780)
Solyc05g005520.1	LOC101248483	Solanum	lycopersicum	protein phosphatase inhibitor 2-like	LOC101248483)
Solyc01g091450.3	LOC101254637	Solanum	lycopersicum	pentatricopeptide repeat-containing protein At1g01970	LOC101254637)
Solyc11g012000.2	LOC101249979	Solanum	lycopersicum	uncharacterized LOC101249979	LOC101249979)
Solyc01g090430.3	LOC100037731	Solanum	lycopersicum	NRC1	LOC100037731)
Solyc09g066400.2	LOC101248046	Solanum	lycopersicum	premnaspirodiene oxygenase-like	LOC101248046)
Solyc08g066220.3	LOC101248599	Solanum	lycopersicum	histidine decarboxylase-like	LOC101248599)
Solyc04g015450.3	LOC101249451	Solanum	lycopersicum	translation factor GUF1 homolog, chloroplastic	LOC101249451)
Solyc09g010690.3	LOC101055600	Solanum	lycopersicum	Hop-interacting protein THI015	LOC101055600)
Solyc10g085590.1	LOC101267950	Solanum	lycopersicum	protein ELC-like	LOC101267950)
Solyc06g060110.3	AAP2 Solanum	lycoper	sicum	amino acid transporter	AAP2)
Solyc09g090210.3	LOC101254531	Solanum	lycopersicum	probable protein kinase At2g41970	LOC101254531)
Solyc01g066940.3	LOC101252023	Solanum	lycopersicum	vesicle-associated membrane protein 724	LOC101252023)
Solyc10g079910.2	LOC101248343	Solanum	lycopersicum	UDP-URONIC ACID TRANSPORTER 1-like	LOC101248343)
Solyc12g044820.2	LOC101252258	Solanum	lycopersicum	ABC transporter C family member 12	LOC101252258)
Solyc05g056100.3	LOC101252489	Solanum	lycopersicum	double-stranded RNA-binding protein 2	LOC101252489)
Solyc02g070510.3	LOC101247093	Solanum	lycopersicum	proteasome subunit alpha type-5	LOC101247093)
Solyc01g079290.1	LOC112941389	Solanum	lycopersicum	probable ubiquitin-conjugating enzyme E2 25	LOC112941389)
Solyc03g120340.3	LOC543949	Solanum	lycopersicum	centromere protein C	LOC543949)
Solyc11g072750.2	LOC101265509	Solanum	lycopersicum	chitinase 2-like	LOC101265509)
Solyc09g082430.1	LOC138338649	Solanum	lycopersicum	protein RDM1-like	LOC138338649)
Solyc05g054700.3	LOC101258561	Solanum	lycopersicum	protein-tyrosine-phosphatase MKP1	LOC101258561)
Solyc02g032940.3	LOC101258506	Solanum	lycopersicum	aspartic proteinase	LOC101258506)
Solyc02g065070.3	LOC101264787	Solanum	lycopersicum	CDPK-related kinase 5-like	LOC101264787)
Solyc08g007950.3	LOC101250822	Solanum	lycopersicum	uncharacterized LOC101250822	LOC101250822)
Solyc04g064830.3	LOC101264418	Solanum	lycopersicum	B3 domain-containing protein REM9-like	LOC101264418)
Solyc02g061990.3	LOC101254969	Solanum	lycopersicum	bZIP transcription factor 27-like	LOC101254969)
Solyc06g068940.3	LOC101251786	Solanum	lycopersicum	protein C2-DOMAIN ABA-RELATED 4	LOC101251786)
Solyc09g091030.3	BAM1 Solanum	lycoper	sicum	beta-amylase	BAM1)
Solyc03g093470.3	APS-AA2 Solanum	lycoper	sicum	acid phosphatase 1-like	APS-AA2)
Solyc07g032080.3	LOC101245671	Solanum	lycopersicum	V-type proton ATPase subunit a2-like	LOC101245671)
Solyc02g092240.3	LOC101265085	Solanum	lycopersicum	uncharacterized LOC101265085	LOC101265085)
Solyc02g077710.1	LOC101261288	Solanum	lycopersicum	protein E6	LOC101261288)
Solyc02g092030.2	LOC101245024	Solanum	lycopersicum	DUF21 domain-containing protein At2g14520-like	LOC101245024)
Solyc11g066050.1	LOC101256250	Solanum	lycopersicum	dof zinc finger protein DOF5.1	LOC101256250)
Solyc07g007660.1	LOC101261040	Solanum	lycopersicum	uncharacterized LOC101261040	LOC101261040)
Solyc03g026080.3	LOC101268356	Solanum	lycopersicum	RHOMBOID-like protein 2	LOC101268356)
Solyc01g107200.3	LOC101268323	Solanum	lycopersicum	QWRF motif-containing protein 2	LOC101268323)
Solyc08g077030.3	LOC101266661	Solanum	lycopersicum	AT-hook motif nuclear-localized protein 10	LOC101266661)
Solyc11g068710.2	LOC101266189	Solanum	lycopersicum	F-box protein At2g27310	LOC101266189)
Solyc01g105670.3	LOC101251040	Solanum	lycopersicum	serine/threonine-protein kinase PEPKR2-like	LOC101251040)
Solyc04g051700.3	LOC101258060	Solanum	lycopersicum	small GTPase LIP1	LOC101258060)
Solyc12g014490.2	LOC101263791	Solanum	lycopersicum	65-kDa microtubule-associated protein 1-like	LOC101263791)
Solyc09g009560.2	SP9D Solanum	lycoper	sicum	protein SELF PRUNING 9D	SP9D)
Solyc01g014530.2	LOC101263632	Solanum	lycopersicum	G-type lectin S-receptor-like serine/threonine-protein kinase RLK1	LOC101263632)
Solyc11g071930.2	LOC101262382	Solanum	lycopersicum	J domain-containing protein spf31	LOC101262382)
Solyc09g091635.1	LOC101243828	Solanum	lycopersicum	F-box/kelch-repeat protein At3g06240-like	LOC101243828)
Solyc12g096330.2	LOC101244853	Solanum	lycopersicum	putative RNA methyltransferase	LOC101244853)
Solyc07g005450.3	LOC101264737	Solanum	lycopersicum	RNA polymerase II C-terminal domain phosphatase-like 4	LOC101264737)
Solyc04g054730.3	LOC101267799	Solanum	lycopersicum	sulfate transporter 2.1-like	LOC101267799)
Solyc02g089690.3	LOC101266779	Solanum	lycopersicum	protein trichome birefringence-like 19	LOC101266779)
Solyc12g099360.2	LOC101265715	Solanum	lycopersicum	acetate--CoA ligase CCL3	LOC101265715)
Solyc06g072100.2	ABCG16 Solanum	lycoper	sicum	ABC transporter G family member 16	ABCG16)
Solyc09g010700.3	LOC112942136	Solanum	lycopersicum	uncharacterized protein At3g17950	LOC112942136)
Solyc07g063110.3	LOC101256691	Solanum	lycopersicum	beta-glucuronosyltransferase GlcAT14B	LOC101256691)
Solyc10g077130.1	LOC101259793	Solanum	lycopersicum	calmodulin-binding protein 25	LOC101259793)
Solyc06g072660.3	LOC101264938	Solanum	lycopersicum	DEK domain-containing chromatin-associated protein 1	LOC101264938)
Solyc06g006090.1	LOC104647802	Solanum	lycopersicum	josephin-like protein	LOC104647802)
Solyc06g007360.3	LOC101246828	Solanum	lycopersicum	small ribosomal subunit protein eS4	LOC101246828)
Solyc05g009160.3	LOC101250502	Solanum	lycopersicum	chaperone protein dnaJ 15	LOC101250502)
Solyc03g006880.3	GA20ox1 Solanum	lycoper	sicum	gibberellin 20-oxidase-1	GA20ox1)
Solyc11g013830.2	LOC101259601	Solanum	lycopersicum	putative 1-phosphatidylinositol-3-phosphate 5-kinase FAB1D	LOC101259601)
Solyc12g035650.2	LOC101253565	Solanum	lycopersicum	nuclear pore complex protein NUP54	LOC101253565)
Solyc07g042520.3	LOC101267720	Solanum	lycopersicum	sucrose synthase-like	LOC101267720)
Solyc07g018140.3	LOC101267907	Solanum	lycopersicum	probable receptor-like serine/threonine-protein kinase At5g57670	LOC101267907)
Solyc08g060940.1	LOC101259272	Solanum	lycopersicum	probable sugar phosphate/phosphate translocator At2g25520	LOC101259272)
Solyc03g121280.3	LOC101257059	Solanum	lycopersicum	glycosyltransferase BC10	LOC101257059)
Solyc11g007010.2	LOC101268822	Solanum	lycopersicum	uncharacterized LOC101268822	LOC101268822)
Solyc02g036460.3	LOC101262874	Solanum	lycopersicum	uncharacterized protein At1g65710-like	LOC101262874)
Solyc12g009220.2	JAZ2 Solanum	lycoper	sicum	jasmonate ZIM-domain protein 2	JAZ2)
Solyc11g072470.2	LOC101249045	Solanum	lycopersicum	LOB domain-containing protein 1	LOC101249045)
Solyc01g020340.2	LOC101245194	Solanum	lycopersicum	pentatricopeptide repeat-containing protein At4g21065-like	LOC101245194)
Solyc03g122090.3	LOC101257054	Solanum	lycopersicum	vesicle-trafficking protein SEC22	LOC101257054)
Solyc04g008540.3	TH1 Solanum	lycoper	sicum	tobamovirus multiplication 1 homolog	TH1)
Solyc01g098000.3	DDTFR10 Solanum	lycoper	sicum	ripening regulated protein DDTFR10	DDTFR10)
Solyc03g097960.1	LOC101264193	Solanum	lycopersicum	uncharacterized LOC101264193	LOC101264193)
Solyc01g058270.3	LOC101268423	Solanum	lycopersicum	protein REDUCED WALL ACETYLATION 2	LOC101268423)
Solyc08g080570.3	LOC101266745	Solanum	lycopersicum	bifunctional UDP-glucose 4-epimerase and UDP-xylose 4-epimerase 1	LOC101266745)
Solyc01g009300.3	LOC101248903	Solanum	lycopersicum	serine/threonine-protein kinase Nek5-like	LOC101248903)
Solyc04g076700.3	LOC101262808	Solanum	lycopersicum	MADS-box transcription factor 23	LOC101262808)
Solyc01g107550.3	LOC101249769	Solanum	lycopersicum	methylthioribose kinase	LOC101249769)
Solyc02g071240.3	LOC101258918	Solanum	lycopersicum	pre-mRNA-processing factor 39-2	LOC101258918)
Solyc07g056060.3	LOC101249938	Solanum	lycopersicum	uncharacterized LOC101249938	LOC101249938)
Solyc10g007320.3	LOC101260578	Solanum	lycopersicum	uroporphyrinogen decarboxylase 1, chloroplastic	LOC101260578)
Solyc05g007755.1	LOC101243993	Solanum	lycopersicum	anaphase-promoting complex subunit 2	LOC101243993)
Solyc04g005100.3	LOC101257759	Solanum	lycopersicum	transcription factor MYB1R1	LOC101257759)
Solyc01g110500.3	LOC101265874	Solanum	lycopersicum	uncharacterized LOC101265874	LOC101265874)
Solyc12g056590.2	ERF-D2 Solanum	lycoper	sicum	ethylene response factor D.2	ERF-D2)
Solyc08g061630.3	LOC101267629	Solanum	lycopersicum	ylmG homolog protein 2, chloroplastic	LOC101267629)
Solyc10g080590.2	LOC101265689	Solanum	lycopersicum	large ribosomal subunit protein eL21z/eL21y	LOC101265689)
Solyc03g120380.3	IAA19 Solanum	lycoper	sicum	auxin-responsive protein IAA19	IAA19)
Solyc08g005460.3	LOC101245972	Solanum	lycopersicum	protein Brevis radix-like 1	LOC101245972)
Solyc01g087040.2	LOC101243638	Solanum	lycopersicum	thylakoid lumenal 19 kDa protein, chloroplastic	LOC101243638)
Solyc08g081610.3	LOC101245784	Solanum	lycopersicum	probable WRKY transcription factor 29	LOC101245784)
Solyc01g100790.1	LOC101248527	Solanum	lycopersicum	pentatricopeptide repeat-containing protein At3g62890-like	LOC101248527)
Solyc05g012140.3	LOC101264720	Solanum	lycopersicum	pentatricopeptide repeat-containing protein At2g30100, chloroplastic	LOC101264720)
Solyc09g020150.3	LOC101245193	Solanum	lycopersicum	uncharacterized LOC101245193	LOC101245193)
Solyc12g010330.2	LOC101246797	Solanum	lycopersicum	two-component response regulator ORR24-like	LOC101246797)
Solyc03g025920.3	LOC101247698	Solanum	lycopersicum	F-box/LRR-repeat protein At3g48880	LOC101247698)
Solyc05g008750.3	LOC101266939	Solanum	lycopersicum	style cell-cycle inhibitor 1-B	LOC101266939)
Solyc01g101250.3	LOC101265284	Solanum	lycopersicum	uncharacterized LOC101265284	LOC101265284)
Solyc04g055110.3	LOC101261016	Solanum	lycopersicum	ARM-repeat/Tetratricopeptide repeat	TPR)-containing protein	LOC101261016)
Solyc07g042470.3	LOC101268587	Solanum	lycopersicum	uncharacterized LOC101268587	LOC101268587)
Solyc06g082810.3	LOC101264943	Solanum	lycopersicum	oligoribonuclease	LOC101264943)
Solyc06g082560.2	LOC101254583	Solanum	lycopersicum	chaperone protein ClpB1	LOC101254583)
Solyc07g065550.3	LOC101251202	Solanum	lycopersicum	NAD-dependent protein deacetylase SRT1	LOC101251202)
Solyc05g024260.3	LOC101255592	Solanum	lycopersicum	bidirectional sugar transporter N3	LOC101255592)
Solyc05g049860.2	LOC109120329	Solanum	lycopersicum	transcription factor PCL1-like	LOC109120329)
Solyc02g082090.3	LOC101247181	Solanum	lycopersicum	peroxidase 7	LOC101247181)
Solyc04g078420.1	LOC101244577	Solanum	lycopersicum	transcription factor MYB44	LOC101244577)
Solyc10g054570.2	LOC543525	Solanum	lycopersicum	vacuolar proton ATPase proteolipid subunit	LOC543525)
Solyc02g043860.3	LOC101261473	Solanum	lycopersicum	nardilysin-like	LOC101261473)
Solyc10g044640.2	LOC101261668	Solanum	lycopersicum	probable magnesium transporter NIPA3	LOC101261668)
Solyc04g005920.1	LOC109119985	Solanum	lycopersicum	uncharacterized LOC109119985	LOC109119985)
Solyc10g086100.2	LOC101254438	Solanum	lycopersicum	trypsin inhibitor 1-like	LOC101254438)
Solyc10g079260.2	LOC101247769	Solanum	lycopersicum	uncharacterized protein	LOC101247769)
Solyc04g064710.3	LOC101261114	Solanum	lycopersicum	alcohol dehydrogenase 1	LOC101261114)
Solyc03g098345.1	LOC101265714	Solanum	lycopersicum	uncharacterized LOC101265714	LOC101265714)
Solyc05g055070.3	ETR7 Solanum	lycoper	sicum	ethylene receptor 7	ETR7)
Solyc12g005080.2	alpha-kGDH	Solanum	lycopersicum	alpha - ketoglutarate dehydrogenase subunit E2	alpha-kGDH)
Solyc07g053210.3	LOC101262933	Solanum	lycopersicum	uncharacterized LOC101262933	LOC101262933)
Solyc01g091250.3	LOC104649008	Solanum	lycopersicum	uncharacterized LOC104649008	LOC104649008)
Solyc11g073280.2	LOC101266904	Solanum	lycopersicum	RNA-binding	RRM/RBD/RNP motifs) family protein	LOC101266904)
Solyc02g082100.3	LOC101246588	Solanum	lycopersicum	uncharacterized LOC101246588	LOC101246588)
Solyc03g119390.3	LOC101255481	Solanum	lycopersicum	transcription factor BEE 3	LOC101255481)
Solyc01g111410.3	LOC101262868	Solanum	lycopersicum	uncharacterized LOC101262868	LOC101262868)
Solyc03g095310.3	LOC101249999	Solanum	lycopersicum	cytochrome P450 714A1-like	LOC101249999)
Solyc02g073574.1	LOC101250562	Solanum	lycopersicum	putative disease resistance protein RGA3	LOC101250562)
Solyc06g072870.2	LOC101260441	Solanum	lycopersicum	uncharacterized LOC101260441	LOC101260441)
Solyc02g082660.3	LOC101258812	Solanum	lycopersicum	DNA mismatch repair protein MLH3	LOC101258812)
Solyc07g066570.3	LOC101255012	Solanum	lycopersicum	protein CURLY FLAG LEAF 1-like	LOC101255012)
Solyc02g086790.3	LOC101251534	Solanum	lycopersicum	serine/threonine-protein kinase BLUS1	LOC101251534)
Solyc05g007470.3	LOC101264625	Solanum	lycopersicum	AAA-ATPase At3g28580	LOC101264625)
Solyc12g049400.2	LOC101263193	Solanum	lycopersicum	jasmonate ZIM domain-containing protein 1-like	LOC101263193)
Solyc03g082870.3	LOC101265109	Solanum	lycopersicum	uncharacterized LOC101265109	LOC101265109)
Solyc06g065230.3	LOC101254396	Solanum	lycopersicum	N-terminal acetyltransferase B complex catalytic subunit NAA20	LOC101254396)
Solyc06g008030.3	LOC101260141	Solanum	lycopersicum	transcription factor PIF1	LOC101260141)
Solyc04g082270.3	LOC101254897	Solanum	lycopersicum	uncharacterized LOC101254897	LOC101254897)
Solyc06g063050.3	LOC101265344	Solanum	lycopersicum	uncharacterized LOC101265344	LOC101265344)
Solyc09g011030.3	LOC101253115	Solanum	lycopersicum	hsp70 nucleotide exchange factor FES1	LOC101253115)
Solyc11g011140.2	LOC101256642	Solanum	lycopersicum	uncharacterized LOC101256642	LOC101256642)
Solyc01g009860.3	LOC100147720	Solanum	lycopersicum	uncharacterized LOC100147720	LOC100147720)
Solyc09g059240.3	SlCYP82U1	Solanum	lycopersicum	cytochrome P450 82U1	SlCYP82U1)
Solyc11g008200.1	LOC101265191	Solanum	lycopersicum	protein NUCLEAR FUSION DEFECTIVE 4-like	LOC101265191)
Solyc01g100230.3	LOC101267064	Solanum	lycopersicum	uncharacterized LOC101267064	LOC101267064)
Solyc10g080960.1	LOC101249222	Solanum	lycopersicum	transcription factor MYBC1-like	LOC101249222)
Solyc09g005920.3	LOC101268714	Solanum	lycopersicum	protein CANDIDATE G-PROTEIN COUPLED RECEPTOR 7	LOC101268714)
Solyc06g084620.1	LOC101244677	Solanum	lycopersicum	pectinesterase 4-like	LOC101244677)
Solyc10g018300.2	LOC101245299	Solanum	lycopersicum	transketolase, chloroplastic	LOC101245299)
Solyc03g071690.3	Glb2 Solanum	lycoper	sicum	non-symbiotic hemoglobin class 2	Glb2)
Solyc01g099600.3	LOC101251625	Solanum	lycopersicum	heavy metal-associated isoprenylated plant protein 35	LOC101251625)
Solyc06g005850.3	LOC101261417	Solanum	lycopersicum	uncharacterized LOC101261417	LOC101261417)
Solyc02g063270.3	LOC101255265	Solanum	lycopersicum	protein DETOXIFICATION 9	LOC101255265)
Solyc08g066790.3	PLDa2 Solanum	lycoper	sicum	phospholipase PLDa2	PLDa2)
Solyc02g091460.3	LOC101257125	Solanum	lycopersicum	double-stranded RNA-binding protein 4	LOC101257125)
Solyc01g068100.3	LOC101260569	Solanum	lycopersicum	squamosa promoter-binding-like protein 1	LOC101260569)
Solyc11g008810.2	LOC101253853	Solanum	lycopersicum	beta-hexosaminidase 3	LOC101253853)
Solyc07g062080.3	LOC100736537	Solanum	lycopersicum	mitogen-activated protein kinase 11	LOC100736537)
Solyc03g062650.3	LOC101261303	Solanum	lycopersicum	uncharacterized LOC101261303	LOC101261303)
Solyc12g062290.2	LOC101268457	Solanum	lycopersicum	protease Do-like 9	LOC101268457)
Solyc06g071590.3	LOC101254705	Solanum	lycopersicum	protein neprosin	LOC101254705)
Solyc10g086660.2	LOC101250066	Solanum	lycopersicum	rop guanine nucleotide exchange factor 7	LOC101250066)
Solyc12g095880.2	LOC101268752	Solanum	lycopersicum	ATP-dependent 6-phosphofructokinase 3-like	LOC101268752)
Solyc06g005530.1	LOC101254904	Solanum	lycopersicum	flowering-promoting factor 1-like	LOC101254904)
Solyc02g084830.3	LOC101260303	Solanum	lycopersicum	pentatricopeptide repeat-containing protein At5g44230	LOC101260303)
Solyc05g056130.3	LOC101250991	Solanum	lycopersicum	dolichyl-diphosphooligosaccharide--protein glycosyltransferase subunit 1B	LOC101250991)
Solyc08g068510.2	LOC104648925	Solanum	lycopersicum	putative F-box protein At1g49610	LOC104648925)
Solyc07g041340.2	LOC101256688	Solanum	lycopersicum	protein ELF4-LIKE 3	LOC101256688)
Solyc01g098820.3	LOC101263169	Solanum	lycopersicum	root phototropism protein 3-like	LOC101263169)
Solyc08g077510.3	LOC101254411	Solanum	lycopersicum	uncharacterized LOC101254411	LOC101254411)
Solyc03g117990.1	LOC101248375	Solanum	lycopersicum	uncharacterized LOC101248375	LOC101248375)
Solyc08g029000.3	LOC101263535	Solanum	lycopersicum	probable linoleate 9S-lipoxygenase 5	LOC101263535)
Solyc01g007810.1	OFP3 Solanum	lycoper	sicum	OVATE family protein OFP3	OFP3)
Solyc03g005130.2	LOC101253559	Solanum	lycopersicum	G-type lectin S-receptor-like serine/threonine-protein kinase At1g34300	LOC101253559)
Solyc11g065190.2	LOC101266186	Solanum	lycopersicum	ubiquitin-conjugating enzyme E2 20	LOC101266186)
Solyc03g124060.3	LOC101261699	Solanum	lycopersicum	uncharacterized LOC101261699	LOC101261699)
Solyc03g113750.2	LOC101259825	Solanum	lycopersicum	pentatricopeptide repeat-containing protein At1g74900, mitochondrial	LOC101259825)
Solyc05g054040.3	LOC101251477	Solanum	lycopersicum	transmembrane 9 superfamily member 4-like	LOC101251477)
Solyc04g009230.3	LOC101263601	Solanum	lycopersicum	thioredoxin-like protein YLS8	LOC101263601)
Solyc11g011260.1	GAI Solanum	lycoper	sicum	DELLA protein GAI	GAI)
Solyc02g089050.3	TRM1/2/3/4/5	Solanum	lycopersicum	TONNEAU1 recruiting motif 1/2/3/4/5	TRM1/2/3/4/5)
Solyc03g118140.3	LOC101243690	Solanum	lycopersicum	uncharacterized LOC101243690	LOC101243690)
Solyc03g116770.3	LOC101256080	Solanum	lycopersicum	uncharacterized LOC101256080	LOC101256080)
Solyc07g049590.3	LOC101263622	Solanum	lycopersicum	BTB/POZ domain-containing protein At2g04740	LOC101263622)
Solyc04g082870.1	LOC101245160	Solanum	lycopersicum	pentatricopeptide repeat-containing protein	LOC101245160)
Solyc02g092270.3	LOC101264166	Solanum	lycopersicum	NADH dehydrogenase [ubiquinone] iron-sulfur protein 4, mitochondrial	LOC101264166)
Solyc12g042200.2	LOC101251159	Solanum	lycopersicum	uncharacterized LOC101251159	LOC101251159)
Solyc09g008770.3	LOC101265270	Solanum	lycopersicum	late embryogenesis abundant protein ECP63	LOC101265270)
Solyc11g007040.2	LOC101243844	Solanum	lycopersicum	uncharacterized LOC101243844	LOC101243844)
Solyc09g018590.1	LOC101252017	Solanum	lycopersicum	cationic peroxidase 1-like	LOC101252017)
Solyc09g010220.3	LOC101244702	Solanum	lycopersicum	uncharacterized LOC101244702	LOC101244702)
Solyc04g007020.3	LOC101254080	Solanum	lycopersicum	uncharacterized LOC101254080	LOC101254080)
Solyc02g093490.3	LOC101259099	Solanum	lycopersicum	SAGA-associated factor 29 homolog A	LOC101259099)
Solyc09g075430.3	LOC101265769	Solanum	lycopersicum	large ribosomal subunit protein eL19y	LOC101265769)
Solyc08g016090.3	LOC101263439	Solanum	lycopersicum	uncharacterized LOC101263439	LOC101263439)
Solyc08g061060.2	LOC101257587	Solanum	lycopersicum	EG45-like domain containing protein	LOC101257587)
Solyc01g103660.3	LOC101258906	Solanum	lycopersicum	embryogenesis-associated protein EMB8-like	LOC101258906)
Solyc04g080220.3	LOC101256279	Solanum	lycopersicum	uncharacterized LOC101256279	LOC101256279)
Solyc01g107790.2	LOC101258205	Solanum	lycopersicum	uncharacterized protein At4g06744	LOC101258205)
Solyc02g067350.3	LOC101267768	Solanum	lycopersicum	uncharacterized LOC101267768	LOC101267768)
Solyc06g060960.2	LOC101247436	Solanum	lycopersicum	histone-lysine N-methyltransferase, H3 lysine-9 specific SUVH6-like	LOC101247436)
Solyc07g056670.3	GA2ox2 Solanum	lycoper	sicum	gibberellin 2-oxidase 2	GA2ox2)
Solyc08g016050.3	LOC101262837	Solanum	lycopersicum	guanine nucleotide exchange factor SPIKE 1	LOC101262837)
Solyc06g065310.3	LOC101252893	Solanum	lycopersicum	uncharacterized LOC101252893	LOC101252893)
Solyc06g060150.3	LOC101264020	Solanum	lycopersicum	replication factor C subunit 3	LOC101264020)
Solyc01g102480.3	LOC101245294	Solanum	lycopersicum	uncharacterized LOC101245294	LOC101245294)
Solyc02g093250.3	LOC101265690	Solanum	lycopersicum	caffeoyl-CoA O-methyltransferase	LOC101265690)
Solyc10g080390.2	LOC101259689	Solanum	lycopersicum	serine/threonine-protein kinase Nek6-like	LOC101259689)
Solyc11g044360.2	LOC101248448	Solanum	lycopersicum	mTERF family protein	LOC101248448)
Solyc06g059885.1	SSTLE1 Solanum	lycoper	sicum	sesquiterpene synthase 1	SSTLE1)
Solyc09g005180.3	LOC101256030	Solanum	lycopersicum	probable L-gulonolactone oxidase 6	LOC101256030)
Solyc01g096890.3	LOC101250928	Solanum	lycopersicum	uncharacterized LOC101250928	LOC101250928)
Solyc03g007100.3	LOC101246111	Solanum	lycopersicum	cleavage and polyadenylation specificity factor subunit 1	LOC101246111)
Solyc03g118090.3	LOC101244269	Solanum	lycopersicum	calcium-dependent mitochondrial ATP-magnesium/phosphate carrier protein 2-like	LOC101244269)
Solyc03g007740.3	LOC101260015	Solanum	lycopersicum	reticulon-like protein B2	LOC101260015)
Solyc06g054570.1	LOC101267713	Solanum	lycopersicum	monothiol glutaredoxin-S4-like	LOC101267713)
Solyc03g116890.3	LOC101246812	Solanum	lycopersicum	probable WRKY transcription factor 40	LOC101246812)
Solyc06g074030.1	LOC101258270	Solanum	lycopersicum	probable CCR4-associated factor 1 homolog 9	LOC101258270)
Solyc09g083100.1	LOC101264555	Solanum	lycopersicum	CBL-interacting serine/threonine-protein kinase 7-like	LOC101264555)
Solyc11g072270.2	LOC101244743	Solanum	lycopersicum	probable calcium-binding protein CML13	LOC101244743)
Solyc04g015290.3	LOC101251768	Solanum	lycopersicum	protein PHR1-LIKE 3	LOC101251768)
Solyc08g014510.3	LOC101256901	Solanum	lycopersicum	zinc finger protein VAR3, chloroplastic	LOC101256901)
Solyc01g098200.3	LOC101251624	Solanum	lycopersicum	vesicle-associated protein 2-2	LOC101251624)
Solyc05g052880.3	LOC101251681	Solanum	lycopersicum	uncharacterized LOC101251681	LOC101251681)
Solyc04g049330.3	LOC101258944	Solanum	lycopersicum	V-type proton ATPase subunit G 1	LOC101258944)
Solyc04g078620.3	LOC101248192	Solanum	lycopersicum	SUMO-conjugating enzyme SCE1	LOC101248192)
Solyc12g089220.2	LOC101247196	Solanum	lycopersicum	bifunctional nuclease 1	LOC101247196)
Solyc12g049560.2	ERF-E5 Solanum	lycoper	sicum	ethylene response factor E.5	ERF-E5)
Solyc11g007610.2	LOC101253955	Solanum	lycopersicum	DEAD-box ATP-dependent RNA helicase 5	LOC101253955)
Solyc02g084750.3	LOC101245311	Solanum	lycopersicum	CDK5RAP1-like protein	LOC101245311)
Solyc01g007850.2	LOC101259070	Solanum	lycopersicum	pentatricopeptide repeat-containing protein At1g11290, chloroplastic-like	LOC101259070)
Solyc01g066450.3	LOC101259572	Solanum	lycopersicum	uncharacterized LOC101259572	LOC101259572)
Solyc01g067380.3	LOC101246175	Solanum	lycopersicum	lipase	LOC101246175)
Solyc08g007800.3	LOC101248318	Solanum	lycopersicum	SPX domain-containing membrane protein At4g22990	LOC101248318)
Solyc04g072130.2	LOC101258853	Solanum	lycopersicum	MA3 DOMAIN-CONTAINING TRANSLATION REGULATORY FACTOR 2	LOC101258853)
Solyc12g008730.2	LOC101265616	Solanum	lycopersicum	uncharacterized LOC101265616	LOC101265616)
Solyc11g012400.2	LOC101258427	Solanum	lycopersicum	putative MO25-like protein At5g47540	LOC101258427)
Solyc02g089620.3	PDH Solanum	lycoper	sicum	proline dehydrogenase	PDH)
Solyc02g089170.3	LOC101251942	Solanum	lycopersicum	probable UDP-arabinopyranose mutase 1	LOC101251942)
Solyc01g087120.3	LOC101244808	Solanum	lycopersicum	ATP synthase subunit O, mitochondrial	LOC101244808)
Solyc01g103620.3	LOC101244126	Solanum	lycopersicum	probable sodium/metabolite cotransporter BASS1, chloroplastic	LOC101244126)
Solyc02g086170.3	LOC101265390	Solanum	lycopersicum	uncharacterized LOC101265390	LOC101265390)
Solyc11g020950.2	LOC101255356	Solanum	lycopersicum	uncharacterized protein At4g06598-like	LOC101255356)
Solyc02g084345.1	LOC101253645	Solanum	lycopersicum	NAC domain-containing protein 37-like	LOC101253645)
Solyc09g074820.3	LOC101253720	Solanum	lycopersicum	potassium transporter 5-like	LOC101253720)
Solyc04g076210.2	LOC101252175	Solanum	lycopersicum	ubiquitin carboxyl-terminal hydrolase 16	LOC101252175)
Solyc12g009020.2	mek1 Solanum	lycoper	sicum	MAP kinase kinase	mek1)
Solyc06g054690.3	LOC101244776	Solanum	lycopersicum	uncharacterized LOC101244776	LOC101244776)
Solyc05g008830.3	LOC101268863	Solanum	lycopersicum	protein PAL OF QUIRKY	LOC101268863)
Solyc01g056310.3	LOC101263934	Solanum	lycopersicum	L-ascorbate oxidase homolog	LOC101263934)
Solyc10g083910.2	LOC101268528	Solanum	lycopersicum	uncharacterized LOC101268528	LOC101268528)
Solyc07g065920.3	LOC101268886	Solanum	lycopersicum	25S rRNA	uridine	2634)-N	3))-methyltransferase	LOC101268886)
Solyc06g036260.3	CrtR-b1 Solanum	lycoper	sicum	beta-carotene hydroxylase	CrtR-B1)
Solyc07g066210.3	LOC606305	Solanum	lycopersicum	putative chloride channel protein	LOC606305)
Solyc01g107920.2	LOC101260581	Solanum	lycopersicum	protein ALP1-like	LOC101260581)
Solyc03g116130.2	LOC101259327	Solanum	lycopersicum	glutathione S-transferase U10-like	LOC101259327)
Solyc06g051350.3	LOC101250702	Solanum	lycopersicum	xylan O-acetyltransferase 1-like	LOC101250702)
Solyc01g060140.3	LOC101055610	Solanum	lycopersicum	calmodulin-binding transcription factor SR3	LOC101055610)
Solyc07g007160.3	LOC101250706	Solanum	lycopersicum	probable E3 ubiquitin-protein ligase RHY1A	LOC101250706)
Solyc03g044820.3	LOC101251956	Solanum	lycopersicum	methyl jasmonate esterase 1	LOC101251956)
Solyc01g100840.3	LOC101249127	Solanum	lycopersicum	uncharacterized LOC101249127	LOC101249127)
Solyc01g098070.1	LOC101258418	Solanum	lycopersicum	agamous-like MADS-box protein AGL61	LOC101258418)
Solyc01g067710.3	nhx3 Solanum	lycoper	sicum		Sodium/potassium)/proton exchanger 3	nhx3)
Solyc02g088260.3	LOC101248442	Solanum	lycopersicum	uncharacterized protein At5g39570	LOC101248442)
Solyc11g006920.2	LOC101267077	Solanum	lycopersicum	iron-sulfur assembly protein IscA-like 1, mitochondrial	LOC101267077)
Solyc01g079670.2	LOC101244226	Solanum	lycopersicum	uncharacterized LOC101244226	LOC101244226)
Solyc03g097720.3	LOC101244354	Solanum	lycopersicum	uncharacterized LOC101244354	LOC101244354)
Solyc01g104010.2	LOC101250842	Solanum	lycopersicum	uncharacterized LOC101250842	LOC101250842)
Solyc11g072920.2	LOC101258436	Solanum	lycopersicum	peroxidase 15-like	LOC101258436)
Solyc12g087900.2	LOC101250674	Solanum	lycopersicum	cyclin-D2-2-like	LOC101250674)
Solyc01g095490.3	LOC101250739	Solanum	lycopersicum	ubiquitin-conjugating enzyme E2 28	LOC101250739)
Solyc02g065560.1	LOC101257335	Solanum	lycopersicum	pentatricopeptide repeat-containing protein At2g33680	LOC101257335)
Solyc11g005860.2	LOC101264284	Solanum	lycopersicum	uncharacterized LOC101264284	LOC101264284)
Solyc05g012100.3	LOC101263810	Solanum	lycopersicum	fructokinase-like 2, chloroplastic	LOC101263810)
Solyc01g097910.2	LOC101245698	Solanum	lycopersicum	uncharacterized LOC101245698	LOC101245698)
Solyc02g079070.3	LOC101267679	Solanum	lycopersicum	myosin-3-like	LOC101267679)
Solyc09g057960.1	LOC101252626	Solanum	lycopersicum	cysteine-rich repeat secretory protein 55	LOC101252626)
Solyc11g068980.2	LOC101248641	Solanum	lycopersicum	mitochondrial import inner membrane translocase subunit TIM22-4	LOC101248641)
Solyc08g006520.1	LOC101268125	Solanum	lycopersicum	protein GLUTAMINE DUMPER 2	LOC101268125)
Solyc08g008160.3	LOC101255904	Solanum	lycopersicum	uncharacterized LOC101255904	LOC101255904)
Solyc05g007800.3	LOC101245646	Solanum	lycopersicum	uncharacterized LOC101245646	LOC101245646)
Solyc04g011880.1	GRX22 Solanum	lycoper	sicum	glutaredoxin	GRX22)
Solyc07g041980.3	LOC101251007	Solanum	lycopersicum	guanine nucleotide-binding protein subunit gamma 3	LOC101251007)
Solyc08g074280.3	LOC101247741	Solanum	lycopersicum	uncharacterized LOC101247741	LOC101247741)
Solyc11g071320.2	LOC101251545	Solanum	lycopersicum	uncharacterized LOC101251545	LOC101251545)
Solyc09g075510.3	LOC101263461	Solanum	lycopersicum	protein DEHYDRATION-INDUCED 19-like	LOC101263461)
Solyc07g045150.3	LOC101268776	Solanum	lycopersicum	uncharacterized LOC101268776	LOC101268776)
Solyc10g085990.2	LOC101258609	Solanum	lycopersicum	probable serine/threonine-protein kinase PBL7	LOC101258609)
Solyc06g007640.3	LOC101252492	Solanum	lycopersicum	FRIGIDA-like protein 3	LOC101252492)
Solyc08g007230.2	ERF-A5 Solanum	lycoper	sicum	ethylene response factor A.5	ERF-A5)
Solyc02g091140.3	LOC101263862	Solanum	lycopersicum	loganic acid O-methyltransferase	LOC101263862)
Solyc03g111340.3	LOC101261907	Solanum	lycopersicum	ubiquitin-like modifier-activating enzyme 5	LOC101261907)
Solyc12g019000.2	LOC101263189	Solanum	lycopersicum	la-related protein 6B	LOC101263189)
Solyc05g032880.3	LOC101248877	Solanum	lycopersicum	uncharacterized LOC101248877	LOC101248877)
Solyc10g005350.3	LOC101245700	Solanum	lycopersicum	probable xyloglucan endotransglucosylase/hydrolase protein 8	LOC101245700)
Solyc11g050730.1	LOC101256155	Solanum	lycopersicum	transcription factor MYBS3-like	LOC101256155)
Solyc10g005800.3	LOC101265967	Solanum	lycopersicum	uncharacterized LOC101265967	LOC101265967)
Solyc06g048900.1	LOC101252089	Solanum	lycopersicum	pentatricopeptide repeat-containing protein At2g40720	LOC101252089)
Solyc02g089860.1	LOC101263656	Solanum	lycopersicum	fatty acid elongase 3-like	LOC101263656)
Solyc01g099715.1	LOC101246178	Solanum	lycopersicum	F-actin-capping protein subunit alpha	LOC101246178)
Solyc03g117060.3	LOC101268852	Solanum	lycopersicum	large ribosomal subunit protein uL30z	LOC101268852)
Solyc08g078020.1	LOC778328	Solanum	lycopersicum	methionine rich arabinogalactan	LOC778328)
Solyc02g085000.3	LOC101265088	Solanum	lycopersicum	uncharacterized LOC101265088	LOC101265088)
Solyc03g034270.3	LOC101257933	Solanum	lycopersicum	uncharacterized LOC101257933	LOC101257933)
Solyc10g062180.2	LOC101258799	Solanum	lycopersicum	heterogeneous nuclear ribonucleoprotein Q	LOC101258799)
Solyc07g043060.1	LOC101251794	Solanum	lycopersicum	UDP-glycosyltransferase 71K1-like	LOC101251794)
Solyc10g008150.1	GRXS25 Solanum	lycoper	sicum	glutaredoxin GrxS25	GRXS25)
Solyc01g099670.3	LOC101253133	Solanum	lycopersicum	small ribosomal subunit protein eS10z	LOC101253133)
Solyc12g008970.2	LOC101245821	Solanum	lycopersicum	diacylglycerol O-acyltransferase 1	LOC101245821)
Solyc08g016720.1	NCED2 Solanum	lycoper	sicum	9-cis-epoxycarotenoid dioxygenase 2	NCED2)
Solyc06g007520.3	ACI29 Solanum	lycoper	sicum	60Sribosomal protein L10	ACI29)
Solyc09g008360.2	LOC101268504	Solanum	lycopersicum	uncharacterized LOC101268504	LOC101268504)
Solyc11g069820.2	ABCG64 Solanum	lycoper	sicum	ABC transporter G family member 64	ABCG64)
Solyc03g097670.3	LOC104646477	Solanum	lycopersicum	uncharacterized LOC104646477	LOC104646477)
Solyc11g042850.2	LOC101261091	Solanum	lycopersicum	probable fructokinase-5	LOC101261091)
Solyc03g121820.3	LOC101262498	Solanum	lycopersicum	casein kinase 1-like protein 2	LOC101262498)
Solyc10g078630.2	LOC101248825	Solanum	lycopersicum	small ribosomal subunit protein eS28	LOC101248825)
Solyc02g071760.3	LOC101263866	Solanum	lycopersicum	oil body-associated protein 2C	LOC101263866)
Solyc06g034220.3	LOC101248682	Solanum	lycopersicum	vesicle-associated protein 1-1	LOC101248682)
Solyc12g100200.2	LOC101245443	Solanum	lycopersicum	uncharacterized LOC101245443	LOC101245443)
Solyc07g054170.3	LOC101266043	Solanum	lycopersicum	expansin-B3	LOC101266043)
Solyc06g073490.1	LOC101247624	Solanum	lycopersicum	uncharacterized LOC101247624	LOC101247624)
Solyc03g116120.2	LOC101248761	Solanum	lycopersicum	glutathione S-transferase U10	LOC101248761)
Solyc01g090270.3	LOC101257405	Solanum	lycopersicum	nitrate regulatory gene2 protein-like	LOC101257405)
Solyc08g006550.3	LOC101243910	Solanum	lycopersicum	rop guanine nucleotide exchange factor 5-like	LOC101243910)
Solyc05g008690.1	LOC101267236	Solanum	lycopersicum	late blight resistance protein R1-A-like	LOC101267236)
Solyc03g007470.3	LOC101264951	Solanum	lycopersicum	ubiquitin-conjugating enzyme E2 28	LOC101264951)
Solyc01g008780.3	LOC101259869	Solanum	lycopersicum	uncharacterized LOC101259869	LOC101259869)
Solyc12g099820.1	LOC101254464	Solanum	lycopersicum	signal recognition particle 9 kDa protein	LOC101254464)
Solyc01g109790.3	AgpL1 Solanum	lycoper	sicum	ADP-glucose pyrophosphorylase large subunit	AgpL1)
Solyc11g006090.2	LOC101252037	Solanum	lycopersicum	AT-hook motif nuclear-localized protein 20	LOC101252037)
Solyc01g018020.2	LOC101251315	Solanum	lycopersicum	transketolase, chloroplastic-like	LOC101251315)
Solyc09g014215.1	LOC101253615	Solanum	lycopersicum	uncharacterized LOC101253615	LOC101253615)
Solyc02g067210.3	LOC101244550	Solanum	lycopersicum	RNA-binding KH domain-containing protein	LOC101244550)
Solyc01g106580.2	LOC101256717	Solanum	lycopersicum	probable pectin methylesterase CGR3	LOC101256717)
Solyc03g043660.3	LOC101262786	Solanum	lycopersicum	protease Do-like 7	LOC101262786)
Solyc11g006910.2	LOC101266472	Solanum	lycopersicum	ferredoxin, root R-B2	LOC101266472)
Solyc05g024430.3	LOC101257372	Solanum	lycopersicum	uncharacterized LOC101257372	LOC101257372)
Solyc11g073090.1	LOC101262179	Solanum	lycopersicum	protein ALP1-like	LOC101262179)
Solyc03g097715.1	LOC101254883	Solanum	lycopersicum	uncharacterized LOC101254883	LOC101254883)
Solyc01g005110.3	LOC101261146	Solanum	lycopersicum	dolichol-phosphate mannose synthase subunit 3	LOC101261146)
Solyc11g073220.2	LOC101264490	Solanum	lycopersicum	DNA repair protein RAD51 homolog 4	LOC101264490)
Solyc12g088510.1	LOC101256076	Solanum	lycopersicum	cytochrome P450 81Q32-like	LOC101256076)
Solyc01g106340.3	LOC101244325	Solanum	lycopersicum	fatty acid amide hydrolase-like	LOC101244325)
Solyc09g075360.3	cellulase	Solanum	lycopersicum	endo-1,4-beta-glucanase precursor	cellulase)
Solyc02g077030.3	LOC101249701	Solanum	lycopersicum	phospholipase A1-IIgamma	LOC101249701)
Solyc02g068130.3	LOC101247783	Solanum	lycopersicum	mitochondrial import receptor subunit TOM20	LOC101247783)
Solyc04g074930.3	LOC104647151	Solanum	lycopersicum	uncharacterized LOC104647151	LOC104647151)
Solyc01g010810.3	LOC101249289	Solanum	lycopersicum	uncharacterized LOC101249289	LOC101249289)
Solyc01g006720.3	ABCG1 Solanum	lycoper	sicum	ABC transporter G family member 1	ABCG1)
Solyc11g062130.2	LOC544050	Solanum	lycopersicum	ADP/ATP translocator	LOC544050)
Solyc01g011040.3	LOC101244105	Solanum	lycopersicum	leucine-rich repeat	LRR) family protein	LOC101244105)
Solyc01g009000.3	LOC101254413	Solanum	lycopersicum	probable E3 ubiquitin-protein ligase RHC1A	LOC101254413)
Solyc12g013610.2	LOC101258040	Solanum	lycopersicum	uncharacterized LOC101258040	LOC101258040)
Solyc02g076800.1	LOC101258519	Solanum	lycopersicum	uncharacterized LOC101258519	LOC101258519)
Solyc05g051515.1	LOC544102	Solanum	lycopersicum	histone H3 variant H3.3	LOC544102)
Solyc05g052050.1	PTI4 Solanum	lycoper	sicum	DNA-binding protein Pti4	PTI4)
Solyc03g119900.3	LOC101264203	Solanum	lycopersicum	uncharacterized LOC101264203	LOC101264203)
Solyc05g007080.3	LOC101257661	Solanum	lycopersicum	alpha-amylase 3, chloroplastic	LOC101257661)
Solyc11g011920.2	GAD2 Solanum	lycoper	sicum	glutamate decarboxylase isoform2	GAD2)
Solyc03g026300.3	LOC101262186	Solanum	lycopersicum	uncharacterized LOC101262186	LOC101262186)
Solyc08g080750.3	LOC101262941	Solanum	lycopersicum	protein LURP-one-related 4-like	LOC101262941)
Solyc12g099010.2	LOC101260031	Solanum	lycopersicum	protein GFS12	LOC101260031)
Solyc07g018350.3	LOC100462656	Solanum	lycopersicum	mismatch repair protein	LOC100462656)
Solyc09g061430.3	LOC100037516	Solanum	lycopersicum	nuclear GTPase-like	LOC100037516)
Solyc08g081430.3	LOC101248805	Solanum	lycopersicum	probable mitochondrial import inner membrane translocase subunit TIM21	LOC101248805)
Solyc02g064930.1	LOC101262383	Solanum	lycopersicum	mitogen-activated protein kinase kinase kinase 20-like	LOC101262383)
Solyc02g082040.3	LOC101248351	Solanum	lycopersicum	transcription factor MYB86-like	LOC101248351)
Solyc04g078110.1	SBT1 Solanum	lycoper	sicum	subtilisin-like serine protease 1	SBT1)
Solyc02g087190.1	LOC101244246	Solanum	lycopersicum	peroxidase 63	LOC101244246)
Solyc06g071430.3	LOC101253794	Solanum	lycopersicum	protein EXECUTER 2, chloroplastic	LOC101253794)
Solyc03g063280.3	LOC101267780	Solanum	lycopersicum	protein EMSY-LIKE 3	LOC101267780)
Solyc07g063880.3	LOC101262329	Solanum	lycopersicum	putative beta-glucosidase 41	LOC101262329)
Solyc03g093560.1	ERF5 Solanum	lycoper	sicum	ethylene response factor 5	ERF5)
Solyc11g012690.2	LOC101264884	Solanum	lycopersicum	heavy metal-associated isoprenylated plant protein 7-like	LOC101264884)
Solyc09g008610.3	LOC101252322	Solanum	lycopersicum	uncharacterized LOC101252322	LOC101252322)
Solyc09g057580.3	LOC101262953	Solanum	lycopersicum	UV-B-induced protein At3g17800, chloroplastic	LOC101262953)
Solyc09g072840.2	LOC138338126	Solanum	lycopersicum	uncharacterized LOC138338126	LOC138338126)
Solyc12g037950.2	LOC101260315	Solanum	lycopersicum	cell number regulator 2-like	LOC101260315)
Solyc01g090720.3	LOC101266161	Solanum	lycopersicum	uncharacterized LOC101266161	LOC101266161)
Solyc09g014300.3	LOC101252422	Solanum	lycopersicum	sulfoquinovosyl transferase SQD2	LOC101252422)
Solyc09g010610.2	LOC138338243	Solanum	lycopersicum	uncharacterized LOC138338243	LOC138338243)
Solyc03g097920.1	MKK4 Solanum	lycoper	sicum	MAPKK	MKK4)
Solyc03g071750.3	LOC101262698	Solanum	lycopersicum	3-phosphoinositide-dependent protein kinase 2-like	LOC101262698)
Solyc02g062300.3	LOC101252461	Solanum	lycopersicum	BURP domain-containing protein 5-like	LOC101252461)
Solyc03g113960.3	LOC101255381	Solanum	lycopersicum	calmodulin-binding protein 60 A-like	LOC101255381)
Solyc12g077420.2	LOC112940038	Solanum	lycopersicum	protein SUPPRESSOR OF FRI 4-like	LOC112940038)
Solyc06g060480.1	LOC101249183	Solanum	lycopersicum	zinc finger protein ZAT3-like	LOC101249183)
Solyc07g049530.3	ACO1 Solanum	lycoper	sicum	1-aminocyclopropane-1-carboxylate oxidase 1	ACO1)
Solyc04g011530.3	LOC101260924	Solanum	lycopersicum	uncharacterized LOC101260924	LOC101260924)
Solyc03g005970.3	LOC101247495	Solanum	lycopersicum	E3 ubiquitin-protein ligase RSL1	LOC101247495)
Solyc08g061000.3	LOC101259772	Solanum	lycopersicum	DEAD-box ATP-dependent RNA helicase 15	LOC101259772)
Solyc03g097310.3	LOC101257938	Solanum	lycopersicum	probable folate-biopterin transporter 7	LOC101257938)
Solyc07g043310.3	GABA-TP1	Solanum	lycopersicum	gamma-aminobutyrate transaminase subunit precursor isozyme 1	GABA-TP1)
Solyc02g078290.3	LOC101247780	Solanum	lycopersicum	meiosis-specific protein ASY3-like	LOC101247780)
Solyc08g078730.3	LOC101254018	Solanum	lycopersicum	uncharacterized LOC101254018	LOC101254018)
Solyc01g091050.3	LOC101247960	Solanum	lycopersicum	pectinesterase 2	LOC101247960)
Solyc01g105300.3	LOC101260875	Solanum	lycopersicum	metacaspase-3-like	LOC101260875)
Solyc10g008860.1	LOC101255247	Solanum	lycopersicum	cyanidin 3-O-galactoside 2''-O-xylosyltransferase FGGT1-like	LOC101255247)
Solyc05g051920.3	LOC101255101	Solanum	lycopersicum	uncharacterized LOC101255101	LOC101255101)
Solyc12g042470.2	LOC101254364	Solanum	lycopersicum	methylecgonone reductase-like	LOC101254364)
Solyc04g079590.3	LOC101267401	Solanum	lycopersicum	B3 domain-containing protein Os01g0723500-like	LOC101267401)
Solyc06g082520.3	LOC101245071	Solanum	lycopersicum	B3 domain-containing transcription repressor VAL1-like	LOC101245071)
Solyc06g005800.3	LOC101260053	Solanum	lycopersicum	serine/threonine-protein phosphatase PP1 isozyme 1	LOC101260053)
Solyc10g085910.2	LOC101266884	Solanum	lycopersicum	protein SODIUM POTASSIUM ROOT DEFECTIVE 2	LOC101266884)
Solyc09g009140.3	LOC101243735	Solanum	lycopersicum	gamma-tubulin complex component 3	LOC101243735)
Solyc07g055910.3	LOC101250820	Solanum	lycopersicum	uncharacterized LOC101250820	LOC101250820)
Solyc11g071995.1	LOC138339241	Solanum	lycopersicum	putative disease resistance RPP13-like protein 1	LOC138339241)
Solyc10g078990.1	LOC104644361	Solanum	lycopersicum	zinc finger protein 8-like	LOC104644361)
Solyc08g079430.3	cuAO Solanum	lycoper	sicum	amine oxidase, copper containing	cuAO)
Solyc03g034300.1	LOC101258532	Solanum	lycopersicum	uncharacterized LOC101258532	LOC101258532)
Solyc06g069850.3	LOC101253907	Solanum	lycopersicum	myb-related protein 306-like	LOC101253907)
Solyc04g045470.3	LOC101267305	Solanum	lycopersicum	O-fucosyltransferase 9	LOC101267305)
Solyc06g065270.3	LOC101253795	Solanum	lycopersicum	adenylate kinase, chloroplastic	LOC101253795)
Solyc01g094970.3	LOC101258597	Solanum	lycopersicum	probable polygalacturonase	LOC101258597)
Solyc12g008720.2	LOC101265312	Solanum	lycopersicum	large ribosomal subunit protein eL31	LOC101265312)
Solyc03g033980.3	LOC101250396	Solanum	lycopersicum	tubby-like F-box protein 5	LOC101250396)
Solyc01g096110.3	LOC101249217	Solanum	lycopersicum	uncharacterized LOC101249217	LOC101249217)
Solyc01g094410.3	LOC101249303	Solanum	lycopersicum	FT-interacting protein 3-like	LOC101249303)
Solyc12g056770.2	LOC101256266	Solanum	lycopersicum	F-actin-capping protein subunit beta	LOC101256266)
Solyc01g096720.3	LOC101246667	Solanum	lycopersicum	protein ZINC INDUCED FACILITATOR-LIKE 1-like	LOC101246667)
Solyc02g070290.3	LOC101252551	Solanum	lycopersicum	cation-chloride cotransporter 1	LOC101252551)
Solyc01g066810.3	LOC101255132	Solanum	lycopersicum	universal stress protein A-like protein	LOC101255132)
Solyc02g077400.3	LOC101244338	Solanum	lycopersicum	rac-like GTP-binding protein RAC13	LOC101244338)
Solyc07g008380.2	LOC138337177	Solanum	lycopersicum	stemmadenine O-acetyltransferase-like	LOC138337177)
Solyc03g083010.3	LOC101261000	Solanum	lycopersicum	uncharacterized LOC101261000	LOC101261000)
Solyc11g013130.2	LOC101250855	Solanum	lycopersicum	uncharacterized LOC101250855	LOC101250855)
Solyc04g009770.3	LOC101252869	Solanum	lycopersicum	dnaJ protein homolog	LOC101252869)
Solyc05g013780.2	LOC101247822	Solanum	lycopersicum	uncharacterized protein At3g49055	LOC101247822)
Solyc11g011180.2	LOC101266293	Solanum	lycopersicum	cuscuta receptor 1-like	LOC101266293)
Solyc03g118260.2	LOC101246911	Solanum	lycopersicum	ADP-ribosylation factor GTPase-activating protein AGD3-like	LOC101246911)
Solyc05g032850.3	LOC101248578	Solanum	lycopersicum	YTH domain-containing protein ECT3	LOC101248578)
Solyc01g094360.3	LOC101264462	Solanum	lycopersicum	transcription factor MYB17-like	LOC101264462)
Solyc04g015460.3	LOC101253476	Solanum	lycopersicum	G-type lectin S-receptor-like serine/threonine-protein kinase At5g35370	LOC101253476)
Solyc03g070440.3	LOC101260407	Solanum	lycopersicum	COBRA-like protein 4	LOC101260407)
Solyc11g065320.2	LOC101268348	Solanum	lycopersicum	zinc finger CCCH domain-containing protein 46	LOC101268348)
Solyc12g013810.2	LOC101249435	Solanum	lycopersicum	uncharacterized LOC101249435	LOC101249435)
Solyc01g109990.3	LOC101263645	Solanum	lycopersicum	uncharacterized LOC101263645	LOC101263645)
Solyc10g074880.2	LOC101260284	Solanum	lycopersicum	protein RETICULATA-RELATED 3, chloroplastic-like	LOC101260284)
Solyc04g064620.3	LOC101259239	Solanum	lycopersicum	bidirectional sugar transporter SWEET1-like	LOC101259239)
Solyc11g068940.1	LOC101247100	Solanum	lycopersicum	E3 ubiquitin-protein ligase PUB23	LOC101247100)
Solyc11g068690.2	LOC101265611	Solanum	lycopersicum	uncharacterized LOC101265611	LOC101265611)
Solyc02g083430.1	LOC101243949	Solanum	lycopersicum	early-responsive to dehydration stress protein ERD4-like	LOC101243949)
Solyc07g056610.2	LOC101248219	Solanum	lycopersicum	protein neprosin-like	LOC101248219)
Solyc10g007820.3	LOC101250343	Solanum	lycopersicum	HVA22-like protein f	LOC101250343)
Solyc02g081190.3	ACO4 Solanum	lycoper	sicum	1-aminocyclopropane-1-carboxylate oxidase	ACO4)
Solyc01g005600.3	LOC101265466	Solanum	lycopersicum	5'-adenylylsulfate reductase-like 5	LOC101265466)
Solyc02g032930.3	LOC101257911	Solanum	lycopersicum	uncharacterized LOC101257911	LOC101257911)
Solyc08g080830.3	LOC101262034	Solanum	lycopersicum	probable LRR receptor-like serine/threonine-protein kinase At1g63430	LOC101262034)
Solyc02g085740.3	LOC101248829	Solanum	lycopersicum	uncharacterized LOC101248829	LOC101248829)
Solyc02g094350.3	LOC101262467	Solanum	lycopersicum	membrane-anchored ubiquitin-fold protein 4	LOC101262467)
Solyc04g080880.3	LOC101247912	Solanum	lycopersicum	low-temperature-induced cysteine proteinase-like	LOC101247912)
Solyc10g083960.2	LOC101244727	Solanum	lycopersicum	uncharacterized LOC101244727	LOC101244727)
Solyc08g066110.3	profilin	Solanum	lycopersicum	profilin protein	profilin)
Solyc07g032090.3	LOC101263130	Solanum	lycopersicum	transcription initiation factor IIF subunit beta	LOC101263130)
Solyc12g015870.2	LOC101249611	Solanum	lycopersicum	calcineurin B-like protein	LOC101249611)
Solyc01g108260.3	LOC101268037	Solanum	lycopersicum	uncharacterized LOC101268037	LOC101268037)
Solyc10g085020.2	LOC101253952	Solanum	lycopersicum	tubulin beta-2 chain	LOC101253952)
Solyc04g064740.3	LOC101261913	Solanum	lycopersicum	protein trichome berefringence-like 7	LOC101261913)
Solyc07g049610.1	LOC101263331	Solanum	lycopersicum	xyloglucan galactosyltransferase XLT2	LOC101263331)
Solyc11g010900.2	LOC101251838	Solanum	lycopersicum	uncharacterized LOC101251838	LOC101251838)
Solyc09g065000.3	LOC101253124	Solanum	lycopersicum	probable aspartic proteinase GIP1	LOC101253124)
Solyc10g085380.2	LOC101245216	Solanum	lycopersicum	short-chain dehydrogenase reductase 2a	LOC101245216)
Solyc03g093240.3	LOC778272	Solanum	lycopersicum	putative nitric oxide synthase	LOC778272)
Solyc06g074090.3	DWF5-2 Solanum	lycoper	sicum	7-dehydrocholesterol reductase	DWF5-2)
Solyc05g055160.3	LOC101248484	Solanum	lycopersicum	dnaJ protein homolog	LOC101248484)
Solyc10g047130.2	LOC101246099	Solanum	lycopersicum	glycine-rich RNA-binding protein RZ1A	LOC101246099)
Solyc09g055590.3	LOC101252625	Solanum	lycopersicum	uncharacterized LOC101252625	LOC101252625)
Solyc02g014360.3	LOC101260676	Solanum	lycopersicum	pentatricopeptide repeat-containing protein At4g14850	LOC101260676)
Solyc10g045105.1	LOC138339002	Solanum	lycopersicum	kinesin-like protein KIN-14E	LOC138339002)
Solyc03g019780.3	LOC101250574	Solanum	lycopersicum	small ribosomal subunit protein uS2	LOC101250574)
Solyc04g082950.3	LOC101247215	Solanum	lycopersicum	galactan beta-1,4-galactosyltransferase GALS1	LOC101247215)
Solyc02g063300.3	LOC101254057	Solanum	lycopersicum	uncharacterized LOC101254057	LOC101254057)
Solyc04g071700.3	LOC101249350	Solanum	lycopersicum	5-formyltetrahydrofolate cyclo-ligase-like protein COG0212	LOC101249350)
Solyc05g010300.3	LOC101248675	Solanum	lycopersicum	DNA-directed RNA polymerases II, IV and V subunit 3	LOC101248675)
Solyc05g046340.2	LOC101264724	Solanum	lycopersicum	phosphomannomutase-like	LOC101264724)
Solyc04g080190.3	LOC101255988	Solanum	lycopersicum	outer envelope pore protein 24A, chloroplastic	LOC101255988)
Solyc09g064420.3	LOC101254939	Solanum	lycopersicum	uncharacterized LOC101254939	LOC101254939)
Solyc07g053800.3	LOC101248496	Solanum	lycopersicum	putative E3 ubiquitin-protein ligase RING1a	LOC101248496)
Solyc02g068770.3	LOC101257728	Solanum	lycopersicum	uncharacterized LOC101257728	LOC101257728)
Solyc10g077120.2	LOC101259494	Solanum	lycopersicum	photosystem II reaction center proteins PsbY, chloroplastic	LOC101259494)
Solyc05g043420.1	LOC101265134	Solanum	lycopersicum	putative late blight resistance protein homolog R1A-3	LOC101265134)
Solyc11g072520.2	LOC101251252	Solanum	lycopersicum	arogenate dehydratase 2	LOC101251252)
Solyc03g118830.3	LOC101247900	Solanum	lycopersicum	uncharacterized LOC101247900	LOC101247900)
Solyc09g015360.3	LOC101264546	Solanum	lycopersicum	uncharacterized LOC101264546	LOC101264546)
Solyc07g007650.2	LOC101260739	Solanum	lycopersicum	translocase of chloroplast 90, chloroplastic	LOC101260739)
Solyc11g006740.2	LOC101262976	Solanum	lycopersicum	putative F-box protein PP2-B12	LOC101262976)
Solyc01g005470.3	LOC101250247	Solanum	lycopersicum	protein PLANT CADMIUM RESISTANCE 2	LOC101250247)
Solyc01g087080.3	LOC101244228	Solanum	lycopersicum	uncharacterized LOC101244228	LOC101244228)
Solyc02g077270.3	LOC101251749	Solanum	lycopersicum	sodium/calcium exchanger NCL-like	LOC101251749)
Solyc06g073940.3	LOC101261718	Solanum	lycopersicum	protein FAF-like, chloroplastic	LOC101261718)
Solyc09g008410.3	LOC101257104	Solanum	lycopersicum	peptidyl-prolyl cis-trans isomerase CYP21-4	LOC101257104)
Solyc01g006390.2	LOC543740	Solanum	lycopersicum	extensin-like protein	LOC543740)
Solyc07g042750.3	LOC101264032	Solanum	lycopersicum	RNA pseudouridine synthase 3, mitochondrial	LOC101264032)
Solyc03g114100.1	LOC101251567	Solanum	lycopersicum	uncharacterized LOC101251567	LOC101251567)
Solyc03g005227.1	LOC101255365	Solanum	lycopersicum	probable histone H2AXb	LOC101255365)
Solyc04g014740.2	LOC109119998	Solanum	lycopersicum	BAG family molecular chaperone regulator 5, mitochondrial	LOC109119998)
Solyc03g077910.3	LOC101245628	Solanum	lycopersicum	beta-glucuronosyltransferase GlcAT14A-like	LOC101245628)
Solyc01g067090.3	LOC101254833	Solanum	lycopersicum	uncharacterized LOC101254833	LOC101254833)
Solyc11g013370.2	LOC101254859	Solanum	lycopersicum	E3 ubiquitin-protein ligase BRE1-like 1	LOC101254859)
Solyc03g123600.3	LOC101246328	Solanum	lycopersicum	alanine aminotransferase 2-like	LOC101246328)
Solyc08g081310.3	LOC101252312	Solanum	lycopersicum	uncharacterized LOC101252312	LOC101252312)
Solyc02g071320.3	LOC101256345	Solanum	lycopersicum	uncharacterized LOC101256345	LOC101256345)
Solyc02g068650.2	LOC101260600	Solanum	lycopersicum	tRNA	guanine-N	7)-)-methyltransferase	LOC101260600)
Solyc06g083360.3	LOC101251196	Solanum	lycopersicum	DNA-directed RNA polymerases I, II, and III subunit RPABC5	LOC101251196)
Solyc06g066170.3	LOC101258966	Solanum	lycopersicum	isoflavone reductase homolog	LOC101258966)
Solyc06g072990.1	LOC101259547	Solanum	lycopersicum	protein RESPONSE TO LOW SULFUR 3	LOC101259547)
Solyc10g080140.2	LOC104644366	Solanum	lycopersicum	cell wall integrity and stress response component 1	LOC104644366)
Solyc02g078015.1	LOC101254754	Solanum	lycopersicum	uncharacterized LOC101254754	LOC101254754)
Solyc12g099250.2	LOC101267790	Solanum	lycopersicum	uncharacterized LOC101267790	LOC101267790)
Solyc03g096850.3	LOC101255672	Solanum	lycopersicum	protein MET1, chloroplastic	LOC101255672)
Solyc02g086780.3	LOC101251837	Solanum	lycopersicum	uncharacterized LOC101251837	LOC101251837)
Solyc02g071475.1	LOC101258026	Solanum	lycopersicum	protein SRG1-like	LOC101258026)
Solyc08g014470.3	LOC101256311	Solanum	lycopersicum	protein LONG AFTER FAR-RED 3	LOC101256311)
Solyc10g078180.2	LOC101260979	Solanum	lycopersicum	cyclin-T1-3	LOC101260979)
Solyc04g049070.3	gluII Solanum	lycoper	sicum	alpha glucosidase II	gluII)
Solyc10g047370.2	LOC101268150	Solanum	lycopersicum	pentatricopeptide repeat-containing protein At5g09450, mitochondrial	LOC101268150)
Solyc11g033260.2	LOC101255656	Solanum	lycopersicum	pseudouridine-5'-phosphate glycosidase	LOC101255656)
Solyc02g084230.2	BBR/BPC2	Solanum	lycopersicum	GAGA-binding transcriptional activator	BBR/BPC2)
Solyc07g008260.3	LOC101248987	Solanum	lycopersicum	uncharacterized LOC101248987	LOC101248987)
Solyc05g008900.3	LOC101245056	Solanum	lycopersicum	uncharacterized LOC101245056	LOC101245056)
Solyc11g012890.2	LOC101245608	Solanum	lycopersicum	uncharacterized LOC101245608	LOC101245608)
Solyc01g097860.3	LOC101244036	Solanum	lycopersicum	FLUCTUATING-LIGHT-ACCLIMATION protein 1, chloroplastic	LOC101244036)
Solyc08g007435.1	LOC101258390	Solanum	lycopersicum	auxin-responsive protein SAUR36-like	LOC101258390)
Solyc09g090440.1	LOC101263467	Solanum	lycopersicum	pentatricopeptide repeat-containing protein At5g66520-like	LOC101263467)
Solyc06g082880.2	LOC101264944	Solanum	lycopersicum	pentatricopeptide repeat-containing protein At3g02330, mitochondrial	LOC101264944)
Solyc08g062810.1	LOC112942062	Solanum	lycopersicum	uncharacterized LOC112942062	LOC112942062)
Solyc08g066660.1	ERF-H8 Solanum	lycoper	sicum	ethylene response factor H.8	ERF-H8)
Solyc08g062360.3	LOC101248223	Solanum	lycopersicum	ankyrin repeat-containing protein At5g02620	LOC101248223)
Solyc06g005720.3	LOC101258959	Solanum	lycopersicum	tropinone reductase homolog At2g29260, chloroplastic	LOC101258959)
Solyc12g036810.2	LOC101262090	Solanum	lycopersicum	kinesin-like protein KIN-14P	LOC101262090)
Solyc11g042560.1	LOC101256347	Solanum	lycopersicum	ethylene-responsive transcription factor ERF022-like	LOC101256347)
Solyc03g063690.1	LOC101247893	Solanum	lycopersicum	putative pentatricopeptide repeat-containing protein At5g52630	LOC101247893)
Solyc09g072800.3	LOC101246864	Solanum	lycopersicum	uncharacterized LOC101246864	LOC101246864)
Solyc11g068730.2	LOC101266793	Solanum	lycopersicum	bifunctional nitrilase/nitrile hydratase NIT4B	LOC101266793)
Solyc03g098760.2	LOC101263388	Solanum	lycopersicum	serine protease inhibitor 5-like	LOC101263388)
Solyc05g015820.3	LOC101250989	Solanum	lycopersicum	uncharacterized LOC101250989	LOC101250989)
Solyc09g008070.3	LOC101266255	Solanum	lycopersicum	cell division cycle protein 48 homolog	LOC101266255)
Solyc09g074630.3	LOC101256708	Solanum	lycopersicum	BTB/POZ domain-containing protein At1g03010	LOC101256708)
Solyc04g079440.3	LOC112940027	Solanum	lycopersicum	uncharacterized LOC112940027	LOC112940027)
Solyc02g067960.2	LOC101251063	Solanum	lycopersicum	transcription termination factor MTERF6, chloroplastic/mitochondrial	LOC101251063)
Solyc04g077500.3	LOC101254084	Solanum	lycopersicum	uncharacterized LOC101254084	LOC101254084)
Solyc12g049410.2	LOC101260210	Solanum	lycopersicum	nuclear pore complex protein NUP107	LOC101260210)
Solyc10g005140.1	LOC101247469	Solanum	lycopersicum	probably inactive receptor-like protein kinase At2g46850	LOC101247469)
Solyc09g065030.3	LOC101253933	Solanum	lycopersicum	protein trichome birefringence-like 11	LOC101253933)
Solyc08g014600.3	LOC101258085	Solanum	lycopersicum	thiocyanate methyltransferase 1	LOC101258085)
Solyc12g010680.2	LOC101254277	Solanum	lycopersicum	uncharacterized LOC101254277	LOC101254277)
Solyc04g009810.3	PELOTA Solanum	lycoper	sicum	protein pelota homolog	PELOTA)
Solyc10g081160.2	LOC101254146	Solanum	lycopersicum	ubiquitin-conjugating enzyme E2 22	LOC101254146)
Solyc02g083460.3	LOC101268338	Solanum	lycopersicum	aspartyl protease family protein	LOC101268338)
Solyc05g013060.3	LOC104644345	Solanum	lycopersicum	uncharacterized LOC104644345	LOC104644345)
Solyc07g005950.3	LOC101248791	Solanum	lycopersicum	pentatricopeptide repeat-containing protein At4g30825, chloroplastic	LOC101248791)
Solyc05g026550.3	LOC101268280	Solanum	lycopersicum	NAD	P)H-quinone oxidoreductase subunit L, chloroplastic	LOC101268280)
Solyc03g082640.2	LOC101268366	Solanum	lycopersicum	AAA-ATPase At2g46620-like	LOC101268366)
Solyc03g025680.3	LOC101252153	Solanum	lycopersicum	uncharacterized LOC101252153	LOC101252153)
Solyc05g012490.1	LOC101247524	Solanum	lycopersicum	uncharacterized LOC101247524	LOC101247524)
Solyc03g112510.2	LOC101262002	Solanum	lycopersicum	SUPPRESSOR OF ABI3-5	LOC101262002)
Solyc02g063020.2	LOC101260602	Solanum	lycopersicum	uncharacterized LOC101260602	LOC101260602)
Solyc03g005240.2	LOC101255959	Solanum	lycopersicum	calmodulin-like protein 8	LOC101255959)
Solyc01g111880.3	LOC101248247	Solanum	lycopersicum	serine/threonine-protein kinase STY46	LOC101248247)
Solyc07g066120.3	LOC101264034	Solanum	lycopersicum	actin-related protein 8	LOC101264034)
Solyc12g042990.2	LOC101264103	Solanum	lycopersicum	protein MLN51 homolog	LOC101264103)
Solyc02g063260.3	LOC101244553	Solanum	lycopersicum	protein DETOXIFICATION 9-like	LOC101244553)
Solyc04g045630.3	LOC101264315	Solanum	lycopersicum	uncharacterized LOC101264315	LOC101264315)
Solyc01g006190.3	SlSINA1 Solanum	lycoper	sicum	E3 ubiquitin ligase SINA1	SlSINA1)
Solyc04g010230.3	LOC101267397	Solanum	lycopersicum	probable pectate lyase 4	LOC101267397)
Solyc07g054820.3	LOC101253003	Solanum	lycopersicum	protein THYLAKOID FORMATION1, chloroplastic	LOC101253003)
Solyc08g005010.3	G Solanum	lycoper	sicum	protein STAY-GREEN	G)
Solyc11g068610.2	LOC101263574	Solanum	lycopersicum	actin-related protein 2/3 complex subunit 2A	LOC101263574)
Solyc05g041590.3	LOC101252780	Solanum	lycopersicum	ankyrin repeat-containing protein NPR4-like	LOC101252780)
Solyc11g070170.2	LOC101245026	Solanum	lycopersicum	casein kinase 1-like protein HD16	LOC101245026)
Solyc05g025740.3	LOC101261231	Solanum	lycopersicum	uncharacterized LOC101261231	LOC101261231)
Solyc04g014820.3	LOC101260528	Solanum	lycopersicum	heterogeneous nuclear ribonucleoprotein 1	LOC101260528)
Solyc08g082530.3	LOC101253305	Solanum	lycopersicum	probable inactive ATP-dependent zinc metalloprotease FTSHI 1, chloroplastic	LOC101253305)
Solyc01g110140.3	LOC101246874	Solanum	lycopersicum	protein SHI RELATED SEQUENCE 3	LOC101246874)
Solyc12g010440.2	LOC101249891	Solanum	lycopersicum	putative glycerol-3-phosphate transporter 5	LOC101249891)
Solyc11g066910.2	LOC101248450	Solanum	lycopersicum	syntaxin-22	LOC101248450)
Solyc04g080800.3	LOC101264516	Solanum	lycopersicum	uncharacterized LOC101264516	LOC101264516)
Solyc10g018750.2	LOC101247669	Solanum	lycopersicum	metalloendoproteinase 4-MMP	LOC101247669)
Solyc11g068970.1	LOC101247985	Solanum	lycopersicum	aluminum-activated malate transporter 2-like	LOC101247985)
Solyc06g059980.3	LOC101267715	Solanum	lycopersicum	protein EMBRYO SAC DEVELOPMENT ARREST 30	LOC101267715)
Solyc04g064570.3	LOC101258649	Solanum	lycopersicum	uncharacterized LOC101258649	LOC101258649)
Solyc01g111520.3	LOC101264564	Solanum	lycopersicum	synaptotagmin-1	LOC101264564)
Solyc02g089060.3	LOC101255847	Solanum	lycopersicum	putative methylesterase 11, chloroplastic	LOC101255847)
Solyc01g079160.3	LOC101261155	Solanum	lycopersicum	GDSL esterase/lipase LIP-4-like	LOC101261155)
Solyc02g088490.3	LOC101268241	Solanum	lycopersicum	probable mitochondrial saccharopine dehydrogenase-like oxidoreductase At5g39410	LOC101268241)
Solyc03g116760.3	LOC101249718	Solanum	lycopersicum	PTI1-like tyrosine-protein kinase At3g15890	LOC101249718)
Solyc01g111070.3	LOC101257313	Solanum	lycopersicum	type III polyketide synthase B	LOC101257313)
Solyc10g005950.3	LOC101263765	Solanum	lycopersicum	nudix hydrolase 2	LOC101263765)
Solyc05g018570.3	LOC101245359	Solanum	lycopersicum	26S proteasome regulatory subunit 8 homolog A	LOC101245359)
Solyc12g037980.2	LOC101260909	Solanum	lycopersicum	actin-related protein 4	LOC101260909)
Solyc12g011370.2	LOC101267094	Solanum	lycopersicum	cationic amino acid transporter 8, vacuolar	LOC101267094)
Solyc04g005670.2	LOC101246126	Solanum	lycopersicum	F-box/kelch-repeat protein SKIP11	LOC101246126)
Solyc03g025560.3	CPT3 Solanum	lycoper	sicum	cis-prenyltransferase 3	CPT3)
Solyc05g005770.3	LOC101256281	Solanum	lycopersicum	uncharacterized LOC101256281	LOC101256281)
Solyc08g083255.1	LOC101261842	Solanum	lycopersicum	probable inactive purple acid phosphatase 27	LOC101261842)
Solyc02g081640.3	LOC101258718	Solanum	lycopersicum	transcription factor TFIIIB component B''	LOC101258718)
Solyc07g041770.1	LOC101254009	Solanum	lycopersicum	uncharacterized LOC101254009	LOC101254009)
Solyc10g076840.2	LOC101252129	Solanum	lycopersicum	protein LATERAL BRANCHING OXIDOREDUCTASE 1	LOC101252129)
Solyc11g042810.2	LOC101260790	Solanum	lycopersicum	probable beta-1,3-galactosyltransferase 8	LOC101260790)
Solyc11g006830.2	LOC101245816	Solanum	lycopersicum	uncharacterized LOC101245816	LOC101245816)
Solyc08g081270.3	LOC101253514	Solanum	lycopersicum	ubiquitin-conjugating enzyme E2 5	LOC101253514)
Solyc08g080910.3	LOC101260846	Solanum	lycopersicum	glutathione S-transferase T1	LOC101260846)
Solyc04g081480.2	LOC101264003	Solanum	lycopersicum	uncharacterized LOC101264003	LOC101264003)
Solyc06g065475.1	LOC101248886	Solanum	lycopersicum	RNA-binding protein 8A-like	LOC101248886)
Solyc12g099890.2	LOC101253571	Solanum	lycopersicum	uncharacterized LOC101253571	LOC101253571)
Solyc07g045460.3	LOC101055581	Solanum	lycopersicum	Tau1	LOC101055581)
Solyc11g073050.2	ER43 Solanum	lycoper	sicum	ethylene-responsive small GTP-binding protein	ER43)
Solyc01g010880.3	LOC101247951	Solanum	lycopersicum	uncharacterized LOC101247951	LOC101247951)
Solyc11g065530.1	LOC101245616	Solanum	lycopersicum	phospholipase A1-Igamma3, chloroplastic	LOC101245616)
Solyc12g013530.2	LOC101245434	Solanum	lycopersicum	uncharacterized LOC101245434	LOC101245434)
Solyc12g099280.2	LOC101259137	Solanum	lycopersicum	FIP1[III]-like protein	LOC101259137)
Solyc12g009210.2	LOC101252957	Solanum	lycopersicum	probable polygalacturonase	LOC101252957)
Solyc07g062660.3	LOC101264139	Solanum	lycopersicum	transcription factor GTE3, chloroplastic-like	LOC101264139)
Solyc03g124050.3	LOC101248763	Solanum	lycopersicum	pollen receptor-like kinase 1	LOC101248763)
Solyc10g055740.2	LOC101268233	Solanum	lycopersicum	lysine histidine transporter-like 8	LOC101268233)
Solyc12g089010.2	LOC101259321	Solanum	lycopersicum	pre-mRNA-splicing factor ATP-dependent RNA helicase DEAH7-like	LOC101259321)
Solyc02g079830.1	LOC101267373	Solanum	lycopersicum	small ribosomal subunit protein mS78	rPPR3a)	LOC101267373)
Solyc01g009280.3	LOC101055539	Solanum	lycopersicum	Hop-interacting protein THI140	LOC101055539)
Solyc08g074640.1	LOC101260075	Solanum	lycopersicum	polyphenol oxidase B, chloroplastic-like	LOC101260075)
Solyc05g007930.3	LOC101249076	Solanum	lycopersicum	beta-1,3-galactosyltransferase GALT1	LOC101249076)
Solyc09g065270.3	LOC101257700	Solanum	lycopersicum	ribosome-recycling factor, chloroplastic	LOC101257700)
Solyc07g006760.3	LOC101268698	Solanum	lycopersicum	uncharacterized LOC101268698	LOC101268698)
Solyc08g007190.3	LOC101260660	Solanum	lycopersicum	GATA transcription factor 26-like	LOC101260660)
Solyc03g083900.3	LOC101247502	Solanum	lycopersicum	monocopper oxidase-like protein SKS1	LOC101247502)
Solyc01g103550.1	LOC104645138	Solanum	lycopersicum	agamous-like MADS-box protein AGL19	LOC104645138)
Solyc12g095990.2	LOC101266108	Solanum	lycopersicum	eukaryotic initiation factor 4A-2	LOC101266108)
Solyc03g007060.3	LOC101244930	Solanum	lycopersicum	protein TPX2-like	LOC101244930)
Solyc05g056580.3	LOC101264521	Solanum	lycopersicum	probable methyltransferase PMT26	LOC101264521)
Solyc11g066300.2	LOC101260010	Solanum	lycopersicum	CRS2-associated factor 2, chloroplastic	LOC101260010)
Solyc12g013650.2	LOC101247189	Solanum	lycopersicum	uncharacterized LOC101247189	LOC101247189)
Solyc11g007320.2	LOC101249318	Solanum	lycopersicum	protein GLUTELIN PRECURSOR ACCUMULATION 3	LOC101249318)
Solyc11g010490.2	LOC101268535	Solanum	lycopersicum	uncharacterized LOC101268535	LOC101268535)
Solyc04g008790.1	LOC101253372	Solanum	lycopersicum	uncharacterized LOC101253372	LOC101253372)
Solyc05g025500.3	LOC101257963	Solanum	lycopersicum	glucan endo-1,3-beta-glucosidase 6	LOC101257963)
Solyc01g096435.1	LOC101266071	Solanum	lycopersicum	NAD	P)H:quinone oxidoreductase	LOC101266071)
Solyc06g071580.3	LOC101252891	Solanum	lycopersicum	protein MICRORCHIDIA 6-like	LOC101252891)
Solyc07g009160.3	LOC101268196	Solanum	lycopersicum	ER membrane protein complex subunit 8/9 homolog	LOC101268196)
Solyc01g106630.2	LOC100191111	Solanum	lycopersicum	PR1 protein	LOC100191111)
Solyc08g077840.3	LOC101248901	Solanum	lycopersicum		S)-ureidoglycine aminohydrolase	LOC101248901)
Solyc01g095510.3	LOC101267457	Solanum	lycopersicum	mitochondrial carrier protein MTM1	LOC101267457)
Solyc09g009820.3	LOC101255233	Solanum	lycopersicum	uncharacterized LOC101255233	LOC101255233)
Solyc05g054270.2	LOC101267410	Solanum	lycopersicum	universal stress protein PHOS34-like	LOC101267410)
Solyc04g076560.3	LOC101260428	Solanum	lycopersicum	uncharacterized LOC101260428	LOC101260428)
Solyc03g078810.3	LOC101259617	Solanum	lycopersicum	UDP-glycosyltransferase 76B1-like	LOC101259617)
Solyc11g011590.2	LOC101243979	Solanum	lycopersicum	putative GEM-like protein 8	LOC101243979)
Solyc10g005260.3	LOC101257903	Solanum	lycopersicum	polyadenylate-binding protein RBP45-like	LOC101257903)
Solyc01g081330.3	LOC101258896	Solanum	lycopersicum	chaperone protein dnaJ 1, mitochondrial	LOC101258896)
Solyc02g085080.3	LOC101263863	Solanum	lycopersicum	uncharacterized LOC101263863	LOC101263863)
Solyc12g088800.2	LOC101263295	Solanum	lycopersicum	triacylglycerol lipase OBL1-like	LOC101263295)
Solyc10g006030.3	LOC101248722	Solanum	lycopersicum	small ribosomal subunit protein uS10c	LOC101248722)
Solyc08g066180.3	LOC101246947	Solanum	lycopersicum	endoribonuclease YbeY-like	LOC101246947)
Solyc01g067620.3	LOC101266862	Solanum	lycopersicum	protein LATERAL BRANCHING OXIDOREDUCTASE 1	LOC101266862)
Solyc01g089930.2	LOC109119856	Solanum	lycopersicum	uncharacterized LOC109119856	LOC109119856)
Solyc08g014000.3	LOX1.1 Solanum	lycoper	sicum	lipoxygenase	LOX1.1)
Solyc09g074380.3	LOC101262857	Solanum	lycopersicum	uncharacterized LOC101262857	LOC101262857)
Solyc06g073410.3	LOC101249370	Solanum	lycopersicum	gamma-secretase subunit APH1-like	LOC101249370)
Solyc02g086180.3	C5-SD Solanum	lycoper	sicum	delta	7)-sterol-C5	6)-desaturase	C5-SD)
Solyc10g076590.2	LOC101247767	Solanum	lycopersicum	phosphoinositide phosphatase SAC8	LOC101247767)
Solyc03g120640.3	LOC101264609	Solanum	lycopersicum	photosystem I reaction center subunit VI-1, chloroplastic	LOC101264609)
Solyc09g056450.3	LOC101262653	Solanum	lycopersicum	U-box domain-containing protein 9	LOC101262653)
Solyc02g079750.3	LOC101268828	Solanum	lycopersicum	probable NAD	P)H dehydrogenase	quinone) FQR1-like 1	LOC101268828)
Solyc01g111440.3	LOC101263355	Solanum	lycopersicum	protein EARLY-RESPONSIVE TO DEHYDRATION 7, chloroplastic	LOC101263355)
Solyc10g045420.2	LOC101252730	Solanum	lycopersicum	O-fucosyltransferase 20	LOC101252730)
Solyc04g026200.3	LOC101265226	Solanum	lycopersicum	ubiquitin-like-specific protease 1D	LOC101265226)
Solyc02g068500.3	LOC101262775	Solanum	lycopersicum	thioredoxin O2, mitochondrial	LOC101262775)
Solyc07g007290.1	LOC101257385	Solanum	lycopersicum	probable flavin-containing monooxygenase 1	LOC101257385)
Solyc07g053520.2	LOC101266956	Solanum	lycopersicum	putative pentatricopeptide repeat-containing protein At3g08820	LOC101266956)
Solyc01g099120.3	LOC101268722	Solanum	lycopersicum	protein AUXIN RESPONSE 4	LOC101268722)
Solyc01g060270.1	LOC101267553	Solanum	lycopersicum	protein trichome birefringence-like 4	LOC101267553)
Solyc07g053640.1	LOC101252504	Solanum	lycopersicum	uncharacterized LOC101252504	LOC101252504)
Solyc06g008120.1	LOC101262117	Solanum	lycopersicum	mitochondrial import receptor subunit TOM9-2	LOC101262117)
Solyc10g009640.2	GH3-13 Solanum	lycoper	sicum	jasmonoyl--L-amino acid synthetase JAR6	GH3-13)
Solyc12g017460.1	LOC101257443	Solanum	lycopersicum	GDSL esterase/lipase At5g03980	LOC101257443)
Solyc11g064920.2	LOC101261880	Solanum	lycopersicum	dihydropyrimidinase	LOC101261880)
Solyc02g090220.3	LOC101255352	Solanum	lycopersicum	dof zinc finger protein DOF3.4	LOC101255352)
Solyc05g025900.3	LOC101263316	Solanum	lycopersicum	protein OXIDATIVE STRESS 3 LIKE 1	LOC101263316)
Solyc08g067595.1	LOC104648855	Solanum	lycopersicum	uncharacterized LOC104648855	LOC104648855)
Solyc04g010070.3	LOC101245749	Solanum	lycopersicum	serine/threonine protein phosphatase 2A regulatory subunit B''beta	LOC101245749)
Solyc01g088380.2	LOC101244042	Solanum	lycopersicum	DNA replication ATP-dependent helicase/nuclease JHS1	LOC101244042)
Solyc08g068820.3	LOC101268301	Solanum	lycopersicum	zinc finger CCCH domain-containing protein 22	LOC101268301)
Solyc01g090590.3	LOC101263350	Solanum	lycopersicum	uncharacterized LOC101263350	LOC101263350)
Solyc00g019740.1	atp8 Solanum	lycoper	sicum	ATP synthase subunit 8	atp8)
Solyc01g010150.3	LOC101260963	Solanum	lycopersicum	ACT domain-containing protein ACR4-like	LOC101260963)
Solyc04g072660.3	LOC101245356	Solanum	lycopersicum	ribosomal protein L7Ae/L30e/S12e/Gadd45 family protein	LOC101245356)
Solyc11g072680.1	LOC104644785	Solanum	lycopersicum	uncharacterized LOC104644785	LOC104644785)
Solyc03g058880.3	LOC101252961	Solanum	lycopersicum	translation factor GUF1 homolog, mitochondrial	LOC101252961)
Solyc12g008400.2	LOC101264408	Solanum	lycopersicum	probable LRR receptor-like serine/threonine-protein kinase At3g47570	LOC101264408)
Solyc01g094080.3	LOC101259683	Solanum	lycopersicum	cytochrome P450 704C1-like	LOC101259683)
Solyc06g034140.2	LOC101248980	Solanum	lycopersicum	B3 domain-containing protein Os01g0234100-like	LOC101248980)
Solyc11g066340.2	LOC101261194	Solanum	lycopersicum	uncharacterized LOC101261194	LOC101261194)
Solyc04g005310.3	LOC543852	Solanum	lycopersicum	translin-associated protein X	LOC543852)
Solyc02g091720.2	LOC101249974	Solanum	lycopersicum	protein RMD5 homolog	LOC101249974)
Solyc01g067500.3	LOC101244115	Solanum	lycopersicum	probable serine/threonine-protein phosphatase 2A regulatory subunit B'' subunit TON2	LOC101244115)
Solyc02g024070.3	LOC101268331	Solanum	lycopersicum	homeobox-leucine zipper protein ATHB-14-like	LOC101268331)
Solyc01g091730.3	LOC101261748	Solanum	lycopersicum	peroxisomal membrane protein 11D	LOC101261748)
Solyc05g018820.1	LOC104647394	Solanum	lycopersicum	pathogen-associated molecular patterns-induced protein A70	LOC104647394)
Solyc02g078500.2	LOC101268056	Solanum	lycopersicum	uncharacterized LOC101268056	LOC101268056)
Solyc02g087440.3	LOC101249328	Solanum	lycopersicum	uncharacterized LOC101249328	LOC101249328)
Solyc01g107240.3	LOC101243643	Solanum	lycopersicum	uncharacterized LOC101243643	LOC101243643)
Solyc07g043070.3	LOC101259763	Solanum	lycopersicum	uncharacterized LOC101259763	LOC101259763)
Solyc01g073640.3	yfe37 Solanum	lycoper	sicum	yfe37 protein	yfe37)
Solyc01g102940.3	LOC101254039	Solanum	lycopersicum	methionine S-methyltransferase	LOC101254039)
Solyc04g025750.3	LOC101261706	Solanum	lycopersicum	WAT1-related protein At1g70260-like	LOC101261706)
Solyc10g085660.2	LOC101246981	Solanum	lycopersicum	F-box protein SKIP24	LOC101246981)
Solyc02g083140.3	LOC100136876	Solanum	lycopersicum	ribonuclease E	LOC100136876)
Solyc02g094640.3	LOC101256234	Solanum	lycopersicum	acetyl-coenzyme A synthetase, chloroplastic/glyoxysomal-like	LOC101256234)
Solyc12g008960.2	LOC101245524	Solanum	lycopersicum	IQ domain-containing protein IQM1	LOC101245524)
Solyc08g079310.3	LOC101267256	Solanum	lycopersicum	flavonoid 3'-monooxygenase CYP75B137-like	LOC101267256)
Solyc05g054200.3	LOC101246532	Solanum	lycopersicum	transcriptional adapter ADA2b	LOC101246532)
Solyc03g114500.3	LOC101267392	Solanum	lycopersicum	enolase 1, chloroplastic	LOC101267392)
Solyc02g021270.3	LOC101244724	Solanum	lycopersicum	pentatricopeptide repeat-containing protein	LOC101244724)
Solyc02g078130.3	LOC101247399	Solanum	lycopersicum	transcription factor bHLH162	LOC101247399)
Solyc11g072040.2	LOC101264790	Solanum	lycopersicum	GDSL esterase/lipase At1g71250	LOC101264790)
Solyc04g082020.3	LOC101055605	Solanum	lycopersicum	Hop-interacting protein THI120	LOC101055605)
Solyc01g009160.2	LOC101250915	Solanum	lycopersicum	harpin-induced1-like	LOC101250915)
Solyc02g084640.3	LOC104645747	Solanum	lycopersicum	aldehyde dehydrogenase family 3 member F1	LOC104645747)
Solyc04g083150.2	LOC101249909	Solanum	lycopersicum	cytochrome P450 CYP736A12	LOC101249909)
Solyc11g012850.2	LOC101244441	Solanum	lycopersicum	chlorophyllide a oxygenase, chloroplastic-like	LOC101244441)
Solyc11g008770.2	LOC101252646	Solanum	lycopersicum	uncharacterized LOC101252646	LOC101252646)
Solyc11g022480.1	LOC104644586	Solanum	lycopersicum	uncharacterized LOC104644586	LOC104644586)
Solyc08g067440.2	LOC101245569	Solanum	lycopersicum	uncharacterized LOC101245569	LOC101245569)
Solyc02g093140.3	LOC101268047	Solanum	lycopersicum	CBS domain-containing protein CBSX1, chloroplastic	LOC101268047)
Solyc01g006810.3	LOC101255326	Solanum	lycopersicum	E3 ubiquitin-protein ligase RHF2A	LOC101255326)
Solyc05g012010.3	LOC101262010	Solanum	lycopersicum	E3 ubiquitin-protein ligase At3g02290	LOC101262010)
Solyc02g077560.3	ARF3 Solanum	lycoper	sicum	auxin response factor 3	ARF3)
Solyc05g055010.3	LOC101250408	Solanum	lycopersicum	uncharacterized LOC101250408	LOC101250408)
Solyc03g007750.3	LOC101260307	Solanum	lycopersicum	F-box protein	LOC101260307)
Solyc02g089870.2	LOC101263175	Solanum	lycopersicum	uncharacterized LOC101263175	LOC101263175)
Solyc09g065390.1	LOC101260079	Solanum	lycopersicum	FCS-Like Zinc finger 8	LOC101260079)
Solyc06g076890.1	LOC101257478	Solanum	lycopersicum	pleckstrin homology domain-containing protein 1	LOC101257478)
Solyc08g042080.3	LOC101264041	Solanum	lycopersicum	protein MULTIPLE CHLOROPLAST DIVISION SITE 1	LOC101264041)
Solyc03g114820.3	LOC101244175	Solanum	lycopersicum	uncharacterized LOC101244175	LOC101244175)
Solyc07g054450.3	LOC101260246	Solanum	lycopersicum	protein ULTRAPETALA 1	LOC101260246)
Solyc01g096760.3	LOC101248332	Solanum	lycopersicum	uncharacterized LOC101248332	LOC101248332)
Solyc11g064790.2	LOC101259808	Solanum	lycopersicum	signal peptide peptidase-like	LOC101259808)
Solyc01g090920.3	LOC101253139	Solanum	lycopersicum	uncharacterized LOC101253139	LOC101253139)
Solyc11g072810.2	LOC101255762	Solanum	lycopersicum	uncharacterized LOC101255762	LOC101255762)
Solyc07g006560.3	LOC101264227	Solanum	lycopersicum	ribonuclease S-1-like	LOC101264227)
Solyc06g065640.3	LUG1 Solanum	lycoper	sicum	transcriptional corepressor LEUNIG	LUG1)
Solyc02g093910.3	LOC101247771	Solanum	lycopersicum	kelch repeat-containing protein At3g27220-like	LOC101247771)
Solyc11g042610.2	LOC101266690	Solanum	lycopersicum	small ribosomal subunit protein uS7	LOC101266690)
Solyc08g008170.3	LOC101256200	Solanum	lycopersicum	calcium-dependent protein kinase 1	LOC101256200)
Solyc03g119160.3	LOC101262402	Solanum	lycopersicum	uncharacterized LOC101262402	LOC101262402)
Solyc01g008430.2	LOC104646330	Solanum	lycopersicum	uncharacterized LOC104646330	LOC104646330)
Solyc01g006560.3	LOC101244897	Solanum	lycopersicum	linoleate 13S-lipoxygenase 2-1, chloroplastic	LOC101244897)
Solyc11g020300.2	LOC101251351	Solanum	lycopersicum	protein TIC 40, chloroplastic	LOC101251351)
Solyc09g091100.3	LOC101248918	Solanum	lycopersicum	coenzyme F420 hydrogenase_dehydrogenase beta subunit-like	LOC101248918)
Solyc06g053330.3	LOC101267531	Solanum	lycopersicum	uncharacterized LOC101267531	LOC101267531)
Solyc07g025510.3	LOC101264443	Solanum	lycopersicum	tetraspanin-2	LOC101264443)
Solyc05g026510.3	LOC101267707	Solanum	lycopersicum	sister-chromatid cohesion protein 3	LOC101267707)
Solyc01g008110.3	CYP51 Solanum	lycoper	sicum	sterol C14-demetylase	CYP51)
Solyc08g079510.3	LOC101263443	Solanum	lycopersicum	IRK-interacting protein	LOC101263443)
Solyc02g092410.3	LOC101262973	Solanum	lycopersicum	adenylyl-sulfate kinase 3	LOC101262973)
Solyc10g039190.2	LOC101257021	Solanum	lycopersicum	uncharacterized LOC101257021	LOC101257021)
Solyc11g065730.2	LOC101249521	Solanum	lycopersicum	uncharacterized LOC101249521	LOC101249521)
Solyc02g080220.3	LOC101260787	Solanum	lycopersicum	pectinesterase-like	LOC101260787)
Solyc02g084520.3	LOC101250266	Solanum	lycopersicum	zinc finger CCCH domain-containing protein 44-like	LOC101250266)
Solyc01g094330.3	LOC101260881	Solanum	lycopersicum	uncharacterized LOC101260881	LOC101260881)
Solyc03g119610.1	LOC101261213	Solanum	lycopersicum	uncharacterized LOC101261213	LOC101261213)
Solyc07g005060.3	LOC101257185	Solanum	lycopersicum	uncharacterized LOC101257185	LOC101257185)
Solyc09g082065.1	LOC101244709	Solanum	lycopersicum	preprotein translocase subunit SECE1	LOC101244709)
Solyc03g115310.1	LOC101266209	Solanum	lycopersicum	expansin-A23-like	LOC101266209)
Solyc07g053960.3	LOC101244501	Solanum	lycopersicum	putative ubiquitin-conjugating enzyme E2 38	LOC101244501)
Solyc09g090040.3	LOC109121167	Solanum	lycopersicum	germin-like protein subfamily 1 member 7	LOC109121167)
Solyc03g059490.1	LOC101259816	Solanum	lycopersicum	LRR receptor-like serine/threonine-protein kinase RPK2-like	LOC101259816)
Solyc09g008240.3	ABCB14 Solanum	lycoper	sicum	ABC transporter B family member 14	ABCB14)
Solyc00g005000.3	LOC101252163	Solanum	lycopersicum	protein ASPARTIC PROTEASE IN GUARD CELL 2	LOC101252163)
Solyc08g067760.3	LOC101249669	Solanum	lycopersicum	MLO-like protein 9	LOC101249669)
Solyc12g009570.2	SOS2 Solanum	lycoper	sicum	calcineurin B-like interacting protein kinase	SOS2)
Solyc07g017940.1	LOC101265348	Solanum	lycopersicum	uncharacterized LOC101265348	LOC101265348)
Solyc08g061635.1	LOC101263833	Solanum	lycopersicum	uncharacterized LOC101263833	LOC101263833)
Solyc03g123925.1	LOC138347718	Solanum	lycopersicum	secreted RxLR effector protein 161-like	LOC138347718)
Solyc01g098060.1	LOC101257814	Solanum	lycopersicum	agamous-like MADS-box protein AGL23	LOC101257814)
Solyc04g072910.3	LOC101249351	Solanum	lycopersicum	uncharacterized LOC101249351	LOC101249351)
Solyc08g082970.3	LOC101268209	Solanum	lycopersicum	plant UBX domain-containing protein 10	LOC101268209)
Solyc12g038400.2	LOC101262391	Solanum	lycopersicum	hexanoyl-CoA synthase-like	LOC101262391)
Solyc01g095260.1	LOC101266570	Solanum	lycopersicum	acidic endochitinase-like	LOC101266570)
Solyc01g073960.3	LOC101252218	Solanum	lycopersicum	protein EMSY-LIKE 3	LOC101252218)
Solyc08g069180.3	LOC101266660	Solanum	lycopersicum	U-box domain-containing protein 52-like	LOC101266660)
Solyc11g064800.2	LOC101254271	Solanum	lycopersicum	protein LATERAL ROOT PRIMORDIUM 1	LOC101254271)
Solyc04g016000.3	LOC101266325	Solanum	lycopersicum	heat stress transcription factor B-3	LOC101266325)
Solyc08g077200.3	LOC101262942	Solanum	lycopersicum	ribose-phosphate pyrophosphokinase 1	LOC101262942)
Solyc07g054330.3	LOC101263041	Solanum	lycopersicum	putative F-box protein At1g49610	LOC101263041)
Solyc05g050780.3	LOC104647586	Solanum	lycopersicum	serine carboxypeptidase-like 13	LOC104647586)
Solyc12g099530.2	LOC101261004	Solanum	lycopersicum	ubiquitin-like-specific protease ESD4	LOC101261004)
Solyc03g114370.3	LOC101245343	Solanum	lycopersicum	DEAD-box ATP-dependent RNA helicase 51	LOC101245343)
Solyc11g010300.2	LOC101263963	Solanum	lycopersicum	bifunctional riboflavin biosynthesis protein RIBA 1, chloroplastic-like	LOC101263963)
Solyc03g093080.3	XTH3 Solanum	lycoper	sicum	xyloglucan endotransglucosylase-hydrolase XTH3	XTH3)
Solyc11g071380.1	CLV3 Solanum	lycoper	sicum	protein CLAVATA 3-like	CLV3)
Solyc05g054110.3	LOC101249460	Solanum	lycopersicum	rho GDP-dissociation inhibitor 1	LOC101249460)
Solyc10g049280.2	LOC101260279	Solanum	lycopersicum	nucleobase-ascorbate transporter 4-like	LOC101260279)
Solyc07g063770.3	LOC104648558	Solanum	lycopersicum	G-type lectin S-receptor-like serine/threonine-protein kinase At4g27290	LOC104648558)
Solyc08g079980.1	LOC109120842	Solanum	lycopersicum	subtilisin-like protease 3	LOC109120842)
Solyc02g079080.2	LOC101255054	Solanum	lycopersicum	F-box protein At5g03100-like	LOC101255054)
Solyc06g068720.3	LOC101248785	Solanum	lycopersicum	calcium-dependent mitochondrial ATP-magnesium/phosphate carrier protein 2	LOC101248785)
Solyc12g096960.2	LOC101244652	Solanum	lycopersicum	pathogenesis-related protein STH-2	LOC101244652)
Solyc06g066310.3	PMK1 Solanum	lycoper	sicum	phosphomevalonate kinase 1	PMK1)
Solyc03g121580.3	LOC101267299	Solanum	lycopersicum	WD-40 repeat-containing protein MSI4	LOC101267299)
Solyc09g011420.3	LOC101244799	Solanum	lycopersicum	uncharacterized LOC101244799	LOC101244799)
Solyc10g045270.2	LOC101254543	Solanum	lycopersicum	serine/threonine-protein kinase 54	LOC101254543)
Solyc05g012080.3	CB5-B Solanum	lycoper	sicum	cytochrome b5	CB5-B)
Solyc09g090310.2	LOC101256328	Solanum	lycopersicum	glycolipid transfer protein 1	LOC101256328)
Solyc12g015660.2	LOC101267289	Solanum	lycopersicum	DNA-dependent metalloprotease WSS1	LOC101267289)
Solyc10g045390.2	LOC101253033	Solanum	lycopersicum	histone acetyltransferase GCN5	LOC101253033)
Solyc09g097870.3	LOC101268319	Solanum	lycopersicum	transcription factor bHLH62	LOC101268319)
Solyc12g094430.1	LOC101253468	Solanum	lycopersicum	glutathione S-transferase	LOC101253468)
Solyc06g082510.3	LOC101245372	Solanum	lycopersicum	uncharacterized LOC101245372	LOC101245372)
Solyc12g006290.2	LOC101259405	Solanum	lycopersicum	reticulon-like protein B8	LOC101259405)
Solyc02g077480.1	LOC101245793	Solanum	lycopersicum	histone H3.2	LOC101245793)
Solyc05g053650.3	LOC101259750	Solanum	lycopersicum	26S proteasome non-ATPase regulatory subunit 1 homolog A	LOC101259750)
Solyc07g064110.3	LOC101258770	Solanum	lycopersicum	pentatricopeptide repeat-containing protein	LOC101258770)
Solyc03g025850.3	rem-1 Solanum	lycoper	sicum	remorin 1	rem-1)
Solyc06g065040.3	LOC101256189	Solanum	lycopersicum	transcription factor bHLH81-like	LOC101256189)
Solyc08g079170.3	LOC101245387	Solanum	lycopersicum	hsp70-Hsp90 organizing protein 2	LOC101245387)
Solyc10g076330.2	LOC101267571	Solanum	lycopersicum	uncharacterized LOC101267571	LOC101267571)
Solyc01g007180.3	LOC101262944	Solanum	lycopersicum	uncharacterized LOC101262944	LOC101262944)
Solyc07g064230.3	LOC101256308	Solanum	lycopersicum	rab GTPase-activating protein 22-like	LOC101256308)
Solyc03g115770.3	LOC101259425	Solanum	lycopersicum	two-component response regulator-like APRR1	LOC101259425)
Solyc04g045340.3	LOC101267885	Solanum	lycopersicum	phosphoglucomutase, cytoplasmic	LOC101267885)
Solyc12g099830.2	LOC101254179	Solanum	lycopersicum	serine/threonine-protein kinase BSK7	LOC101254179)
Solyc06g069860.3	LOC101253597	Solanum	lycopersicum	large ribosomal subunit protein eL34	LOC101253597)
Solyc02g032030.1	LOC101251429	Solanum	lycopersicum	dirigent protein 22-like	LOC101251429)
Solyc02g090820.3	HSTF24 Solanum	lycoper	sicum	heat stress transcription factor HsfB1	HSTF24)
Solyc07g014670.3	LOC101251394	Solanum	lycopersicum	cytochrome P450 81C13	LOC101251394)
Solyc02g088210.3	LOC101249511	Solanum	lycopersicum	SPX domain-containing protein 4	LOC101249511)
Solyc07g054280.1	LOC101263431	Solanum	lycopersicum	tryptophan decarboxylase TDC1-like	LOC101263431)
Solyc02g069207.1	LOC101250272	Solanum	lycopersicum	putative pentatricopeptide repeat-containing protein At5g43820	LOC101250272)
Solyc11g006900.1	LOC101266780	Solanum	lycopersicum	uncharacterized LOC101266780	LOC101266780)
Solyc07g064790.3	LOC101268887	Solanum	lycopersicum	glycine-rich protein 5	LOC101268887)
Solyc08g008305.1	LOC101258880	Solanum	lycopersicum	ethylene-responsive transcription factor ERF061	LOC101258880)
Solyc01g080460.3	LOC101267346	Solanum	lycopersicum	pyruvate, phosphate dikinase, chloroplastic	LOC101267346)
Solyc07g053020.2	LOC101267136	Solanum	lycopersicum	disease resistance RPP13-like protein 4	LOC101267136)
Solyc07g025520.3	LOC101254708	Solanum	lycopersicum	uncharacterized LOC101254708	LOC101254708)
Solyc05g050090.3	LOC101254596	Solanum	lycopersicum	delta	8)-fatty-acid desaturase-like	LOC101254596)
Solyc04g081870.3	exp11 Solanum	lycoper	sicum	expansin11	exp11)
Solyc06g007990.3	LOC101259250	Solanum	lycopersicum	uncharacterized LOC101259250	LOC101259250)
Solyc08g074830.3	LOC101262743	Solanum	lycopersicum	F-box/FBD/LRR-repeat protein At1g13570	LOC101262743)
Solyc01g100620.2	LOC101247378	Solanum	lycopersicum	putative high mobility group B protein 11	LOC101247378)
Solyc01g049650.3	LOC101265671	Solanum	lycopersicum	pyruvate kinase, cytosolic isozyme	LOC101265671)
Solyc06g064830.3	LOC544252	Solanum	lycopersicum	WD-40 repeat protein	LOC544252)
Solyc10g084310.2	LOC101252131	Solanum	lycopersicum	40S ribosomal protein S23	LOC101252131)
Solyc03g112460.3	LOC101262607	Solanum	lycopersicum	L-tryptophan--pyruvate aminotransferase 1-like	LOC101262607)
Solyc09g031750.3	LOC101266861	Solanum	lycopersicum	sodium-dependent phosphate transport protein 1, chloroplastic	LOC101266861)
Solyc02g093000.3	LOC101247275	Solanum	lycopersicum	phosphatidylinositol 3,4,5-trisphosphate 3-phosphatase and protein-tyrosine-phosphatase PTEN2A	LOC101247275)
Solyc07g065500.2	LOC101258170	Solanum	lycopersicum	nuclear transcription factor Y subunit B-3	LOC101258170)
Solyc02g077730.3	LOC104645835	Solanum	lycopersicum	protein NUCLEAR FUSION DEFECTIVE 6, mitochondrial	LOC104645835)
Solyc12g017510.2	LOC101258337	Solanum	lycopersicum	RAP domain-containing protein, chloroplastic	LOC101258337)
Solyc01g094290.3	LOC101246664	Solanum	lycopersicum	K	+) efflux antiporter 2, chloroplastic	LOC101246664)
Solyc03g112580.3	LOC101259524	Solanum	lycopersicum	LRR receptor-like serine/threonine-protein kinase RGI3	LOC101259524)
Solyc02g078180.3	LOC101250652	Solanum	lycopersicum	probable hexosyltransferase MUCI70	LOC101250652)
Solyc06g054560.3	LOC101267413	Solanum	lycopersicum	ISWI chromatin-remodeling complex ATPase CHR11-like	LOC101267413)
Solyc10g044690.2	LOC101261373	Solanum	lycopersicum	annexin-like protein RJ4	LOC101261373)
Solyc05g053210.3	LOC101243894	Solanum	lycopersicum	CBL-interacting serine/threonine-protein kinase 1	LOC101243894)
Solyc04g071730.3	LOC101247988	Solanum	lycopersicum	syntaxin-81-like	LOC101247988)
Solyc04g049720.3	LOC101253581	Solanum	lycopersicum	leucine aminopeptidase	LOC101253581)
Solyc12g056780.2	LOC101255970	Solanum	lycopersicum	co-chaperone protein p23-1	LOC101255970)
Solyc06g072360.3	LOC101245262	Solanum	lycopersicum	zinc finger protein SHOOT GRAVITROPISM 5-like	LOC101245262)
Solyc06g075110.3	LOC101263523	Solanum	lycopersicum	uncharacterized LOC101263523	LOC101263523)
Solyc08g067630.3	LOC101248124	Solanum	lycopersicum	LOC101248124
Solyc01g073830.1	LOC138349389	Solanum	lycopersicum	protein VACUOLELESS GAMETOPHYTES-like	LOC138349389)
Solyc03g118070.3	LOC101243974	Solanum	lycopersicum	sucrose nonfermenting 4-like protein	LOC101243974)
Solyc11g069830.2	LOC101267482	Solanum	lycopersicum	ATPase GET3B	LOC101267482)
Solyc03g116600.3	LOC101247418	Solanum	lycopersicum	uncharacterized LOC101247418	LOC101247418)
Solyc08g078150.1	LOC101268599	Solanum	lycopersicum	pentatricopeptide repeat-containing protein At1g79490, mitochondrial	LOC101268599)
Solyc02g077850.3	LOC101258914	Solanum	lycopersicum	receptor-like protein 4	LOC101258914)
Solyc11g012140.2	LOC101253854	Solanum	lycopersicum	isoleucine--tRNA ligase, cytoplasmic	LOC101253854)
Solyc10g079640.2	LOC101267174	Solanum	lycopersicum	IAA-amino acid hydrolase ILR1-like 6	LOC101267174)
Solyc04g081430.3	LOC101262307	Solanum	lycopersicum	mediator of RNA polymerase II transcription subunit 7a	LOC101262307)
Solyc07g065620.3	LOC101250035	Solanum	lycopersicum	poly	A)-specific ribonuclease PARN	LOC101250035)
Solyc02g091840.3	LOC101248733	Solanum	lycopersicum	leucine-rich repeat receptor-like serine/threonine-protein kinase BAM1-like	LOC101248733)
Solyc02g085020.3	DFR Solanum	lycoper	sicum	dihydroflavonol 4-reductase	DFR)
Solyc02g082270.3	LOC101267474	Solanum	lycopersicum	uncharacterized LOC101267474	LOC101267474)
Solyc02g071750.3	LOC101264483	Solanum	lycopersicum	cyclic phosphodiesterase	LOC101264483)
Solyc01g088610.3	LOC101246758	Solanum	lycopersicum	10 kDa chaperonin 1, chloroplastic	LOC101246758)
Solyc07g062140.3	LOC100134910	Solanum	lycopersicum	trehalose-phosphate synthase 1	LOC100134910)
Solyc05g041420.3	LOC101256491	Solanum	lycopersicum	probable serine/threonine-protein kinase WNK11	LOC101256491)
Solyc05g009020.3	LOC101248482	Solanum	lycopersicum	nicotinamide adenine dinucleotide transporter 1, chloroplastic	LOC101248482)
Solyc01g079320.3	LOC101264458	Solanum	lycopersicum	pentatricopeptide repeat-containing protein At1g02370, mitochondrial	LOC101264458)
Solyc04g005480.1	LOC101251569	Solanum	lycopersicum	nodulin-related protein 1	LOC101251569)
Solyc06g083900.3	LOC101260654	Solanum	lycopersicum	transcription factor MYB13-like	LOC101260654)
Solyc04g008230.3	LOC101261316	Solanum	lycopersicum	polygalacturonase At1g48100	LOC101261316)
Solyc01g096780.3	LOC101248617	Solanum	lycopersicum	SUN domain-containing protein 1	LOC101248617)
Solyc01g057510.2	LOC101246858	Solanum	lycopersicum	bax inhibitor 1-like	LOC101246858)
Solyc05g009580.3	LOC101246926	Solanum	lycopersicum	aluminum-activated malate transporter 9-like	LOC101246926)
Solyc11g069220.2	LOC101251796	Solanum	lycopersicum	MLO-like protein 11	LOC101251796)
Solyc04g076400.3	LOC101257068	Solanum	lycopersicum	VIN3-like protein 2	LOC101257068)
Solyc06g072845.1	LOC101260734	Solanum	lycopersicum	late embryogenesis abundant protein At5g17165	LOC101260734)
Solyc07g008620.1	Eix1 Solanum	lycoper	sicum	EIX receptor 1	Eix1)
Solyc08g075530.3	LOC101249477	Solanum	lycopersicum	uncharacterized LOC101249477	LOC101249477)
Solyc01g098990.3	LOC101264675	Solanum	lycopersicum	uncharacterized LOC101264675	LOC101264675)
Solyc08g008020.1	LOC101252905	Solanum	lycopersicum	multiple C2 domain and transmembrane region protein 7	LOC101252905)
Solyc07g064800.3	LOC101268590	Solanum	lycopersicum	dihydrolipoyllysine-residue succinyltransferase component of 2-oxoglutarate dehydrogenase complex 2, mitochondrial	LOC101268590)
Solyc08g076180.3	LOC101244515	Solanum	lycopersicum	uncharacterized LOC101244515	LOC101244515)
Solyc12g006170.2	LOC101256064	Solanum	lycopersicum	WRKY transcription factor 1	LOC101256064)
Solyc03g094110.3	LOC101247301	Solanum	lycopersicum	uncharacterized protein At1g28695-like	LOC101247301)
Solyc09g065430.3	LOC101261742	Solanum	lycopersicum	non-specific lipid transfer protein GPI-anchored 5	LOC101261742)
Solyc11g065820.2	LOC101250658	Solanum	lycopersicum	protein DETOXIFICATION 42	LOC101250658)
Solyc03g114510.3	LOC101267102	Solanum	lycopersicum	plant cysteine oxidase 3	LOC101267102)
Solyc03g007680.3	LOC101258922	Solanum	lycopersicum	trafficking protein particle complex subunit 1-like	LOC101258922)
Solyc02g077970.3	LOC104645830	Solanum	lycopersicum	late embryogenesis abundant protein 1-like	LOC104645830)
Solyc01g107010.3	LOC101263644	Solanum	lycopersicum	DNA polymerase kappa	LOC101263644)
Solyc03g063290.3	LOC101268073	Solanum	lycopersicum	uncharacterized LOC101268073	LOC101268073)
Solyc02g090570.3	LOC101247774	Solanum	lycopersicum	uncharacterized LOC101247774	LOC101247774)
Solyc12g010060.2	eIF-5A4 Solanum	lycoper	sicum	eukaryotic translation initiation factor 5A-4	eIF-5A4)
Solyc01g010370.3	LOC101256796	Solanum	lycopersicum	probable methyltransferase PMT5	LOC101256796)
Solyc02g069510.1	TFAM1 Solanum	lycoper	sicum	TMF family protein	TFAM1)
Solyc10g005090.3	LOC101247759	Solanum	lycopersicum	putative pentatricopeptide repeat-containing protein At5g08490	LOC101247759)
Solyc11g009070.2	LOC101259600	Solanum	lycopersicum	uncharacterized LOC101259600	LOC101259600)
Solyc07g052320.3	LOC101254610	Solanum	lycopersicum	probable beta-1,3-galactosyltransferase 2	LOC101254610)
Solyc03g120320.1	LOC104646546	Solanum	lycopersicum	F-box/kelch-repeat protein At1g80440	LOC104646546)
Solyc02g092780.2	LOC101252448	Solanum	lycopersicum	suppressor of RPS4-RLD 1	LOC101252448)
Solyc04g009620.3	CS2 Solanum	lycoper	sicum	chorismate synthase 2	CS2)
Solyc11g015890.2	LOC101260198	Solanum	lycopersicum	uncharacterized LOC101260198	LOC101260198)
Solyc01g097610.3	LOC101266367	Solanum	lycopersicum	F-box protein At5g49610	LOC101266367)
Solyc02g079890.2	LOC101260508	Solanum	lycopersicum	terpene synthase	LOC101260508)
Solyc10g006930.3	LOC101244423	Solanum	lycopersicum	plant intracellular Ras-group-related LRR protein 6	LOC101244423)
Solyc12g011160.2	LOC101263879	Solanum	lycopersicum	3-hydroxyisobutyryl-CoA hydrolase-like protein 5	LOC101263879)
Solyc02g050200.2	LOC101244820	Solanum	lycopersicum	protein BREAST CANCER SUSCEPTIBILITY 2 homolog B-like	LOC101244820)
Solyc04g079140.3	LOC101257658	Solanum	lycopersicum	uncharacterized LOC101257658	LOC101257658)
Solyc04g076390.3	LOC101256769	Solanum	lycopersicum	cysteine--tRNA ligase, chloroplastic/mitochondrial	LOC101256769)
Solyc03g026060.3	LOC101268651	Solanum	lycopersicum	E3 ubiquitin-protein ligase XBAT33	LOC101268651)
Solyc02g082390.1	LOC101246019	Solanum	lycopersicum	transcription factor DIVARICATA-like	LOC101246019)
Solyc03g120120.3	LOC101251365	Solanum	lycopersicum	vacuolar protein sorting-associated protein IST1	LOC101251365)
Solyc12g041880.2	NXD1 Solanum	lycoper	sicum	Protein NEOXANTHIN-DEFICIENT 1	NXD1)
Solyc11g005260.2	LOC101260783	Solanum	lycopersicum	protein SENSITIVITY TO RED LIGHT REDUCED 1	LOC101260783)
Solyc04g071680.2	LOC101253586	Solanum	lycopersicum	MDIS1-interacting receptor like kinase 2-like	LOC101253586)
Solyc10g049890.2	LOC101254848	Solanum	lycopersicum	D-3-phosphoglycerate dehydrogenase 1, chloroplastic-like	LOC101254848)
Solyc09g061860.3	LOC101263151	Solanum	lycopersicum	sterol 3-beta-glucosyltransferase UGT80A2	LOC101263151)
Solyc02g062020.3	LOC101254357	Solanum	lycopersicum	rac-like GTP-binding protein ARAC1	LOC101254357)
Solyc09g092110.3	LOC101268227	Solanum	lycopersicum	light-regulated protein 1, chloroplastic	LOC101268227)
Solyc02g072010.2	LOC109119489	Solanum	lycopersicum	pentatricopeptide repeat-containing protein At4g18840	LOC109119489)
Solyc06g073580.3	LOC101244962	Solanum	lycopersicum	hyoscyamine 6-dioxygenase	LOC101244962)
Solyc10g076650.2	LOC101248342	Solanum	lycopersicum	uncharacterized LOC101248342	LOC101248342)
Solyc03g080030.3	LOC101255072	Solanum	lycopersicum	major latex allergen Hev b 5-like	LOC101255072)
Solyc11g008820.2	LOC101254155	Solanum	lycopersicum	endoglucanase 12	LOC101254155)
Solyc11g006410.2	LOC101257721	Solanum	lycopersicum	uncharacterized LOC101257721	LOC101257721)
Solyc05g005740.3	LOC101255394	Solanum	lycopersicum	potassium transporter 6-like	LOC101255394)
Solyc02g081080.3	LOC101244733	Solanum	lycopersicum	O-fucosyltransferase family protein	LOC101244733)
Solyc11g008300.1	LOC138339659	Solanum	lycopersicum	putative F-box protein At3g52320	LOC138339659)
Solyc07g052610.3	LOC101248793	Solanum	lycopersicum	cyclin-U1-1	LOC101248793)
Solyc07g065980.3	SIP Solanum	lycoper	sicum	alkaline alpha-galactosidase seed imbibition protein	SIP)
Solyc11g013480.2	ARF17 Solanum	lycoper	sicum	auxin response factor 17	ARF17)
Solyc04g071040.3	LOC101260719	Solanum	lycopersicum	PH, RCC1 and FYVE domains-containing protein 1	LOC101260719)
Solyc09g075450.3	LOC101265278	Solanum	lycopersicum	fumarate hydratase 1, mitochondrial	LOC101265278)
Solyc01g104310.3	LOC101258309	Solanum	lycopersicum	uncharacterized LOC101258309	LOC101258309)
Solyc04g077980.1	CZFP1 Solanum	lycoper	sicum	C2H2-type zinc finger protein	CZFP1)
Solyc02g014720.3	LOC101263948	Solanum	lycopersicum	uncharacterized LOC101263948	LOC101263948)
Solyc06g050920.3	LOC101244192	Solanum	lycopersicum	protein trichome birefringence-like 33	LOC101244192)
Solyc11g007550.1	LOC101252545	Solanum	lycopersicum	uncharacterized LOC101252545	LOC101252545)
Solyc01g008700.3	LOC101261259	Solanum	lycopersicum	Holliday junction resolvase MOC1, chloroplastic	LOC101261259)
Solyc02g069710.3	LOC101265300	Solanum	lycopersicum	cation/calcium exchanger 4-like	LOC101265300)
Solyc04g026030.3	LOC101263807	Solanum	lycopersicum	spermidine synthase 1	LOC101263807)
Solyc01g096260.3	LOC101261161	Solanum	lycopersicum	protein TILLER ANGLE CONTROL 1-like	LOC101261161)
Solyc06g035690.3	LOC101268400	Solanum	lycopersicum	uncharacterized LOC101268400	LOC101268400)
Solyc12g008340.2	LOC101256353	Solanum	lycopersicum	probable glycosyltransferase At3g07620	LOC101256353)
Solyc04g007010.3	LOC101266326	Solanum	lycopersicum	Bet v I/Major latex protein domain-containing protein	LOC101266326)
Solyc07g049490.2	ERF-F3 Solanum	lycoper	sicum	ethylene response factor F.3	ERF-F3)
Solyc11g066400.1	LOC101265309	Solanum	lycopersicum	zinc finger protein ZAT5	LOC101265309)
Solyc01g109170.3	LOC101259682	Solanum	lycopersicum	WCOR413-like plant cold acclimation protein	LOC101259682)
Solyc12g027850.2	LOC101261787	Solanum	lycopersicum	cyclin-dependent kinase E-1	LOC101261787)
Solyc12g088420.2	LOC101257154	Solanum	lycopersicum	protein SYM1	LOC101257154)
Solyc02g087920.3	LOC101245226	Solanum	lycopersicum	putative NAC domain-containing protein 94	LOC101245226)
Solyc05g047600.3	LOC101261122	Solanum	lycopersicum	CBL-interacting serine/threonine-protein kinase 9	LOC101261122)
Solyc12g049140.1	LOC101256363	Solanum	lycopersicum	protein PELPK1-like	LOC101256363)
Solyc08g067950.3	LOC101252799	Solanum	lycopersicum	uncharacterized LOC101252799	LOC101252799)
Solyc08g007160.3	LOC101260068	Solanum	lycopersicum	calcineurin B-like protein 1	LOC101260068)
Solyc07g062950.3	LOC101258771	Solanum	lycopersicum	protein RICE SALT SENSITIVE 3	LOC101258771)
Solyc04g077170.3	LOC101247519	Solanum	lycopersicum	EPIDERMAL PATTERNING FACTOR-like protein 2	LOC101247519)
Solyc01g108680.3	LOC101252332	Solanum	lycopersicum	methyl jasmonate esterase 1	LOC101252332)
Solyc09g089850.3	LOC101248048	Solanum	lycopersicum	CASP-like protein 5B3	LOC101248048)
Solyc09g009130.3	PSK1 Solanum	lycoper	sicum	putative phytosulfokine peptide	PSK1)
Solyc10g005050.3	LOC101262260	Solanum	lycopersicum	protein CURVATURE THYLAKOID 1B, chloroplastic	LOC101262260)
Solyc12g010180.2	LOC101244841	Solanum	lycopersicum	anthranilate synthase beta subunit 2, chloroplastic-like	LOC101244841)
Solyc08g077940.2	LOC101255419	Solanum	lycopersicum	histone-lysine N-methyltransferase, H3 lysine-9 specific SUVH3-like	LOC101255419)
Solyc08g081740.3	LOC101244308	Solanum	lycopersicum	uncharacterized LOC101244308	LOC101244308)
Solyc12g089150.2	LOC101246033	Solanum	lycopersicum	syntaxin-61	LOC101246033)
Solyc06g065120.1	LOC101254003	Solanum	lycopersicum	uncharacterized LOC101254003	LOC101254003)
Solyc07g005790.3	LOC101247037	Solanum	lycopersicum	protein MULTIPOLAR SPINDLE 1	LOC101247037)
Solyc08g067830.3	LOC101253109	Solanum	lycopersicum	uncharacterized LOC101253109	LOC101253109)
Solyc07g032640.2	OEE1 Solanum	lycoper	sicum	oxygen-evolving enhancer protein 1, chloroplastic	OEE1)
Solyc05g051000.3	LOC101264827	Solanum	lycopersicum	small ribosomal subunit protein uS15	LOC101264827)
Solyc06g053820.3	LOC101254699	Solanum	lycopersicum	small ribosomal subunit protein uS19	LOC101254699)
Solyc01g102290.3	LOC101267065	Solanum	lycopersicum	protein RARE-COLD-INDUCIBLE 2B-like	LOC101267065)
Solyc05g009710.3	LOC101262717	Solanum	lycopersicum	mediator of RNA polymerase II transcription subunit 25	LOC101262717)
Solyc01g095440.2	LOC104649398	Solanum	lycopersicum	uncharacterized LOC104649398	LOC104649398)
Solyc12g005110.2	LOC101259217	Solanum	lycopersicum	protein METABOLIC NETWORK MODULATOR 1	LOC101259217)
Solyc06g007710.3	LOC101254390	Solanum	lycopersicum	mitochondrial import receptor subunit TOM40-1	LOC101254390)
Solyc04g079950.3	LOC101249635	Solanum	lycopersicum	methyltransferase-like protein 2	LOC101249635)
Solyc03g025930.3	LOC101247404	Solanum	lycopersicum	F-box/LRR-repeat protein At3g48880-like	LOC101247404)
Solyc04g071120.3	LOC101262305	Solanum	lycopersicum	serine/threonine-protein kinase STY46-like	LOC101262305)
Solyc04g072060.3	LOC101257955	Solanum	lycopersicum	ras-related protein Rab7	LOC101257955)
Solyc06g051500.3	LOC101252694	Solanum	lycopersicum	serine/threonine-protein kinase ppk15	LOC101252694)
Solyc01g067650.2	LOC101265958	Solanum	lycopersicum	uncharacterized LOC101265958	LOC101265958)
Solyc02g083420.3	LOC101244247	Solanum	lycopersicum	probable protein phosphatase 2C 60	LOC101244247)
Solyc04g014850.3	LOC101259429	Solanum	lycopersicum	uncharacterized LOC101259429	LOC101259429)
Solyc11g071830.2	LOC101259708	Solanum	lycopersicum	dnaJ protein homolog	LOC101259708)
Solyc01g009310.3	LOC101248602	Solanum	lycopersicum	7-dehydrocholesterol reductase	LOC101248602)
Solyc07g016150.3	DDTFR10 Solanum	lycoper	sicum	ripening regulated protein DDTFR10	DDTFR10)
Solyc07g042740.3	LOC109120715	Solanum	lycopersicum	protein REPRESSOR OF SILENCING 3-like	LOC109120715)
Solyc06g075920.1	LOC112941717	Solanum	lycopersicum	uncharacterized LOC112941717	LOC112941717)
Solyc09g066050.2	LOC109121036	Solanum	lycopersicum	homeobox-leucine zipper protein HDG11-like	LOC109121036)
Solyc10g078170.2	LOC101260677	Solanum	lycopersicum	phosphatidylinositol 4-kinase gamma 8-like	LOC101260677)
Solyc06g005260.3	LOC544298	Solanum	lycopersicum	glutaredoxin	LOC544298)
Solyc08g068970.3	LOC101245866	Solanum	lycopersicum	protein OXIDATIVE STRESS 3 LIKE 4	LOC101245866)
Solyc08g065380.3	LOC101261941	Solanum	lycopersicum	transcription factor MYBS3-like	LOC101261941)
Solyc07g053220.2	LOC101262633	Solanum	lycopersicum	G-type lectin S-receptor-like serine/threonine-protein kinase At2g19130	LOC101262633)
Solyc05g008120.3	LOC101253780	Solanum	lycopersicum	uncharacterized LOC101253780	LOC101253780)
Solyc01g010570.3	LOC101253611	Solanum	lycopersicum	protein GAMETE CELL DEFECTIVE 1, mitochondrial	LOC101253611)
Solyc06g071500.3	LOC101254395	Solanum	lycopersicum	probable boron transporter 2	LOC101254395)
Solyc05g013990.3	LOC101251777	Solanum	lycopersicum	T-complex protein 1 subunit epsilon	LOC101251777)
Solyc12g099580.2	LOC101259520	Solanum	lycopersicum	WAT1-related protein At3g30340-like	LOC101259520)
Solyc01g008040.1	LOC104646335	Solanum	lycopersicum	F-box/kelch-repeat protein At3g06240	LOC104646335)
Solyc01g109740.3	LOC101244818	Solanum	lycopersicum	putative pectinesterase 11	LOC101244818)
Solyc01g104510.3	MSI1 Solanum	lycoper	sicum	WD-40 repeat-containing protein MSI1	MSI1)
Solyc09g072990.3	LOC101268799	Solanum	lycopersicum	uncharacterized LOC101268799	LOC101268799)
Solyc06g072440.3	LOC101243717	Solanum	lycopersicum	uncharacterized LOC101243717	LOC101243717)
Solyc05g009380.3	LYR Solanum	lycoper	sicum	protein lyrate	LYR)
Solyc08g078070.3	Rab1A Solanum	lycoper	sicum	small GTP-binding protein	Rab1A)
Solyc03g033950.3	LOC101250965	Solanum	lycopersicum	uncharacterized LOC101250965	LOC101250965)
Solyc01g108810.3	MKS1b Solanum	lycoper	sicum	methylketone synthase Ib	MKS1b)
Solyc04g080080.3	LOC101253890	Solanum	lycopersicum	arabinosyltransferase RRA3	LOC101253890)
Solyc01g110320.3	LOC101248055	Solanum	lycopersicum	protein FMP32, mitochondrial-like	LOC101248055)
Solyc02g090490.3	LOC101249694	Solanum	lycopersicum	patatin-like protein 3	LOC101249694)
Solyc01g110880.1	LOC101251524	Solanum	lycopersicum	auxin-responsive protein SAUR21-like	LOC101251524)
Solyc10g012370.3	LOC101253940	Solanum	lycopersicum	bifunctional L-3-cyanoalanine synthase/cysteine synthase 1, mitochondrial	LOC101253940)
Solyc11g044860.2	LOC101253153	Solanum	lycopersicum	putative clathrin assembly protein At1g03050	LOC101253153)
Solyc10g005740.2	LOC101244530	Solanum	lycopersicum	phosphatidylinositol/phosphatidylcholine transfer protein SFH13-like	LOC101244530)
Solyc07g008820.3	LOC101264836	Solanum	lycopersicum	protein trichome birefringence-like 14	LOC101264836)
Solyc09g090600.3	LOC101262562	Solanum	lycopersicum	acid phosphatase 1-like	LOC101262562)
Solyc12g009680.2	LOC101261890	Solanum	lycopersicum	heptahelical transmembrane protein ADIPOR1-like	LOC101261890)
Solyc04g005560.3	LOC101249543	Solanum	lycopersicum	ARF guanine-nucleotide exchange factor GNOM-like	LOC101249543)
Solyc12g049290.2	LOC100316888	Solanum	lycopersicum	ELF4-like protein	LOC100316888)
Solyc03g093370.2	LOC101266403	Solanum	lycopersicum	protein DYAD	LOC101266403)
Solyc12g010025.1	LOC101263597	Solanum	lycopersicum	leucine aminopeptidase 1, chloroplastic-like	LOC101263597)
Solyc11g018610.2	LOC101245018	Solanum	lycopersicum	calcium-dependent protein kinase 11-like	LOC101245018)
Solyc06g072445.1	LOC138349413	Solanum	lycopersicum	protein AGENET DOMAIN	AGD)-CONTAINING P1-like	LOC138349413)
Solyc04g072920.3	LOC101249633	Solanum	lycopersicum	probable trehalose-phosphate phosphatase J	LOC101249633)
Solyc03g058920.3	LOC101254065	Solanum	lycopersicum	mitochondrial outer membrane protein porin of 34 kDa	LOC101254065)
Solyc01g079400.3	LOC101266450	Solanum	lycopersicum	protein trichome birefringence-like 6	LOC101266450)
Solyc01g088760.3	LOC101250444	Solanum	lycopersicum	cytochrome P450 714C2	LOC101250444)
Solyc11g008090.2	LOC101264280	Solanum	lycopersicum	SHUGOSHIN 2	LOC101264280)
Solyc10g086440.2	LOC101262880	Solanum	lycopersicum	dof zinc finger protein DOF2.4-like	LOC101262880)
Solyc10g049570.2	LOC101258417	Solanum	lycopersicum	pentatricopeptide repeat-containing protein At2g13420, mitochondrial-like	LOC101258417)
Solyc04g072110.3	LOC101258553	Solanum	lycopersicum	uncharacterized LOC101258553	LOC101258553)
Solyc03g116750.3	LOC101250003	Solanum	lycopersicum	topless-related protein 4	LOC101250003)
Solyc01g081200.3	LOC101256918	Solanum	lycopersicum	uncharacterized LOC101256918	LOC101256918)
Solyc05g012610.3	LOC101250598	Solanum	lycopersicum	uncharacterized LOC101250598	LOC101250598)
Solyc11g071910.2	LOC101261781	Solanum	lycopersicum	GTPase LSG1-2	LOC101261781)
Solyc01g102510.3	LOC101246184	Solanum	lycopersicum	uncharacterized LOC101246184	LOC101246184)
Solyc12g006940.2	LOC101245430	Solanum	lycopersicum	E3 ubiquitin-protein ligase-like protein	LOC101245430)
Solyc06g084520.3	LOC101247231	Solanum	lycopersicum	cullin-1-like	LOC101247231)
Solyc02g030635.1	LOC138342291	Solanum	lycopersicum	ninja-family protein AFP3-like	LOC138342291)
Solyc04g081470.3	LOC101263701	Solanum	lycopersicum	uncharacterized LOC101263701	LOC101263701)
Solyc01g096750.1	AGO4D Solanum	lycoper	sicum	Argonaute 4D	AGO4D)
Solyc02g089190.2	LOC101261580	Solanum	lycopersicum	MYB-like transcription factor EOBI	LOC101261580)
Solyc12g009560.2	EBF1 Solanum	lycoper	sicum	EIN3-binding F-box protein 1	EBF1)
Solyc10g012210.2	LOC101267851	Solanum	lycopersicum	AT-rich interactive domain-containing protein 1-like	LOC101267851)
Solyc10g083930.2	LOC101243840	Solanum	lycopersicum	peptidyl-prolyl cis-trans isomerase CYP21-4	LOC101243840)
Solyc02g068410.2	LOC101249046	Solanum	lycopersicum	polygalacturonase QRT3	LOC101249046)
Solyc05g005540.3	AROGP3 Solanum	lycoper	sicum	polygalacturonase non-catalytic subunit AroGP3	AROGP3)
Solyc01g108230.3	LOC101267275	Solanum	lycopersicum	ceramide synthase LOH2	LOC101267275)
Solyc05g005660.1	LOC101249079	Solanum	lycopersicum	receptor-like protein kinase ANXUR1	LOC101249079)
Solyc07g052390.3	LOC101253101	Solanum	lycopersicum	glutamate receptor 3.1	LOC101253101)
Solyc07g008940.3	LOC101263427	Solanum	lycopersicum	glycosyltransferase BC10	LOC101263427)
Solyc09g092320.3	LOC101247067	Solanum	lycopersicum	glycine-rich RNA-binding protein 4, mitochondrial	LOC101247067)
Solyc12g076350.2	LOC101262093	Solanum	lycopersicum	pachytene checkpoint protein 2 homolog	LOC101262093)
Solyc07g025230.2	LOC101261632	Solanum	lycopersicum	pentatricopeptide repeat-containing protein CRP1, chloroplastic-like	LOC101261632)
Solyc11g040040.2	LOC101259112	Solanum	lycopersicum	BTB/POZ domain-containing protein At3g19850	LOC101259112)
Solyc09g009910.3	ABCB24 Solanum	lycoper	sicum	ABC transporter B family member 24	ABCB24)
Solyc01g079410.3	LOC101266754	Solanum	lycopersicum	uncharacterized LOC101266754	LOC101266754)
Solyc01g016470.3	LOC101257793	Solanum	lycopersicum	large ribosomal subunit protein P1	LOC101257793)
Solyc01g106400.3	LOC101252727	Solanum	lycopersicum	peptide methionine sulfoxide reductase B5	LOC101252727)
Solyc05g015658.1	LOC138341754	Solanum	lycopersicum	serine/threonine-protein phosphatase 7 long form homolog	LOC138341754)
Solyc07g047850.3	CAB4 Solanum	lycoper	sicum	chlorophyll a/b-binding protein precursor	CAB4)
Solyc05g009090.2	LOC101243709	Solanum	lycopersicum	LEAF RUST 10 DISEASE-RESISTANCE LOCUS RECEPTOR-LIKE PROTEIN KINASE-like 2.1	LOC101243709)
Solyc07g056410.3	LOC101246069	Solanum	lycopersicum	leucine-rich repeat receptor-like serine/threonine-protein kinase At1g17230	LOC101246069)
Solyc09g011250.3	LOC101259779	Solanum	lycopersicum	uncharacterized protein At2g39795, mitochondrial-like	LOC101259779)
Solyc03g007070.3	LOC101245229	Solanum	lycopersicum	probable aminotransferase ACS12	LOC101245229)
Solyc05g025510.3	LOC101258261	Solanum	lycopersicum	WD repeat-containing protein 26 homolog	LOC101258261)
Solyc04g077510.3	LOC101252681	Solanum	lycopersicum	growth-regulating factor 1-like	LOC101252681)
Solyc10g018640.2	LOC101267747	Solanum	lycopersicum	uncharacterized LOC101267747	LOC101267747)
Solyc03g026020.3	LOC101243963	Solanum	lycopersicum	heat stress transcription factor B-2a	LOC101243963)
Solyc12g089240.2	LOC101247504	Solanum	lycopersicum	B-box zinc finger protein 20	LOC101247504)
Solyc02g069100.3	LOC101251744	Solanum	lycopersicum	cathepsin B-like protease 2	LOC101251744)
Solyc01g107330.3	LOC101245505	Solanum	lycopersicum	SWIB_MDM2 domain protein	LOC101245505)
Solyc12g095860.2	cdc2A-2 Solanum	lycoper	sicum	cyclin-dependent protein kinase p34cdc2	cdc2A-2)
Solyc06g084400.3	LOC101249559	Solanum	lycopersicum	histidine-containing phosphotransfer protein 1	LOC101249559)
Solyc05g056385.1	LOC101244079	Solanum	lycopersicum	protein disulfide-isomerase	LOC101244079)
Solyc02g079415.1	LOC101247282	Solanum	lycopersicum	26S rRNA	cytosine-C	5))-methyltransferase NOP2B-like	LOC101247282)
Solyc03g117330.3	LOC101262197	Solanum	lycopersicum	proline--tRNA ligase, cytoplasmic-like	LOC101262197)
Solyc03g114580.3	LOC101265909	Solanum	lycopersicum	inorganic pyrophosphatase TTM1	LOC101265909)
Solyc08g076960.1	LOC101268417	Solanum	lycopersicum	abscisic acid receptor PYR1	LOC101268417)
Solyc03g097860.1	HAK10 Solanum	lycoper	sicum	potassium transporter HAK10	HAK10)
Solyc02g090900.3	LOC101267952	Solanum	lycopersicum	uncharacterized LOC101267952	LOC101267952)
Solyc12g009930.2	LOC101265706	Solanum	lycopersicum	zeatin O-glucosyltransferase	LOC101265706)
Solyc05g007820.3	LOC101246630	Solanum	lycopersicum	uncharacterized LOC101246630	LOC101246630)
Solyc04g078190.3	LOC101265729	Solanum	lycopersicum	uncharacterized LOC101265729	LOC101265729)
Solyc01g107450.3	LOC101248148	Solanum	lycopersicum	uncharacterized LOC101248148	LOC101248148)
Solyc00g056680.1	LOC101265718	Solanum	lycopersicum	phospholipase A1-Ibeta2, chloroplastic-like	LOC101265718)
Solyc11g071340.2	LOC101256254	Solanum	lycopersicum	FRIGIDA-like protein 4a	LOC101256254)
Solyc09g075530.3	LOC101263154	Solanum	lycopersicum	syntaxin-43	LOC101263154)
Solyc05g054380.2	LOC101266638	Solanum	lycopersicum	uncharacterized LOC101266638	LOC101266638)
Solyc08g083345.1	LOC101258291	Solanum	lycopersicum	mitochondrial import inner membrane translocase subunit Tim13	LOC101258291)
Solyc10g055250.1	LOC101249407	Solanum	lycopersicum	glycine-rich protein 2-like	LOC101249407)
Solyc03g116270.3	LOC101244471	Solanum	lycopersicum	flavonol synthase/flavanone 3-hydroxylase	LOC101244471)
Solyc01g100700.3	LOC101253134	Solanum	lycopersicum	uncharacterized LOC101253134	LOC101253134)
Solyc01g100690.3	LOC101252823	Solanum	lycopersicum	uncharacterized LOC101252823	LOC101252823)
Solyc10g085160.2	LOC101263955	Solanum	lycopersicum	uncharacterized LOC101263955	LOC101263955)
Solyc08g068160.2	FZY2 Solanum	lycoper	sicum	flavin monooxygenase-like protein	FZY2)
Solyc08g076350.3	LOC101264659	Solanum	lycopersicum	uncharacterized LOC101264659	LOC101264659)
Solyc11g066310.2	LOC101260302	Solanum	lycopersicum	uncharacterized LOC101260302	LOC101260302)
Solyc07g064640.3	LOC101246449	Solanum	lycopersicum	uncharacterized LOC101246449	LOC101246449)
Solyc08g083310.3	LOC101260664	Solanum	lycopersicum	glucan endo-1,3-beta-glucosidase 11-like	LOC101260664)
Solyc06g083500.3	LOC101246356	Solanum	lycopersicum	probable serine/threonine-protein kinase PBL25	LOC101246356)
Solyc07g053990.3	LOC101268882	Solanum	lycopersicum	uncharacterized LOC101268882	LOC101268882)
Solyc05g054990.3	LOC101251184	Solanum	lycopersicum	small ribosomal subunit protein bS6m	LOC101251184)
Solyc01g008360.3	LOC101267636	Solanum	lycopersicum	RNA recognition motif	RRM) domain-containg protein	LOC101267636)
Solyc06g062460.3	LOC101262125	Solanum	lycopersicum	transcription factor bHLH87-like	LOC101262125)
Solyc04g009010.2	LOC101267014	Solanum	lycopersicum	protein-S-isoprenylcysteine O-methyltransferase A	LOC101267014)
Solyc10g080490.2	LOC101262674	Solanum	lycopersicum	probable plastid-lipid-associated protein 13, chloroplastic	LOC101262674)
Solyc03g095650.3	LOC101253759	Solanum	lycopersicum	MLO-like protein 2	LOC101253759)
Solyc05g009420.1	LOC101255885	Solanum	lycopersicum	uncharacterized LOC101255885	LOC101255885)
Solyc08g076230.1	BBR/BPC3	Solanum	lycopersicum	GAGA-binding transcriptional activator	BBR/BPC3)
Solyc04g008520.3	LOC101254189	Solanum	lycopersicum	outer envelope pore protein 37, chloroplastic	LOC101254189)
Solyc07g064520.3	LOC101249838	Solanum	lycopersicum	DEAD-box ATP-dependent RNA helicase 32	LOC101249838)
Solyc06g082460.1	OFP14 Solanum	lycoper	sicum	OVATE family protein OFP14	OFP14)
Solyc03g083460.3	LOC101253066	Solanum	lycopersicum	RING-H2 finger protein ATL22	LOC101253066)
Solyc12g009200.2	LOC101252151	Solanum	lycopersicum	photosystem I chlorophyll a/b-binding protein 6, chloroplastic	LOC101252151)
Solyc08g008580.3	LOC101265352	Solanum	lycopersicum	methionine gamma-lyase-like	LOC101265352)
Solyc07g062430.3	LOC101244972	Solanum	lycopersicum	polynucleotide 3'-phosphatase ZDP	LOC101244972)
Solyc02g067750.3	ca3 Solanum	lycoper	sicum	carbonic anhydrase	ca3)
Solyc01g097440.3	LOC100736452	Solanum	lycopersicum	putative peptide:N-glycanase	LOC100736452)
Solyc02g070080.3	LOC101256153	Solanum	lycopersicum	hyoscyamine 6-dioxygenase-like	LOC101256153)
Solyc01g090000.1	LOC104648907	Solanum	lycopersicum	bax inhibitor 1-like	LOC104648907)
Solyc04g054980.3	LOC101262805	Solanum	lycopersicum	PLAT domain-containing protein 3	LOC101262805)
Solyc08g005440.3	LOC101245185	Solanum	lycopersicum	disease resistance protein RPM1-like	LOC101245185)
Solyc10g049210.2	LOC101261173	Solanum	lycopersicum	serine carboxypeptidase-like 18	LOC101261173)
Solyc06g054400.3	LOC101255599	Solanum	lycopersicum	eukaryotic translation initiation factor 5B-like	LOC101255599)
Solyc01g091720.3	LOC101262254	Solanum	lycopersicum	F-box protein At4g00755-like	LOC101262254)
Solyc10g024320.2	LOC101264562	Solanum	lycopersicum	lon protease homolog 1, mitochondrial-like	LOC101264562)
Solyc01g081440.3	LOC101261157	Solanum	lycopersicum	uncharacterized LOC101261157	LOC101261157)
Solyc06g084270.3	LOC101252093	Solanum	lycopersicum	DAR GTPase 3, chloroplastic	LOC101252093)
Solyc09g042750.3	LOC101255027	Solanum	lycopersicum	acyl-coenzyme A thioesterase 2, chloroplastic	LOC101255027)
Solyc07g045070.3	LOC101245183	Solanum	lycopersicum	rRNA	cytosine-C	5))-methyltransferase NOP2C	LOC101245183)
Solyc03g113410.2	LOC101250590	Solanum	lycopersicum	auxin response factor 11	LOC101250590)
Solyc10g078770.2	LE25 Solanum	lycoper	sicum	Protein LE25	LE25)
Solyc02g014310.3	LOC544064	Solanum	lycopersicum	nucleolin-like	LOC544064)
Solyc01g107700.3	LOC101253534	Solanum	lycopersicum	cyclase-like protein 2	LOC101253534)
Solyc12g095780.2	LOC101246120	Solanum	lycopersicum	uncharacterized protein At1g76660	LOC101246120)
Solyc08g076400.3	LOC101243626	Solanum	lycopersicum	probable transcription factor KAN2	LOC101243626)
Solyc07g041640.3	LOC101255511	Solanum	lycopersicum	growth-regulating factor 6-like	LOC101255511)
Solyc12g088830.2	LOC101264192	Solanum	lycopersicum	protein WEAK CHLOROPLAST MOVEMENT UNDER BLUE LIGHT 1-like	LOC101264192)
Solyc04g080120.1	LOC101266330	Solanum	lycopersicum	putative pentatricopeptide repeat-containing protein At1g12700, mitochondrial	LOC101266330)
Solyc09g074600.1	LOC101257598	Solanum	lycopersicum	monothiol glutaredoxin-S2-like	LOC101257598)
Solyc12g014430.2	LOC101264405	Solanum	lycopersicum	cellulose synthase-like protein G3	LOC101264405)
Solyc03g044720.2	LOC101250667	Solanum	lycopersicum	probable pinoresinol-lariciresinol reductase 3	LOC101250667)
Solyc08g007210.3	LOC101261250	Solanum	lycopersicum	hydroxycinnamoyltransferase	LOC101261250)
Solyc08g005610.3	CYP707A2	Solanum	lycopersicum	abscisic acid 8'-hydroxylase CYP707A2	CYP707A2)
Solyc11g071300.2	LOC101244454	Solanum	lycopersicum	transcription factor MYB3R-1-like	LOC101244454)
Solyc03g097820.2	bHLH1 Solanum	lycoper	sicum	basic helix-loop-helix	bHLH1)
Solyc07g066430.3	LOC101259460	Solanum	lycopersicum	uncharacterized LOC101259460	LOC101259460)
Solyc08g082320.3	LOC101256507	Solanum	lycopersicum	uncharacterized LOC101256507	LOC101256507)
Solyc07g054320.3	LOC101262025	Solanum	lycopersicum	protein LAZ1	LOC101262025)
Solyc01g111670.3	LOC101243648	Solanum	lycopersicum	uncharacterized LOC101243648	LOC101243648)
Solyc09g098530.3	LOC101254735	Solanum	lycopersicum	uncharacterized LOC101254735	LOC101254735)
Solyc03g121910.1	LOC101244777	Solanum	lycopersicum	threonine synthase, chloroplastic-like	LOC101244777)
Solyc07g040730.1	LOC101265147	Solanum	lycopersicum	uncharacterized LOC101265147	LOC101265147)
Solyc03g119290.3	LOC101264306	Solanum	lycopersicum	uncharacterized LOC101264306	LOC101264306)
Solyc11g066870.2	LOC101247099	Solanum	lycopersicum	protein TIC 100	LOC101247099)
Solyc02g072420.1	LOC104645861	Solanum	lycopersicum	F-box/kelch-repeat protein At3g23880-like	LOC104645861)
Solyc04g024710.3	LOC101253373	Solanum	lycopersicum	OVARIAN TUMOR DOMAIN-containing deubiquitinating enzyme 9	LOC101253373)
Solyc09g009985.1	LOC101249481	Solanum	lycopersicum	1-aminocyclopropane-1-carboxylate oxidase homolog 1	LOC101249481)
Solyc03g083290.3	LOC101247070	Solanum	lycopersicum	small ribosomal subunit protein eS12	LOC101247070)
Solyc04g049790.3	LOC101252978	Solanum	lycopersicum	membrane steroid-binding protein 2	LOC101252978)
Solyc11g008580.2	LOC101248534	Solanum	lycopersicum	probable E3 ubiquitin-protein ligase ARI8	LOC101248534)
Solyc10g005690.3	LOC101252124	Solanum	lycopersicum	chloride channel protein CLC-f-like	LOC101252124)
Solyc04g077460.3	LOC101250885	Solanum	lycopersicum	amino acid transporter AVT6A	LOC101250885)
Solyc09g075280.2	LOC101268139	Solanum	lycopersicum	exocyst complex component SEC15B	LOC101268139)
Solyc03g118440.2	LOC101258544	Solanum	lycopersicum	uncharacterized LOC101258544	LOC101258544)
Solyc09g097840.2	LOC101243933	Solanum	lycopersicum	pentatricopeptide repeat-containing protein	LOC101243933)
Solyc02g062420.3	LOC778265	Solanum	lycopersicum	green ripe-like 2	LOC778265)
Solyc06g007960.3	LOC101258157	Solanum	lycopersicum	myricetin 3-O-methyltransferase 3-like	LOC101258157)
Solyc09g092680.3	LOC101254944	Solanum	lycopersicum	protein transport protein SEC23 E-like	LOC101254944)
Solyc09g018890.3	LOC101248905	Solanum	lycopersicum	uncharacterized LOC101248905	LOC101248905)
Solyc02g077450.3	LOC101266385	Solanum	lycopersicum	transcription factor VOZ1	LOC101266385)
Solyc02g081730.3	HSD2 Solanum	lycoper	sicum	3beta-hydroxysteroid-dehydrogenase/decarboxylase	HSD2)
Solyc08g008060.1	LOC101261938	Solanum	lycopersicum	short-chain dehydrogenase TIC 32, chloroplastic-like	LOC101261938)
Solyc01g104550.3	LOC101261463	Solanum	lycopersicum	probable WRKY transcription factor 9	LOC101261463)
Solyc06g076780.3	LOC101260057	Solanum	lycopersicum	uncharacterized LOC101260057	LOC101260057)
Solyc07g015860.3	PDF1A Solanum	lycoper	sicum	polypeptide deformylase	PDF1A)
Solyc07g014580.3	LOC109120658	Solanum	lycopersicum	coniferyl alcohol acyltransferase-like	LOC109120658)
Solyc09g008920.3	GGPS Solanum	lycoper	sicum	geranylgeranyl diphosphate synthase	GGPS)
Solyc01g009270.1	LOC104644397	Solanum	lycopersicum	protein FAF-like, chloroplastic	LOC104644397)
[truncated: 552 more rows]
